# Supplementary material for: Enrichment of root-associated Streptomyces strains in response to drought is driven by diverse functional traits and does not predict beneficial effects on plant growth
Source: PLoS Biol. 2025 Nov 26;23(11):e3003526. doi: 10.1371/journal.pbio.3003526 (PMC12698021; doi:10.1371/journal.pbio.3003526)
Supplement: S1 Table — Differentially abundant ASVs were identified using normalized ASV abundance data from both full-length and V3–V4 16S rRNA amplicon sequencing of root microbiomes. Statistical comparisons were performed using Holm–Sidak corrected significance testing (α = 0.05). (CSV) [file pbio.3003526.s002.csv]

S1 Table. Significant differences of ASVs identified in both full-length and V3-V4 16S rRNA sequencing datasets. Differentially abundant ASVs were identified using normalized ASV abundance data from both full-length and V3-V4 16S rRNA amplicon sequencing of root microbiomes. Statistical comparisons were performed using Holm-Sidak corrected significance testing (? = 0.05).
16S rRNA sequencing	ASV id	Mean of Drought	Mean of Water	Difference	SE of difference	t ratio	df	P value	Adjusted P Value
full-length (PacBio)	AC2	3.148	1.394	1.754	0.7765	2.259	2	0.152425	0.152425
full-length (PacBio)	AC5	1.944	0	1.944	0.4716	4.122	4	0.014584	0.043117
full-length (PacBio)	AC6	2.217	0	2.217	0.3952	5.609	4	0.004962	0.019702
full-length (PacBio)	AC8	2.261	0	2.261	0.2527	8.946	3	0.002947	0.01465
V3-V4 (Illumina)	ASV650	16.714	12.345	4.369	1.275	3.941	4	0.016952	0.043117
Statistical significance determined using the Holm-Sidak method, with alpha = 0.05.
Each row was analyzed individually, without assuming a consistent SD.
Number of t tests: 5.
