# Supplementary material for: Enrichment of root-associated Streptomyces strains in response to drought is driven by diverse functional traits and does not predict beneficial effects on plant growth
Source: PLoS Biol. 2025 Nov 26;23(11):e3003526. doi: 10.1371/journal.pbio.3003526 (PMC12698021; doi:10.1371/journal.pbio.3003526)
Supplement: S2 Table — Predicted values indicate the proportion of reference sequences matching each primer set, while observed values represent the proportion of ASVs recovered in this study. (CSV) [file pbio.3003526.s003.csv]

S2 Table. In silico predicted primer coverage based on the Silva SSU Ref NR (release 132) database compared with observed ASVs. Predicted values indicate the proportion of reference sequences matching each primer set, while observed values represent the proportion of ASVs recovered in this study.
	In silico coverage (%)		Observed ASVs
	Illimina	PacBio	Illimina	PacBio
Phylum	341F-785R	27F-1492R	341F-785R	27F-1492R
Actinobacteria	82	5.7	1556	42
Bacteroidetes	89.8	9.8	889	147
Firmicutes	88.1	6	301	33
Proteobacteria	91.8	17.9	3097	437
