# Supplementary material for: Enrichment of root-associated Streptomyces strains in response to drought is driven by diverse functional traits and does not predict beneficial effects on plant growth
Source: PLoS Biol. 2025 Nov 26;23(11):e3003526. doi: 10.1371/journal.pbio.3003526 (PMC12698021; doi:10.1371/journal.pbio.3003526)
Supplement: S3 Table — The analysis was conducted using the Euclidean distance of control and DC isolate samples per phenotyping condition. (CSV) [file pbio.3003526.s004.csv]

S3 Table. PERMANOVA analysis of the phenotyping data collected from the osmotolerance and siderophore production assays. The analysis was conducted using the Euclidean distance of control and DC isolate samples per phenotyping condition.
	Df	SumsOfSqs	MeanSqs	F.Model	R2	Pr(>F)
Isolate	11	3.34E+14	3.04E+13	4.011517583	0.550711524	0.001
Residuals	36	2.73E+14	7.58E+12		0.449288476
Total	47	6.07E+14			1
	Df	SumsOfSqs	MeanSqs	F.Model	R2	Pr(>F)
Ac_group	3	2.35E+14	7.85E+13	9.287501214	0.387719634	0.001
Residuals	44	3.72E+14	8.45E+12		0.612280366
Total	47	6.07E+14			1
