# Supplementary material for: Enrichment of root-associated Streptomyces strains in response to drought is driven by diverse functional traits and does not predict beneficial effects on plant growth
Source: PLoS Biol. 2025 Nov 26;23(11):e3003526. doi: 10.1371/journal.pbio.3003526 (PMC12698021; doi:10.1371/journal.pbio.3003526)
Supplement: S4 Table — This table summarizes high-confidence spectral matches between experimental MS/MS spectra and reference spectra in the GNPS library. These results support the identification of known metabolites present in the sample. (XLSX) [file pbio.3003526.s005.xlsx]

## Sheet: DB_results_pos-neg_Polar-data
S4 Table. Library-based spectral matches (GNPS DB_results). This table summarizes high-confidence spectral matches between experimental MS/MS spectra and reference spectra in the GNPS library. These results support the identification of known metabolites present in the sample.
SpectrumID	Compound_Name	Ion_Source	Instrument	Compound_Source	PI	Data_Collector	Adduct	Precursor_MZ	ExactMass	Charge	CAS_Number	Pubmed_ID	Smiles	INCHI	INCHI_AUX	Library_Class	IonMode	UpdateWorkflowName	LibraryQualityString	#Scan#	SpectrumFile	LibraryName	MQScore	Organism	TIC_Query	RT_Query	MZErrorPPM	SharedPeaks	MassDiff	LibMZ	SpecMZ	SpecCharge	FileScanUniqueID	NumberHits	tags	MoleculeExplorerDatasets	MoleculeExplorerFiles	InChIKey	InChIKey-Planar	superclass	class	subclass	npclassifier_superclass	npclassifier_class	npclassifier_pathway
CCMSLIB00005726877	Massbank:UA005501 L-Phenylalanine|(2S)-2-Azaniumyl-3-phenylpropanoate	ESI	Hybrid FT	Isolated	Massbank	Massbank	M+H	166.086	0	1	63-91-2	N/A	c1ccc(cc1)C[C@@H](C(=O)O)N	1S/C9H11NO2/c10-8(9(11)12)6-7-4-2-1-3-5-7/h1-5,8H,6,10H2,(H,11,12)/t8-/m0/s1	N/A	3	Positive	UPDATE-SINGLE-ANNOTATED-BRONZE	Bronze	2110	spectra_filtered/specs_ms.mgf	lib-00038.mgf	0.999367	MASSBANK	23130200	87.705	1.19435	6	0.000198364	166.086	166.086	1	spectra_filtered/specs_ms.mgf2110	20		0	0	COLNVLDHVKWLRT-QMMMGPOBSA-N	COLNVLDHVKWLRT	Organic acids and derivatives	Carboxylic acids and derivatives	Amino acids, peptides, and analogues	Small peptides	Aminoacids	Amino acids and Peptides|Shikimates and Phenylpropanoids
CCMSLIB00005726877	Massbank:UA005501 L-Phenylalanine|(2S)-2-Azaniumyl-3-phenylpropanoate	ESI	Hybrid FT	Isolated	Massbank	Massbank	M+H	166.086	0	1	63-91-2	N/A	c1ccc(cc1)C[C@@H](C(=O)O)N	1S/C9H11NO2/c10-8(9(11)12)6-7-4-2-1-3-5-7/h1-5,8H,6,10H2,(H,11,12)/t8-/m0/s1	N/A	3	Positive	UPDATE-SINGLE-ANNOTATED-BRONZE	Bronze	3081	spectra_filtered/specs_ms.mgf	lib-00038.mgf	0.998047	MASSBANK	771190	149.296	1.83746	6	0.000305176	166.086	166.086	1	spectra_filtered/specs_ms.mgf3081	20		0	0	COLNVLDHVKWLRT-QMMMGPOBSA-N	COLNVLDHVKWLRT	Organic acids and derivatives	Carboxylic acids and derivatives	Amino acids, peptides, and analogues	Small peptides	Aminoacids	Amino acids and Peptides|Shikimates and Phenylpropanoids
CCMSLIB00003650977	N-(Phenylacetyl)-L-phenylalanine	ESI	HCD	Isolated	NIST	NIST	M+H-C8H6O	166.086	0	1	738750	N/A	C1=CC=C(C=C1)CC(C(=O)O)NC(=O)CC2=CC=CC=C2	InChI=1S/C17H17NO3/c19-16(12-14-9-5-2-6-10-14)18-15(17(20)21)11-13-7-3-1-4-8-13/h1-10,15H,11-12H2,(H,18,19)(H,20,21)/t15-/m0/s1	N/A	3	Positive	UPDATE-SINGLE-ANNOTATED-BRONZE	Bronze	2110	spectra_filtered/specs_ms.mgf	lib-00040.mgf	0.996576	NIST17	23130200	87.705	0.643109	6	0.000106812	166.086	166.086	1	spectra_filtered/specs_ms.mgf2110	20		0	0	LIIPHJDKZNTNII-UHFFFAOYSA-N	LIIPHJDKZNTNII	Organic acids and derivatives	Carboxylic acids and derivatives	Amino acids, peptides, and analogues	Small peptides	Dipeptides	Amino acids and Peptides
CCMSLIB00006702837	DL-PHENYLALANINE	LC-ESI	Orbitrap	commercial	Trent Northen	JGI:209520	M+H	166.086	0	1	N/A	N/A	NC(Cc1ccccc1)C(=O)O	InChI=1S/C9H11NO2/c10-8(9(11)12)6-7-4-2-1-3-5-7/h1-5,8H,6,10H2,(H,11,12)	N/A	3	Positive	UPDATE-SINGLE-ANNOTATED-BRONZE	Bronze	2110	spectra_filtered/specs_ms.mgf	lib-00009.mgf	0.995704	BERKELEY-LAB	23130200	87.705	0.459363	6	7.62939e-05	166.086	166.086	1	spectra_filtered/specs_ms.mgf2110	20		0	0	COLNVLDHVKWLRT-UHFFFAOYSA-N	COLNVLDHVKWLRT	Organic acids and derivatives	Carboxylic acids and derivatives	Amino acids, peptides, and analogues	Small peptides	Aminoacids	Amino acids and Peptides|Shikimates and Phenylpropanoids
CCMSLIB00006704414	L-phenylalanine	LC-ESI	Orbitrap	commercial	Trent Northen	JGI:211097	M+H	166.086	0	1	N/A	N/A	NC(Cc1ccccc1)C(=O)O	InChI=1S/C9H11NO2/c10-8(9(11)12)6-7-4-2-1-3-5-7/h1-5,8H,6,10H2,(H,11,12)/t8-/m0/s1	N/A	3	Positive	UPDATE-SINGLE-ANNOTATED-BRONZE	Bronze	2110	spectra_filtered/specs_ms.mgf	lib-00009.mgf	0.995693	BERKELEY-LAB	23130200	87.705	0.459363	6	7.62939e-05	166.086	166.086	1	spectra_filtered/specs_ms.mgf2110	20		0	0	COLNVLDHVKWLRT-UHFFFAOYSA-N	COLNVLDHVKWLRT	Organic acids and derivatives	Carboxylic acids and derivatives	Amino acids, peptides, and analogues	Small peptides	Aminoacids	Amino acids and Peptides|Shikimates and Phenylpropanoids
CCMSLIB00003740032	Phenylalanine	LC-ESI	Orbitrap	Commercial	Tie-Jun Ling	Jing-Jing Wang	M+H	166.086	166.086	1			C1=CC=C(C=C1)CC(C(=O)O)N			3	Positive	UPDATE-SINGLE-ANNOTATED-BRONZE	Bronze	2110	spectra_filtered/specs_ms.mgf	lib-00034.mgf	0.994611	GNPS-LIBRARY	23130200	87.705	1.19435	6	0.000198364	166.086	166.086	1	spectra_filtered/specs_ms.mgf2110	20		25	4585	COLNVLDHVKWLRT-UHFFFAOYSA-N	COLNVLDHVKWLRT	Organic acids and derivatives	Carboxylic acids and derivatives	Amino acids, peptides, and analogues	Small peptides	Aminoacids	Amino acids and Peptides|Shikimates and Phenylpropanoids
CCMSLIB00003650977	N-(Phenylacetyl)-L-phenylalanine	ESI	HCD	Isolated	NIST	NIST	M+H-C8H6O	166.086	0	1	738750	N/A	C1=CC=C(C=C1)CC(C(=O)O)NC(=O)CC2=CC=CC=C2	InChI=1S/C17H17NO3/c19-16(12-14-9-5-2-6-10-14)18-15(17(20)21)11-13-7-3-1-4-8-13/h1-10,15H,11-12H2,(H,18,19)(H,20,21)/t15-/m0/s1	N/A	3	Positive	UPDATE-SINGLE-ANNOTATED-BRONZE	Bronze	3081	spectra_filtered/specs_ms.mgf	lib-00040.mgf	0.994584	NIST17	771190	149.296	0	6	0	166.086	166.086	1	spectra_filtered/specs_ms.mgf3081	20		0	0	LIIPHJDKZNTNII-UHFFFAOYSA-N	LIIPHJDKZNTNII	Organic acids and derivatives	Carboxylic acids and derivatives	Amino acids, peptides, and analogues	Small peptides	Dipeptides	Amino acids and Peptides
CCMSLIB00003306581	DL-Phenylalanine	ESI	HCD	Isolated	NIST	NIST	M+H	166.086	0	1	150301	N/A	C1=CC=C(C=C1)CC(C(=O)[O-])[NH3+]	InChI=1S/C9H11NO2/c10-8(9(11)12)6-7-4-2-1-3-5-7/h1-5,8H,6,10H2,(H,11,12)	N/A	3	Positive	UPDATE-SINGLE-ANNOTATED-BRONZE	Bronze	2110	spectra_filtered/specs_ms.mgf	lib-00040.mgf	0.994431	NIST17	23130200	87.705	0.643109	6	0.000106812	166.086	166.086	1	spectra_filtered/specs_ms.mgf2110	20		5	8	COLNVLDHVKWLRT-UHFFFAOYSA-N	COLNVLDHVKWLRT	Organic acids and derivatives	Carboxylic acids and derivatives	Amino acids, peptides, and analogues	N/A	N/A	N/A
CCMSLIB00003364923	L-Phenylalanine	ESI	HCD	Isolated	NIST	NIST	M+H	166.086	0	1	63912	N/A	C1=CC=C(C=C1)CC(C(=O)[O-])[NH3+]	InChI=1S/C9H11NO2/c10-8(9(11)12)6-7-4-2-1-3-5-7/h1-5,8H,6,10H2,(H,11,12)/t8-/m0/s1	N/A	3	Positive	UPDATE-SINGLE-ANNOTATED-BRONZE	Bronze	2110	spectra_filtered/specs_ms.mgf	lib-00040.mgf	0.994399	NIST17	23130200	87.705	0.643109	6	0.000106812	166.086	166.086	1	spectra_filtered/specs_ms.mgf2110	20		0	0	COLNVLDHVKWLRT-UHFFFAOYSA-N	COLNVLDHVKWLRT	Organic acids and derivatives	Carboxylic acids and derivatives	Amino acids, peptides, and analogues	N/A	N/A	N/A
CCMSLIB00003455436	N-Acetyl-L-phenylalanine	ESI	HCD	Isolated	NIST	NIST	M+H-C2H2O	166.086	0	1	2018613	N/A	CC(=O)NC(CC1=CC=CC=C1)C(=O)O	InChI=1S/C11H13NO3/c1-8(13)12-10(11(14)15)7-9-5-3-2-4-6-9/h2-6,10H,7H2,1H3,(H,12,13)(H,14,15)	N/A	3	Positive	UPDATE-SINGLE-ANNOTATED-BRONZE	Bronze	2110	spectra_filtered/specs_ms.mgf	lib-00040.mgf	0.994263	NIST17	23130200	87.705	0.643109	6	0.000106812	166.086	166.086	1	spectra_filtered/specs_ms.mgf2110	20		0	0	CBQJSKKFNMDLON-UHFFFAOYSA-N	CBQJSKKFNMDLON	Organic acids and derivatives	Carboxylic acids and derivatives	Amino acids, peptides, and analogues	Small peptides	Dipeptides	Amino acids and Peptides
CCMSLIB00006702837	DL-PHENYLALANINE	LC-ESI	Orbitrap	commercial	Trent Northen	JGI:209520	M+H	166.086	0	1	N/A	N/A	NC(Cc1ccccc1)C(=O)O	InChI=1S/C9H11NO2/c10-8(9(11)12)6-7-4-2-1-3-5-7/h1-5,8H,6,10H2,(H,11,12)	N/A	3	Positive	UPDATE-SINGLE-ANNOTATED-BRONZE	Bronze	3081	spectra_filtered/specs_ms.mgf	lib-00009.mgf	0.994177	BERKELEY-LAB	771190	149.296	0.183745	6	3.05176e-05	166.086	166.086	1	spectra_filtered/specs_ms.mgf3081	20		0	0	COLNVLDHVKWLRT-UHFFFAOYSA-N	COLNVLDHVKWLRT	Organic acids and derivatives	Carboxylic acids and derivatives	Amino acids, peptides, and analogues	Small peptides	Aminoacids	Amino acids and Peptides|Shikimates and Phenylpropanoids
CCMSLIB00006704415	L-phenylalanine	LC-ESI	Orbitrap	commercial	Trent Northen	JGI:211098	M+H	166.086	0	1	N/A	N/A	NC(Cc1ccccc1)C(=O)O	InChI=1S/C9H11NO2/c10-8(9(11)12)6-7-4-2-1-3-5-7/h1-5,8H,6,10H2,(H,11,12)/t8-/m0/s1	N/A	3	Positive	UPDATE-SINGLE-ANNOTATED-BRONZE	Bronze	2110	spectra_filtered/specs_ms.mgf	lib-00009.mgf	0.994145	BERKELEY-LAB	23130200	87.705	0.459363	6	7.62939e-05	166.086	166.086	1	spectra_filtered/specs_ms.mgf2110	20		0	0	COLNVLDHVKWLRT-UHFFFAOYSA-N	COLNVLDHVKWLRT	Organic acids and derivatives	Carboxylic acids and derivatives	Amino acids, peptides, and analogues	Small peptides	Aminoacids	Amino acids and Peptides|Shikimates and Phenylpropanoids
CCMSLIB00006704414	L-phenylalanine	LC-ESI	Orbitrap	commercial	Trent Northen	JGI:211097	M+H	166.086	0	1	N/A	N/A	NC(Cc1ccccc1)C(=O)O	InChI=1S/C9H11NO2/c10-8(9(11)12)6-7-4-2-1-3-5-7/h1-5,8H,6,10H2,(H,11,12)/t8-/m0/s1	N/A	3	Positive	UPDATE-SINGLE-ANNOTATED-BRONZE	Bronze	3081	spectra_filtered/specs_ms.mgf	lib-00009.mgf	0.993548	BERKELEY-LAB	771190	149.296	0.183745	6	3.05176e-05	166.086	166.086	1	spectra_filtered/specs_ms.mgf3081	20		0	0	COLNVLDHVKWLRT-UHFFFAOYSA-N	COLNVLDHVKWLRT	Organic acids and derivatives	Carboxylic acids and derivatives	Amino acids, peptides, and analogues	Small peptides	Aminoacids	Amino acids and Peptides|Shikimates and Phenylpropanoids
CCMSLIB00003740032	Phenylalanine	LC-ESI	Orbitrap	Commercial	Tie-Jun Ling	Jing-Jing Wang	M+H	166.086	166.086	1			C1=CC=C(C=C1)CC(C(=O)O)N			3	Positive	UPDATE-SINGLE-ANNOTATED-BRONZE	Bronze	3081	spectra_filtered/specs_ms.mgf	lib-00034.mgf	0.993054	GNPS-LIBRARY	771190	149.296	1.83746	6	0.000305176	166.086	166.086	1	spectra_filtered/specs_ms.mgf3081	20		25	4585	COLNVLDHVKWLRT-UHFFFAOYSA-N	COLNVLDHVKWLRT	Organic acids and derivatives	Carboxylic acids and derivatives	Amino acids, peptides, and analogues	Small peptides	Aminoacids	Amino acids and Peptides|Shikimates and Phenylpropanoids
CCMSLIB00003306581	DL-Phenylalanine	ESI	HCD	Isolated	NIST	NIST	M+H	166.086	0	1	150301	N/A	C1=CC=C(C=C1)CC(C(=O)[O-])[NH3+]	InChI=1S/C9H11NO2/c10-8(9(11)12)6-7-4-2-1-3-5-7/h1-5,8H,6,10H2,(H,11,12)	N/A	3	Positive	UPDATE-SINGLE-ANNOTATED-BRONZE	Bronze	3081	spectra_filtered/specs_ms.mgf	lib-00040.mgf	0.992532	NIST17	771190	149.296	0	6	0	166.086	166.086	1	spectra_filtered/specs_ms.mgf3081	20		5	8	COLNVLDHVKWLRT-UHFFFAOYSA-N	COLNVLDHVKWLRT	Organic acids and derivatives	Carboxylic acids and derivatives	Amino acids, peptides, and analogues	N/A	N/A	N/A
CCMSLIB00003182915	DL-Phenylalanine	ESI	Q-TOF	Isolated	NIST	NIST	M+H	166.086	0	1	150301	N/A	C1=CC=C(C=C1)CC(C(=O)[O-])[NH3+]	InChI=1S/C9H11NO2/c10-8(9(11)12)6-7-4-2-1-3-5-7/h1-5,8H,6,10H2,(H,11,12)	N/A	3	Positive	UPDATE-SINGLE-ANNOTATED-BRONZE	Bronze	2110	spectra_filtered/specs_ms.mgf	lib-00040.mgf	0.992378	NIST17	23130200	87.705	0.643109	6	0.000106812	166.086	166.086	1	spectra_filtered/specs_ms.mgf2110	20		5	8	COLNVLDHVKWLRT-UHFFFAOYSA-N	COLNVLDHVKWLRT	Organic acids and derivatives	Carboxylic acids and derivatives	Amino acids, peptides, and analogues	N/A	N/A	N/A
CCMSLIB00000221690	Massbank:PB000408 Phenylalanine|2-amino-3-phenylpropanoic acid	ESI	LC-ESI-QTOF	Isolated	Putative Massbank Match	Massbank	[M+H]+	166.087	0	1	N/A	N/A	C1=CC=C(C=C1)CC(C(=O)O)N	1S/C9H11NO2/c10-8(9(11)12)6-7-4-2-1-3-5-7/h1-5,8H,6,10H2,(H,11,12)	N/A	3	Positive	UPDATE-SINGLE-ANNOTATED-BRONZE	Bronze	2110	spectra_filtered/specs_ms.mgf	lib-00038.mgf	0.991687	MASSBANK	23130200	87.705	4.86923	6	0.000808716	166.087	166.086	1	spectra_filtered/specs_ms.mgf2110	20		1	12	COLNVLDHVKWLRT-UHFFFAOYSA-N	COLNVLDHVKWLRT	Organic acids and derivatives	Carboxylic acids and derivatives	Amino acids, peptides, and analogues	Small peptides	Aminoacids	Amino acids and Peptides|Shikimates and Phenylpropanoids
CCMSLIB00003364923	L-Phenylalanine	ESI	HCD	Isolated	NIST	NIST	M+H	166.086	0	1	63912	N/A	C1=CC=C(C=C1)CC(C(=O)[O-])[NH3+]	InChI=1S/C9H11NO2/c10-8(9(11)12)6-7-4-2-1-3-5-7/h1-5,8H,6,10H2,(H,11,12)/t8-/m0/s1	N/A	3	Positive	UPDATE-SINGLE-ANNOTATED-BRONZE	Bronze	3081	spectra_filtered/specs_ms.mgf	lib-00040.mgf	0.991572	NIST17	771190	149.296	0	6	0	166.086	166.086	1	spectra_filtered/specs_ms.mgf3081	20		0	0	COLNVLDHVKWLRT-UHFFFAOYSA-N	COLNVLDHVKWLRT	Organic acids and derivatives	Carboxylic acids and derivatives	Amino acids, peptides, and analogues	N/A	N/A	N/A
CCMSLIB00006704415	L-phenylalanine	LC-ESI	Orbitrap	commercial	Trent Northen	JGI:211098	M+H	166.086	0	1	N/A	N/A	NC(Cc1ccccc1)C(=O)O	InChI=1S/C9H11NO2/c10-8(9(11)12)6-7-4-2-1-3-5-7/h1-5,8H,6,10H2,(H,11,12)/t8-/m0/s1	N/A	3	Positive	UPDATE-SINGLE-ANNOTATED-BRONZE	Bronze	3081	spectra_filtered/specs_ms.mgf	lib-00009.mgf	0.991181	BERKELEY-LAB	771190	149.296	0.183745	6	3.05176e-05	166.086	166.086	1	spectra_filtered/specs_ms.mgf3081	20		0	0	COLNVLDHVKWLRT-UHFFFAOYSA-N	COLNVLDHVKWLRT	Organic acids and derivatives	Carboxylic acids and derivatives	Amino acids, peptides, and analogues	Small peptides	Aminoacids	Amino acids and Peptides|Shikimates and Phenylpropanoids
CCMSLIB00003455436	N-Acetyl-L-phenylalanine	ESI	HCD	Isolated	NIST	NIST	M+H-C2H2O	166.086	0	1	2018613	N/A	CC(=O)NC(CC1=CC=CC=C1)C(=O)O	InChI=1S/C11H13NO3/c1-8(13)12-10(11(14)15)7-9-5-3-2-4-6-9/h2-6,10H,7H2,1H3,(H,12,13)(H,14,15)	N/A	3	Positive	UPDATE-SINGLE-ANNOTATED-BRONZE	Bronze	3081	spectra_filtered/specs_ms.mgf	lib-00040.mgf	0.991168	NIST17	771190	149.296	0	6	0	166.086	166.086	1	spectra_filtered/specs_ms.mgf3081	20		0	0	CBQJSKKFNMDLON-UHFFFAOYSA-N	CBQJSKKFNMDLON	Organic acids and derivatives	Carboxylic acids and derivatives	Amino acids, peptides, and analogues	Small peptides	Dipeptides	Amino acids and Peptides
CCMSLIB00000221690	Massbank:PB000408 Phenylalanine|2-amino-3-phenylpropanoic acid	ESI	LC-ESI-QTOF	Isolated	Putative Massbank Match	Massbank	[M+H]+	166.087	0	1	N/A	N/A	C1=CC=C(C=C1)CC(C(=O)O)N	1S/C9H11NO2/c10-8(9(11)12)6-7-4-2-1-3-5-7/h1-5,8H,6,10H2,(H,11,12)	N/A	3	Positive	UPDATE-SINGLE-ANNOTATED-BRONZE	Bronze	3081	spectra_filtered/specs_ms.mgf	lib-00038.mgf	0.991121	MASSBANK	771190	149.296	4.22612	6	0.000701904	166.087	166.086	1	spectra_filtered/specs_ms.mgf3081	20		1	12	COLNVLDHVKWLRT-UHFFFAOYSA-N	COLNVLDHVKWLRT	Organic acids and derivatives	Carboxylic acids and derivatives	Amino acids, peptides, and analogues	Small peptides	Aminoacids	Amino acids and Peptides|Shikimates and Phenylpropanoids
CCMSLIB00006702838	DL-PHENYLALANINE	LC-ESI	Orbitrap	commercial	Trent Northen	JGI:209521	M+H	166.086	0	1	N/A	N/A	NC(Cc1ccccc1)C(=O)O	InChI=1S/C9H11NO2/c10-8(9(11)12)6-7-4-2-1-3-5-7/h1-5,8H,6,10H2,(H,11,12)	N/A	3	Positive	UPDATE-SINGLE-ANNOTATED-BRONZE	Bronze	2110	spectra_filtered/specs_ms.mgf	lib-00009.mgf	0.990829	BERKELEY-LAB	23130200	87.705	0.459363	6	7.62939e-05	166.086	166.086	1	spectra_filtered/specs_ms.mgf2110	20		0	0	COLNVLDHVKWLRT-UHFFFAOYSA-N	COLNVLDHVKWLRT	Organic acids and derivatives	Carboxylic acids and derivatives	Amino acids, peptides, and analogues	Small peptides	Aminoacids	Amino acids and Peptides|Shikimates and Phenylpropanoids
CCMSLIB00003182916	DL-Phenylalanine	ESI	Q-TOF	Isolated	NIST	NIST	M+H	166.086	0	1	150301	N/A	C1=CC=C(C=C1)CC(C(=O)[O-])[NH3+]	InChI=1S/C9H11NO2/c10-8(9(11)12)6-7-4-2-1-3-5-7/h1-5,8H,6,10H2,(H,11,12)	N/A	3	Positive	UPDATE-SINGLE-ANNOTATED-BRONZE	Bronze	3081	spectra_filtered/specs_ms.mgf	lib-00040.mgf	0.990798	NIST17	771190	149.296	0	6	0	166.086	166.086	1	spectra_filtered/specs_ms.mgf3081	20		5	8	COLNVLDHVKWLRT-UHFFFAOYSA-N	COLNVLDHVKWLRT	Organic acids and derivatives	Carboxylic acids and derivatives	Amino acids, peptides, and analogues	N/A	N/A	N/A
CCMSLIB00003135371	Spectral Match to DL-Phenylalanine from NIST14	ESI	QQQ	Isolated	Data from Pieter Dorrestein	Data deposited by lfnothias	M+H	166.083	165.079	1	150301	N/A	C1=CC=C(C=C1)CC(C(=O)O)N	InChI=1S/C9H11NO2/c10-8(9(11)12)6-7-4-2-1-3-5-7/h1-5,8H,6,10H2,(H,11,12)	N/A	3	Positive	UPDATE-SINGLE-ANNOTATED-BRONZE	Bronze	2110	spectra_filtered/specs_ms.mgf	lib-00015.mgf	0.990509	GNPS-NIST14-MATCHES	23130200	87.705	19.2936	6	0.00320435	166.083	166.086	1	spectra_filtered/specs_ms.mgf2110	20		57	2653	COLNVLDHVKWLRT-UHFFFAOYSA-N	COLNVLDHVKWLRT	Organic acids and derivatives	Carboxylic acids and derivatives	Amino acids, peptides, and analogues	Small peptides	Aminoacids	Amino acids and Peptides|Shikimates and Phenylpropanoids
CCMSLIB00003182915	DL-Phenylalanine	ESI	Q-TOF	Isolated	NIST	NIST	M+H	166.086	0	1	150301	N/A	C1=CC=C(C=C1)CC(C(=O)[O-])[NH3+]	InChI=1S/C9H11NO2/c10-8(9(11)12)6-7-4-2-1-3-5-7/h1-5,8H,6,10H2,(H,11,12)	N/A	3	Positive	UPDATE-SINGLE-ANNOTATED-BRONZE	Bronze	3081	spectra_filtered/specs_ms.mgf	lib-00040.mgf	0.990234	NIST17	771190	149.296	0	6	0	166.086	166.086	1	spectra_filtered/specs_ms.mgf3081	20		5	8	COLNVLDHVKWLRT-UHFFFAOYSA-N	COLNVLDHVKWLRT	Organic acids and derivatives	Carboxylic acids and derivatives	Amino acids, peptides, and analogues	N/A	N/A	N/A
CCMSLIB00003182916	DL-Phenylalanine	ESI	Q-TOF	Isolated	NIST	NIST	M+H	166.086	0	1	150301	N/A	C1=CC=C(C=C1)CC(C(=O)[O-])[NH3+]	InChI=1S/C9H11NO2/c10-8(9(11)12)6-7-4-2-1-3-5-7/h1-5,8H,6,10H2,(H,11,12)	N/A	3	Positive	UPDATE-SINGLE-ANNOTATED-BRONZE	Bronze	2110	spectra_filtered/specs_ms.mgf	lib-00040.mgf	0.989905	NIST17	23130200	87.705	0.643109	6	0.000106812	166.086	166.086	1	spectra_filtered/specs_ms.mgf2110	20		5	8	COLNVLDHVKWLRT-UHFFFAOYSA-N	COLNVLDHVKWLRT	Organic acids and derivatives	Carboxylic acids and derivatives	Amino acids, peptides, and analogues	N/A	N/A	N/A
CCMSLIB00005774329	Massbank:AU252106 4-Hydroxy-1-(2-hydroxyethyl)-2,2,6,6-tetramethylpiperidine|1-Piperidineethanol, 4-hydroxy-2,2,6,6-tetramethyl-|1-(2-hydroxyethyl)-2,2,6,6-tetramethylpiperidin-4-ol	ESI	qTof	Isolated	Massbank	Massbank	M+H	202.18	0	1	52722-86-8	N/A	CC1(C)CC(O)CC(C)(C)N1CCO	1S/C11H23NO2/c1-10(2)7-9(14)8-11(3,4)12(10)5-6-13/h9,13-14H,5-8H2,1-4H3	N/A	3	Positive	UPDATE-SINGLE-ANNOTATED-BRONZE	Bronze	8	spectra_filtered/specs_ms.mgf	lib-00038.mgf	0.988525	MASSBANK	1621000	25.53	1.0566	8	0.000213623	202.18	202.18	1	spectra_filtered/specs_ms.mgf8	1		0	0	STEYNUVPFMIUOY-UHFFFAOYSA-N	STEYNUVPFMIUOY	N/A	N/A	N/A	Lysine alkaloids	Piperidine alkaloids	Alkaloids
CCMSLIB00003136509	Spectral Match to DL-Phenylalanine from NIST14	ESI	qTof	Isolated	Data from Pieter Dorrestein	Data deposited by lfnothias	M+H	166.086	165.079	1	150301	N/A	C1=CC=C(C=C1)CC(C(=O)O)N	InChI=1S/C9H11NO2/c10-8(9(11)12)6-7-4-2-1-3-5-7/h1-5,8H,6,10H2,(H,11,12)	N/A	3	Positive	UPDATE-SINGLE-ANNOTATED-BRONZE	Bronze	2110	spectra_filtered/specs_ms.mgf	lib-00015.mgf	0.988206	GNPS-NIST14-MATCHES	23130200	87.705	1.19435	6	0.000198364	166.086	166.086	1	spectra_filtered/specs_ms.mgf2110	20		57	2653	COLNVLDHVKWLRT-UHFFFAOYSA-N	COLNVLDHVKWLRT	Organic acids and derivatives	Carboxylic acids and derivatives	Amino acids, peptides, and analogues	Small peptides	Aminoacids	Amino acids and Peptides|Shikimates and Phenylpropanoids
CCMSLIB00003139223	Spectral Match to L-Tyrosine from NIST14	ESI	qTof	Isolated	Data from James McKerrow	Data deposited by lamccall	M+H	182.082	181.074	1	60184	N/A	C1=CC(=CC=C1C[C@@H](C(=O)O)N)O	InChI=1S/C9H11NO3/c10-8(9(12)13)5-6-1-3-7(11)4-2-6/h1-4,8,11H,5,10H2,(H,12,13)/t8-/m0/s1	N/A	3	Positive	UPDATE-SINGLE-ANNOTATED-BRONZE	Bronze	3365	spectra_filtered/specs_ms.mgf	lib-00015.mgf	0.98773	GNPS-NIST14-MATCHES	1420400	39.516	4.9443	6	0.000900269	182.082	182.081	1	spectra_filtered/specs_ms.mgf3365	20		81	6341	OUYCCCASQSFEME-QMMMGPOBSA-N	OUYCCCASQSFEME	Organic acids and derivatives	Carboxylic acids and derivatives	Amino acids, peptides, and analogues	Small peptides	Aminoacids	Amino acids and Peptides|Shikimates and Phenylpropanoids
CCMSLIB00005774329	Massbank:AU252106 4-Hydroxy-1-(2-hydroxyethyl)-2,2,6,6-tetramethylpiperidine|1-Piperidineethanol, 4-hydroxy-2,2,6,6-tetramethyl-|1-(2-hydroxyethyl)-2,2,6,6-tetramethylpiperidin-4-ol	ESI	qTof	Isolated	Massbank	Massbank	M+H	202.18	0	1	52722-86-8	N/A	CC1(C)CC(O)CC(C)(C)N1CCO	1S/C11H23NO2/c1-10(2)7-9(14)8-11(3,4)12(10)5-6-13/h9,13-14H,5-8H2,1-4H3	N/A	3	Positive	UPDATE-SINGLE-ANNOTATED-BRONZE	Bronze	38	spectra_filtered/specs_ms.mgf	lib-00038.mgf	0.987726	MASSBANK	1887000	44.108	0.528299	8	0.000106812	202.18	202.18	1	spectra_filtered/specs_ms.mgf38	1		0	0	STEYNUVPFMIUOY-UHFFFAOYSA-N	STEYNUVPFMIUOY	N/A	N/A	N/A	Lysine alkaloids	Piperidine alkaloids	Alkaloids
CCMSLIB00003452890	L-Citrulline	ESI	HCD	Isolated	NIST	NIST	M+H-NH3	159.076	0	1	372758	N/A	C(CC(C(=O)[O-])[NH3+])CNC(=O)N	InChI=1S/C6H13N3O3/c7-4(5(10)11)2-1-3-9-6(8)12/h4H,1-3,7H2,(H,10,11)(H3,8,9,12)/t4-/m0/s1	N/A	3	Positive	UPDATE-SINGLE-ANNOTATED-BRONZE	Bronze	2104	spectra_filtered/specs_ms.mgf	lib-00040.mgf	0.987042	NIST17	1696150	25.432	0	6	0	159.076	159.076	1	spectra_filtered/specs_ms.mgf2104	20		1	11	RHGKLRLOHDJJDR-UHFFFAOYSA-N	RHGKLRLOHDJJDR	Organic acids and derivatives	Carboxylic acids and derivatives	Amino acids, peptides, and analogues	N/A	N/A	N/A
CCMSLIB00006702838	DL-PHENYLALANINE	LC-ESI	Orbitrap	commercial	Trent Northen	JGI:209521	M+H	166.086	0	1	N/A	N/A	NC(Cc1ccccc1)C(=O)O	InChI=1S/C9H11NO2/c10-8(9(11)12)6-7-4-2-1-3-5-7/h1-5,8H,6,10H2,(H,11,12)	N/A	3	Positive	UPDATE-SINGLE-ANNOTATED-BRONZE	Bronze	3081	spectra_filtered/specs_ms.mgf	lib-00009.mgf	0.986051	BERKELEY-LAB	771190	149.296	0.183745	6	3.05176e-05	166.086	166.086	1	spectra_filtered/specs_ms.mgf3081	20		0	0	COLNVLDHVKWLRT-UHFFFAOYSA-N	COLNVLDHVKWLRT	Organic acids and derivatives	Carboxylic acids and derivatives	Amino acids, peptides, and analogues	Small peptides	Aminoacids	Amino acids and Peptides|Shikimates and Phenylpropanoids
CCMSLIB00003135371	Spectral Match to DL-Phenylalanine from NIST14	ESI	QQQ	Isolated	Data from Pieter Dorrestein	Data deposited by lfnothias	M+H	166.083	165.079	1	150301	N/A	C1=CC=C(C=C1)CC(C(=O)O)N	InChI=1S/C9H11NO2/c10-8(9(11)12)6-7-4-2-1-3-5-7/h1-5,8H,6,10H2,(H,11,12)	N/A	3	Positive	UPDATE-SINGLE-ANNOTATED-BRONZE	Bronze	3081	spectra_filtered/specs_ms.mgf	lib-00015.mgf	0.985213	GNPS-NIST14-MATCHES	771190	149.296	19.9368	6	0.00331116	166.083	166.086	1	spectra_filtered/specs_ms.mgf3081	20		57	2653	COLNVLDHVKWLRT-UHFFFAOYSA-N	COLNVLDHVKWLRT	Organic acids and derivatives	Carboxylic acids and derivatives	Amino acids, peptides, and analogues	Small peptides	Aminoacids	Amino acids and Peptides|Shikimates and Phenylpropanoids
CCMSLIB00004720031	1-Methyladenosine	N/A	ESI-QTOF	isolated	MoNA	MoNA:VF-NPL-QTOF002216	[M+H]+	282.12	0	1	N/A	N/A	N/A	InChI=1S/C11H15N5O4/c1-15-3-14-10-6(9(15)12)13-4-16(10)11-8(19)7(18)5(2-17)20-11/h3-5,7-8,11-12,17-19H,2H2,1H3/t5-,7-,8-,11-/m1/s1	N/A	3	positive	UPDATE-SINGLE-ANNOTATED-BRONZE	Bronze	2098	spectra_filtered/specs_ms.mgf	lib-00002.mgf	0.984788	MONA	2170900	26.764	4.97593	4	0.00140381	282.12	282.119	1	spectra_filtered/specs_ms.mgf2098	19		0	0	GFYLSDSUCHVORB-IOSLPCCCSA-N	GFYLSDSUCHVORB	N/A	N/A	N/A	N/A	N/A	N/A
CCMSLIB00003650976	N-(Phenylacetyl)-L-phenylalanine	ESI	HCD	Isolated	NIST	NIST	M+H-C8H6O	166.086	0	1	738750	N/A	C1=CC=C(C=C1)CC(C(=O)O)NC(=O)CC2=CC=CC=C2	InChI=1S/C17H17NO3/c19-16(12-14-9-5-2-6-10-14)18-15(17(20)21)11-13-7-3-1-4-8-13/h1-10,15H,11-12H2,(H,18,19)(H,20,21)/t15-/m0/s1	N/A	3	Positive	UPDATE-SINGLE-ANNOTATED-BRONZE	Bronze	2110	spectra_filtered/specs_ms.mgf	lib-00040.mgf	0.984307	NIST17	23130200	87.705	0.643109	6	0.000106812	166.086	166.086	1	spectra_filtered/specs_ms.mgf2110	20		0	0	LIIPHJDKZNTNII-UHFFFAOYSA-N	LIIPHJDKZNTNII	Organic acids and derivatives	Carboxylic acids and derivatives	Amino acids, peptides, and analogues	Small peptides	Dipeptides	Amino acids and Peptides
CCMSLIB00006696043	1-({[2-(2-furylmethyl)-5-methylpyrrolidinyl]amino}methylene)-7-[8-({[2-(2-fury lmethyl)pyrrolidinyl]amino}methylene)-1,6-dihydroxy-3-methyl-5-(methylethyl)-7 -oxo(2-naphthyl)]-3,8-dihydroxy-6-methyl-4-(methylethyl)naphthalen-2-one	LC-ESI	Orbitrap	commercial	Trent Northen	JGI:202726	M+2H]	415.212	0	1	N/A	N/A	Cc1cc2c(c(O)c1-c1c(C)cc3c(c1O)C(=CNN1C(C)CCC1Cc1ccco1)C(=O)C(O)=C3C(C)C)C(=CNN1CCCC1Cc1ccco1)C(=O)C(O)=C2C(C)C	InChI=1S/C49H56N4O8/c1-25(2)38-34-19-27(5)40(46(56)42(34)36(44(54)48(38)58)23-50-52-16-8-11-30(52)21-32-12-9-17-60-32)41-28(6)20-35-39(26(3)4)49(59)45(55)37(43(35)47(41)57)24-51-53-29(7)14-15-31(53)22-33-13-10-18-61-33/h9-10,12-13,17-20,23-26,29-31,50-51,56-59H,8,11,14-16,21-22H2,1-7H3/b36-23-,37-24-	N/A	3	Positive	UPDATE-SINGLE-ANNOTATED-BRONZE	Bronze	67	spectra_filtered/specs_ms.mgf	lib-00009.mgf	0.983871	BERKELEY-LAB	1631790	342.044	1.76397	8	0.000732422	415.212	415.211	1	spectra_filtered/specs_ms.mgf67	8		0	0	OZMHKRBQDGOIDU-UHFFFAOYSA-N	OZMHKRBQDGOIDU	N/A	N/A	N/A
CCMSLIB00004720032	1-Methyladenosine	N/A	ESI-QTOF	isolated	MoNA	MoNA:VF-NPL-QTOF002217	[M+H]+	282.12	0	1	N/A	N/A	N/A	InChI=1S/C11H15N5O4/c1-15-3-14-10-6(9(15)12)13-4-16(10)11-8(19)7(18)5(2-17)20-11/h3-5,7-8,11-12,17-19H,2H2,1H3/t5-,7-,8-,11-/m1/s1	N/A	3	positive	UPDATE-SINGLE-ANNOTATED-BRONZE	Bronze	2098	spectra_filtered/specs_ms.mgf	lib-00002.mgf	0.983523	MONA	2170900	26.764	4.97593	4	0.00140381	282.12	282.119	1	spectra_filtered/specs_ms.mgf2098	19		0	0	GFYLSDSUCHVORB-IOSLPCCCSA-N	GFYLSDSUCHVORB	N/A	N/A	N/A	N/A	N/A	N/A
CCMSLIB00003135392	Spectral Match to Adenosine, 5'-S-methyl-5'-thio- from NIST14	ESI	qTof	Isolated	Data from Pieter Dorrestein	Data deposited by lfnothias	M+H	298.09	297.09	1	2457809	N/A	CSC[C@@H]1[C@H]([C@H]([C@@H](O1)N2C=NC3=C(N=CN=C32)N)O)O	InChI=1S/C11H15N5O3S/c1-20-2-5-7(17)8(18)11(19-5)16-4-15-6-9(12)13-3-14-10(6)16/h3-5,7-8,11,17-18H,2H2,1H3,(H2,12,13,14)/t5-,7-,8-,11-/m1/s1	N/A	3	Positive	UPDATE-SINGLE-ANNOTATED-BRONZE	Bronze	6247	spectra_filtered/specs_ms.mgf	lib-00015.mgf	0.983503	GNPS-NIST14-MATCHES	1809070	150.357	23.4443	7	0.00698853	298.09	298.097	1	spectra_filtered/specs_ms.mgf6247	20		7	189	WUUGFSXJNOTRMR-IOSLPCCCSA-N	WUUGFSXJNOTRMR	Nucleosides, nucleotides, and analogues	5'-deoxyribonucleosides	5'-deoxy-5'-thionucleosides	Nucleosides	Purine nucleos(t)ides	Carbohydrates
CCMSLIB00003186416	5'-S-Methyl-5'-thioadenosine	ESI	Q-TOF	Isolated	NIST	NIST	M+H	298.097	0	1	2457809	N/A	CSCC1C(C(C(O1)N2C=NC3=C2N=CN=C3N)O)O	InChI=1S/C11H15N5O3S/c1-20-2-5-7(17)8(18)11(19-5)16-4-15-6-9(12)13-3-14-10(6)16/h3-5,7-8,11,17-18H,2H2,1H3,(H2,12,13,14)/t5-,7-,8-,11-/m1/s1	N/A	3	Positive	UPDATE-SINGLE-ANNOTATED-BRONZE	Bronze	6247	spectra_filtered/specs_ms.mgf	lib-00040.mgf	0.983443	NIST17	1809070	150.357	0.614248	6	0.000183105	298.097	298.097	1	spectra_filtered/specs_ms.mgf6247	20		1	2	WUUGFSXJNOTRMR-UHFFFAOYSA-N	WUUGFSXJNOTRMR	Nucleosides, nucleotides, and analogues	5'-deoxyribonucleosides	5'-deoxy-5'-thionucleosides	Nucleosides	Purine nucleos(t)ides	Carbohydrates
CCMSLIB00006679936	5'-METHYLTHIOADENOSINE	ESI	Orbitrap	isolated	MoNA	MoNA:MoNA037292	M+H	298.097	0	1	N/A	N/A	CSC[C@@H]1[C@H]([C@H]([C@H](N2C=NC3=C2N=CN=C3N)O1)O)O	"InChI=1S/C11H15N5O3S/c1-20-2-5-7(17)8(18)11(19-5)16-4-15-6-9(12)13-3-14-10(6)16/h3-5,7-8,11,17-18H,2H2,1H3,(H2,12,13,14)/t5-,7-,8-,11-/m1/s1"	N/A	3	positive	UPDATE-SINGLE-ANNOTATED-BRONZE	Bronze	6247	spectra_filtered/specs_ms.mgf	lib-00002.mgf	0.983431	MONA	1809070	150.357	0	6	0	298.097	298.097	1	spectra_filtered/specs_ms.mgf6247	20		35	2442	WUUGFSXJNOTRMR-IOSLPCCCSA-N	WUUGFSXJNOTRMR	Nucleosides, nucleotides, and analogues	5'-deoxyribonucleosides	5'-deoxy-5'-thionucleosides	Nucleosides	Purine nucleos(t)ides	Carbohydrates
CCMSLIB00003460246	DL-Ornithine	ESI	HCD	Isolated	NIST	NIST	M+H-NH3	116.071	0	1	616079	N/A	C(CC(C(=O)O)N)CN	InChI=1S/C5H12N2O2/c6-3-1-2-4(7)5(8)9/h4H,1-3,6-7H2,(H,8,9)	N/A	3	Positive	UPDATE-SINGLE-ANNOTATED-BRONZE	Bronze	2100	spectra_filtered/specs_ms.mgf	lib-00040.mgf	0.983338	NIST17	4124700	26.034	0	3	0	116.071	116.071	1	spectra_filtered/specs_ms.mgf2100	15		0	0	AHLPHDHHMVZTML-UHFFFAOYSA-N	AHLPHDHHMVZTML	Organic acids and derivatives	Carboxylic acids and derivatives	Amino acids, peptides, and analogues	Small peptides	Aminoacids	Amino acids and Peptides
CCMSLIB00003194772	1-Methyladenosine	ESI	Q-TOF	Isolated	NIST	NIST	M+H	282.12	0	1	15763061	N/A	CN1C=NC2=C(C1=N)N=CN2C3C(C(C(O3)CO)O)O	InChI=1S/C11H15N5O4/c1-15-3-14-10-6(9(15)12)13-4-16(10)11-8(19)7(18)5(2-17)20-11/h3-5,7-8,11-12,17-19H,2H2,1H3/t5-,7-,8-,11+/m1/s1	N/A	3	Positive	UPDATE-SINGLE-ANNOTATED-BRONZE	Bronze	2098	spectra_filtered/specs_ms.mgf	lib-00040.mgf	0.983329	NIST17	2170900	26.764	3.89421	3	0.00109863	282.12	282.119	1	spectra_filtered/specs_ms.mgf2098	19		0	0	GFYLSDSUCHVORB-UHFFFAOYSA-N	GFYLSDSUCHVORB	N/A	N/A	N/A	Nucleosides	Purine nucleos(t)ides	Carbohydrates
CCMSLIB00003306580	DL-Phenylalanine	ESI	HCD	Isolated	NIST	NIST	M+H	166.086	0	1	150301	N/A	C1=CC=C(C=C1)CC(C(=O)[O-])[NH3+]	InChI=1S/C9H11NO2/c10-8(9(11)12)6-7-4-2-1-3-5-7/h1-5,8H,6,10H2,(H,11,12)	N/A	3	Positive	UPDATE-SINGLE-ANNOTATED-BRONZE	Bronze	2110	spectra_filtered/specs_ms.mgf	lib-00040.mgf	0.982712	NIST17	23130200	87.705	0.643109	6	0.000106812	166.086	166.086	1	spectra_filtered/specs_ms.mgf2110	20		5	8	COLNVLDHVKWLRT-UHFFFAOYSA-N	COLNVLDHVKWLRT	Organic acids and derivatives	Carboxylic acids and derivatives	Amino acids, peptides, and analogues	N/A	N/A	N/A
CCMSLIB00003304505	L-Tyrosine	ESI	HCD	Isolated	NIST	NIST	M+H	182.081	0	1	60184	N/A	C1=CC(=CC=C1CC(C(=O)[O-])[NH3+])O	InChI=1S/C9H11NO3/c10-8(9(12)13)5-6-1-3-7(11)4-2-6/h1-4,8,11H,5,10H2,(H,12,13)	N/A	3	Positive	UPDATE-SINGLE-ANNOTATED-BRONZE	Bronze	3365	spectra_filtered/specs_ms.mgf	lib-00040.mgf	0.982592	NIST17	1420400	39.516	0.586615	6	0.000106812	182.081	182.081	1	spectra_filtered/specs_ms.mgf3365	20		21	1493	OUYCCCASQSFEME-UHFFFAOYSA-N	OUYCCCASQSFEME	Organic acids and derivatives	Carboxylic acids and derivatives	Amino acids, peptides, and analogues	N/A	N/A	N/A
CCMSLIB00003136509	Spectral Match to DL-Phenylalanine from NIST14	ESI	qTof	Isolated	Data from Pieter Dorrestein	Data deposited by lfnothias	M+H	166.086	165.079	1	150301	N/A	C1=CC=C(C=C1)CC(C(=O)O)N	InChI=1S/C9H11NO2/c10-8(9(11)12)6-7-4-2-1-3-5-7/h1-5,8H,6,10H2,(H,11,12)	N/A	3	Positive	UPDATE-SINGLE-ANNOTATED-BRONZE	Bronze	3081	spectra_filtered/specs_ms.mgf	lib-00015.mgf	0.982509	GNPS-NIST14-MATCHES	771190	149.296	1.83746	6	0.000305176	166.086	166.086	1	spectra_filtered/specs_ms.mgf3081	20		57	2653	COLNVLDHVKWLRT-UHFFFAOYSA-N	COLNVLDHVKWLRT	Organic acids and derivatives	Carboxylic acids and derivatives	Amino acids, peptides, and analogues	Small peptides	Aminoacids	Amino acids and Peptides|Shikimates and Phenylpropanoids
CCMSLIB00003137247	Spectral Match to Guanosine from NIST14	ESI	QQQ	Isolated	Data from Pieter Dorrestein	Data deposited by lfnothias	M+H	284.093	283.092	1	118003	N/A	C1=NC2=C(N1[C@H]3[C@@H]([C@@H]([C@H](O3)CO)O)O)N=C(NC2=O)N	InChI=1S/C10H13N5O5/c11-10-13-7-4(8(19)14-10)12-2-15(7)9-6(18)5(17)3(1-16)20-9/h2-3,5-6,9,16-18H,1H2,(H3,11,13,14,19)/t3-,5-,6-,9-/m1/s1	N/A	3	Positive	UPDATE-SINGLE-ANNOTATED-BRONZE	Bronze	2147	spectra_filtered/specs_ms.mgf	lib-00015.mgf	0.982335	GNPS-NIST14-MATCHES	1077870	57.528	21.4842	6	0.00610352	284.093	284.099	1	spectra_filtered/specs_ms.mgf2147	20		8	349	NYHBQMYGNKIUIF-UUOKFMHZSA-N	NYHBQMYGNKIUIF	N/A	N/A	N/A	Nucleosides	Purine nucleos(t)ides	Carbohydrates
CCMSLIB00003458573	5'-S-Methyl-5'-thioadenosine	ESI	HCD	Isolated	NIST	NIST	M+H	298.097	0	1	2457809	N/A	CSCC1C(C(C(O1)N2C=NC3=C2N=CN=C3N)O)O	InChI=1S/C11H15N5O3S/c1-20-2-5-7(17)8(18)11(19-5)16-4-15-6-9(12)13-3-14-10(6)16/h3-5,7-8,11,17-18H,2H2,1H3,(H2,12,13,14)/t5-,7-,8-,11-/m1/s1	N/A	3	Positive	UPDATE-SINGLE-ANNOTATED-BRONZE	Bronze	6247	spectra_filtered/specs_ms.mgf	lib-00040.mgf	0.982293	NIST17	1809070	150.357	0.614248	7	0.000183105	298.097	298.097	1	spectra_filtered/specs_ms.mgf6247	20		1	2	WUUGFSXJNOTRMR-UHFFFAOYSA-N	WUUGFSXJNOTRMR	Nucleosides, nucleotides, and analogues	5'-deoxyribonucleosides	5'-deoxy-5'-thionucleosides	Nucleosides	Purine nucleos(t)ides	Carbohydrates
CCMSLIB00003458574	5'-S-Methyl-5'-thioadenosine	ESI	HCD	Isolated	NIST	NIST	M+H	298.097	0	1	2457809	N/A	CSCC1C(C(C(O1)N2C=NC3=C2N=CN=C3N)O)O	InChI=1S/C11H15N5O3S/c1-20-2-5-7(17)8(18)11(19-5)16-4-15-6-9(12)13-3-14-10(6)16/h3-5,7-8,11,17-18H,2H2,1H3,(H2,12,13,14)/t5-,7-,8-,11-/m1/s1	N/A	3	Positive	UPDATE-SINGLE-ANNOTATED-BRONZE	Bronze	6247	spectra_filtered/specs_ms.mgf	lib-00040.mgf	0.982281	NIST17	1809070	150.357	0.614248	7	0.000183105	298.097	298.097	1	spectra_filtered/specs_ms.mgf6247	20		1	2	WUUGFSXJNOTRMR-UHFFFAOYSA-N	WUUGFSXJNOTRMR	Nucleosides, nucleotides, and analogues	5'-deoxyribonucleosides	5'-deoxy-5'-thionucleosides	Nucleosides	Purine nucleos(t)ides	Carbohydrates
CCMSLIB00003460247	DL-Ornithine	ESI	HCD	Isolated	NIST	NIST	M+H-NH3	116.071	0	1	616079	N/A	C(CC(C(=O)O)N)CN	InChI=1S/C5H12N2O2/c6-3-1-2-4(7)5(8)9/h4H,1-3,6-7H2,(H,8,9)	N/A	3	Positive	UPDATE-SINGLE-ANNOTATED-BRONZE	Bronze	2100	spectra_filtered/specs_ms.mgf	lib-00040.mgf	0.981827	NIST17	4124700	26.034	0	3	0	116.071	116.071	1	spectra_filtered/specs_ms.mgf2100	15		0	0	AHLPHDHHMVZTML-UHFFFAOYSA-N	AHLPHDHHMVZTML	Organic acids and derivatives	Carboxylic acids and derivatives	Amino acids, peptides, and analogues	Small peptides	Aminoacids	Amino acids and Peptides
CCMSLIB00003194773	1-Methyladenosine	ESI	Q-TOF	Isolated	NIST	NIST	M+H	282.12	0	1	15763061	N/A	CN1C=NC2=C(C1=N)N=CN2C3C(C(C(O3)CO)O)O	InChI=1S/C11H15N5O4/c1-15-3-14-10-6(9(15)12)13-4-16(10)11-8(19)7(18)5(2-17)20-11/h3-5,7-8,11-12,17-19H,2H2,1H3/t5-,7-,8-,11+/m1/s1	N/A	3	Positive	UPDATE-SINGLE-ANNOTATED-BRONZE	Bronze	2098	spectra_filtered/specs_ms.mgf	lib-00040.mgf	0.981735	NIST17	2170900	26.764	3.89421	3	0.00109863	282.12	282.119	1	spectra_filtered/specs_ms.mgf2098	19		0	0	GFYLSDSUCHVORB-UHFFFAOYSA-N	GFYLSDSUCHVORB	N/A	N/A	N/A	Nucleosides	Purine nucleos(t)ides	Carbohydrates
CCMSLIB00003460248	DL-Ornithine	ESI	IT-FT/ion trap with FTMS	Isolated	NIST	NIST	M+H-NH3	116.071	0	1	616079	N/A	C(CC(C(=O)O)N)CN	InChI=1S/C5H12N2O2/c6-3-1-2-4(7)5(8)9/h4H,1-3,6-7H2,(H,8,9)	N/A	3	Positive	UPDATE-SINGLE-ANNOTATED-BRONZE	Bronze	2100	spectra_filtered/specs_ms.mgf	lib-00040.mgf	0.981672	NIST17	4124700	26.034	0	3	0	116.071	116.071	1	spectra_filtered/specs_ms.mgf2100	15		0	0	AHLPHDHHMVZTML-UHFFFAOYSA-N	AHLPHDHHMVZTML	Organic acids and derivatives	Carboxylic acids and derivatives	Amino acids, peptides, and analogues	Small peptides	Aminoacids	Amino acids and Peptides
CCMSLIB00003736826	Val-Phe	ESI	HCD	Isolated	NIST	NIST	M+H	265.155	0	1	0	N/A	CC(C)C(C(=O)NC(CC1=CC=CC=C1)C(=O)O)N	InChI=1S/C14H20N2O3/c1-9(2)12(15)13(17)16-11(14(18)19)8-10-6-4-3-5-7-10/h3-7,9,11-12H,8,15H2,1-2H3,(H,16,17)(H,18,19)/t11-,12+/m0/s1	N/A	3	Positive	UPDATE-SINGLE-ANNOTATED-BRONZE	Bronze	5763	spectra_filtered/specs_ms.mgf	lib-00040.mgf	0.981665	NIST17	1624260	164.498	0	7	0	265.155	265.155	1	spectra_filtered/specs_ms.mgf5763	20		0	0	GJNDXQBALKCYSZ-UHFFFAOYSA-N	GJNDXQBALKCYSZ	Organic acids and derivatives	Carboxylic acids and derivatives	Amino acids, peptides, and analogues	Small peptides	Dipeptides	Amino acids and Peptides
CCMSLIB00003454159	Betaine	ESI	HCD	Isolated	NIST	NIST	2M+H	235.165	0	1	107437	N/A	C[N+](C)(C)CC(=O)[O-]	InChI=1S/C5H11NO2/c1-6(2,3)4-5(7)8/h4H2,1-3H3	N/A	3	Positive	UPDATE-SINGLE-ANNOTATED-BRONZE	Bronze	7202	spectra_filtered/specs_ms.mgf	lib-00040.mgf	0.981665	NIST17	3595300	24.877	0.389312	4	9.15527e-05	235.165	235.165	1	spectra_filtered/specs_ms.mgf7202	20		0	0	KWIUHFFTVRNATP-UHFFFAOYSA-N	KWIUHFFTVRNATP	Organic acids and derivatives	Carboxylic acids and derivatives	Amino acids, peptides, and analogues	N/A	N/A	N/A
CCMSLIB00006702557	Methylthioadenosine	LC-ESI	Orbitrap	commercial	Trent Northen	JGI:209240	M+H	298.097	0	1	N/A	N/A	CSCC1OC(n2cnc3c(N)ncnc32)C(O)C1O	InChI=1S/C11H15N5O3S/c1-20-2-5-7(17)8(18)11(19-5)16-4-15-6-9(12)13-3-14-10(6)16/h3-5,7-8,11,17-18H,2H2,1H3,(H2,12,13,14)/t5-,7-,8-,11-/m1/s1	N/A	3	Positive	UPDATE-SINGLE-ANNOTATED-BRONZE	Bronze	6247	spectra_filtered/specs_ms.mgf	lib-00009.mgf	0.98143	BERKELEY-LAB	1809070	150.357	0.409499	7	0.00012207	298.097	298.097	1	spectra_filtered/specs_ms.mgf6247	20		0	0	WUUGFSXJNOTRMR-UHFFFAOYSA-N	WUUGFSXJNOTRMR	Nucleosides, nucleotides, and analogues	5'-deoxyribonucleosides	5'-deoxy-5'-thionucleosides	Nucleosides	Purine nucleos(t)ides	Carbohydrates
CCMSLIB00003454158	Betaine	ESI	HCD	Isolated	NIST	NIST	2M+H	235.165	0	1	107437	N/A	C[N+](C)(C)CC(=O)[O-]	InChI=1S/C5H11NO2/c1-6(2,3)4-5(7)8/h4H2,1-3H3	N/A	3	Positive	UPDATE-SINGLE-ANNOTATED-BRONZE	Bronze	7202	spectra_filtered/specs_ms.mgf	lib-00040.mgf	0.980971	NIST17	3595300	24.877	0.389312	4	9.15527e-05	235.165	235.165	1	spectra_filtered/specs_ms.mgf7202	20		0	0	KWIUHFFTVRNATP-UHFFFAOYSA-N	KWIUHFFTVRNATP	Organic acids and derivatives	Carboxylic acids and derivatives	Amino acids, peptides, and analogues	N/A	N/A	N/A
CCMSLIB00006691515	1-Methyladenosine	LC-ESI	Orbitrap	commercial	Trent Northen	JGI:198198	M+H	282.12	0	1	N/A	N/A	Cn1cnc2c(ncn2C2OC(CO)C(O)C2O)c1=N	InChI=1S/C11H15N5O4/c1-15-3-14-10-6(9(15)12)13-4-16(10)11-8(19)7(18)5(2-17)20-11/h3-5,7-8,11-12,17-19H,2H2,1H3/t5-,7-,8-,11-/m1/s1	N/A	3	Positive	UPDATE-SINGLE-ANNOTATED-BRONZE	Bronze	2098	spectra_filtered/specs_ms.mgf	lib-00009.mgf	0.980963	BERKELEY-LAB	2170900	26.764	3.89421	3	0.00109863	282.12	282.119	1	spectra_filtered/specs_ms.mgf2098	19		0	0	GFYLSDSUCHVORB-UHFFFAOYSA-N	GFYLSDSUCHVORB	N/A	N/A	N/A	Nucleosides	Purine nucleos(t)ides	Carbohydrates
CCMSLIB00003454160	Betaine	ESI	HCD	Isolated	NIST	NIST	2M+H	235.165	0	1	107437	N/A	C[N+](C)(C)CC(=O)[O-]	InChI=1S/C5H11NO2/c1-6(2,3)4-5(7)8/h4H2,1-3H3	N/A	3	Positive	UPDATE-SINGLE-ANNOTATED-BRONZE	Bronze	7202	spectra_filtered/specs_ms.mgf	lib-00040.mgf	0.980954	NIST17	3595300	24.877	0.389312	4	9.15527e-05	235.165	235.165	1	spectra_filtered/specs_ms.mgf7202	20		0	0	KWIUHFFTVRNATP-UHFFFAOYSA-N	KWIUHFFTVRNATP	Organic acids and derivatives	Carboxylic acids and derivatives	Amino acids, peptides, and analogues	N/A	N/A	N/A
CCMSLIB00003364922	L-Phenylalanine	ESI	HCD	Isolated	NIST	NIST	M+H	166.086	0	1	63912	N/A	C1=CC=C(C=C1)CC(C(=O)[O-])[NH3+]	InChI=1S/C9H11NO2/c10-8(9(11)12)6-7-4-2-1-3-5-7/h1-5,8H,6,10H2,(H,11,12)/t8-/m0/s1	N/A	3	Positive	UPDATE-SINGLE-ANNOTATED-BRONZE	Bronze	2110	spectra_filtered/specs_ms.mgf	lib-00040.mgf	0.980842	NIST17	23130200	87.705	0.643109	6	0.000106812	166.086	166.086	1	spectra_filtered/specs_ms.mgf2110	20		0	0	COLNVLDHVKWLRT-UHFFFAOYSA-N	COLNVLDHVKWLRT	Organic acids and derivatives	Carboxylic acids and derivatives	Amino acids, peptides, and analogues	N/A	N/A	N/A
CCMSLIB00006691515	1-Methyladenosine	LC-ESI	Orbitrap	commercial	Trent Northen	JGI:198198	M+H	282.12	0	1	N/A	N/A	Cn1cnc2c(ncn2C2OC(CO)C(O)C2O)c1=N	InChI=1S/C11H15N5O4/c1-15-3-14-10-6(9(15)12)13-4-16(10)11-8(19)7(18)5(2-17)20-11/h3-5,7-8,11-12,17-19H,2H2,1H3/t5-,7-,8-,11-/m1/s1	N/A	3	Positive	UPDATE-SINGLE-ANNOTATED-BRONZE	Bronze	2072	spectra_filtered/specs_ms.mgf	lib-00009.mgf	0.980749	BERKELEY-LAB	10387400	128.696	0	5	0	282.12	282.12	1	spectra_filtered/specs_ms.mgf2072	19		0	0	GFYLSDSUCHVORB-UHFFFAOYSA-N	GFYLSDSUCHVORB	N/A	N/A	N/A	Nucleosides	Purine nucleos(t)ides	Carbohydrates
CCMSLIB00006686107	TRIMETHYL GLYCINE	LC-ESI	Orbitrap	commercial	Trent Northen	JGI:192790	M	118.086	0	1	N/A	N/A	C[N+](C)(C)CC(=O)O	InChI=1S/C5H11NO2/c1-6(2,3)4-5(7)8/h4H2,1-3H3/p+1	N/A	3	Positive	UPDATE-SINGLE-ANNOTATED-BRONZE	Bronze	102	spectra_filtered/specs_ms.mgf	lib-00009.mgf	0.980499	BERKELEY-LAB	16893000	25.759	54.2068	3	0.00640106	118.086	118.08	1	spectra_filtered/specs_ms.mgf102	8		0	0	KWIUHFFTVRNATP-UHFFFAOYSA-O	KWIUHFFTVRNATP	Organic acids and derivatives	Carboxylic acids and derivatives	Amino acids, peptides, and analogues	N/A	N/A	N/A
CCMSLIB00006709720	TRIMETHYL GLYCINE	LC-ESI	Orbitrap	commercial	Trent Northen	JGI:1214740	M	118.086	0	1	N/A	N/A	C[N+](C)(C)CC(=O)O	InChI=1S/C5H11NO2/c1-6(2,3)4-5(7)8/h4H2,1-3H3/p+1	N/A	3	Positive	UPDATE-SINGLE-ANNOTATED-BRONZE	Bronze	7204	spectra_filtered/specs_ms.mgf	lib-00009.mgf	0.980499	BERKELEY-LAB	16893000	25.679	42.3834	3	0.00500488	118.086	118.091	1	spectra_filtered/specs_ms.mgf7204	14		0	0	KWIUHFFTVRNATP-UHFFFAOYSA-O	KWIUHFFTVRNATP	Organic acids and derivatives	Carboxylic acids and derivatives	Amino acids, peptides, and analogues	N/A	N/A	N/A
CCMSLIB00006686107	TRIMETHYL GLYCINE	LC-ESI	Orbitrap	commercial	Trent Northen	JGI:192790	M	118.086	0	1	N/A	N/A	C[N+](C)(C)CC(=O)O	InChI=1S/C5H11NO2/c1-6(2,3)4-5(7)8/h4H2,1-3H3/p+1	N/A	3	Positive	UPDATE-SINGLE-ANNOTATED-BRONZE	Bronze	7204	spectra_filtered/specs_ms.mgf	lib-00009.mgf	0.980499	BERKELEY-LAB	16893000	25.679	42.3834	3	0.00500488	118.086	118.091	1	spectra_filtered/specs_ms.mgf7204	14		0	0	KWIUHFFTVRNATP-UHFFFAOYSA-O	KWIUHFFTVRNATP	Organic acids and derivatives	Carboxylic acids and derivatives	Amino acids, peptides, and analogues	N/A	N/A	N/A
CCMSLIB00006709720	TRIMETHYL GLYCINE	LC-ESI	Orbitrap	commercial	Trent Northen	JGI:1214740	M	118.086	0	1	N/A	N/A	C[N+](C)(C)CC(=O)O	InChI=1S/C5H11NO2/c1-6(2,3)4-5(7)8/h4H2,1-3H3/p+1	N/A	3	Positive	UPDATE-SINGLE-ANNOTATED-BRONZE	Bronze	1783	spectra_filtered/specs_ms.mgf	lib-00009.mgf	0.980499	BERKELEY-LAB	16893000	24.707	1.67983	3	0.000198364	118.086	118.086	1	spectra_filtered/specs_ms.mgf1783	7		0	0	KWIUHFFTVRNATP-UHFFFAOYSA-O	KWIUHFFTVRNATP	Organic acids and derivatives	Carboxylic acids and derivatives	Amino acids, peptides, and analogues	N/A	N/A	N/A
CCMSLIB00006709720	TRIMETHYL GLYCINE	LC-ESI	Orbitrap	commercial	Trent Northen	JGI:1214740	M	118.086	0	1	N/A	N/A	C[N+](C)(C)CC(=O)O	InChI=1S/C5H11NO2/c1-6(2,3)4-5(7)8/h4H2,1-3H3/p+1	N/A	3	Positive	UPDATE-SINGLE-ANNOTATED-BRONZE	Bronze	102	spectra_filtered/specs_ms.mgf	lib-00009.mgf	0.980499	BERKELEY-LAB	16893000	25.759	54.2068	3	0.00640106	118.086	118.08	1	spectra_filtered/specs_ms.mgf102	8		0	0	KWIUHFFTVRNATP-UHFFFAOYSA-O	KWIUHFFTVRNATP	Organic acids and derivatives	Carboxylic acids and derivatives	Amino acids, peptides, and analogues	N/A	N/A	N/A
CCMSLIB00006686107	TRIMETHYL GLYCINE	LC-ESI	Orbitrap	commercial	Trent Northen	JGI:192790	M	118.086	0	1	N/A	N/A	C[N+](C)(C)CC(=O)O	InChI=1S/C5H11NO2/c1-6(2,3)4-5(7)8/h4H2,1-3H3/p+1	N/A	3	Positive	UPDATE-SINGLE-ANNOTATED-BRONZE	Bronze	1783	spectra_filtered/specs_ms.mgf	lib-00009.mgf	0.980499	BERKELEY-LAB	16893000	24.707	1.67983	3	0.000198364	118.086	118.086	1	spectra_filtered/specs_ms.mgf1783	7		0	0	KWIUHFFTVRNATP-UHFFFAOYSA-O	KWIUHFFTVRNATP	Organic acids and derivatives	Carboxylic acids and derivatives	Amino acids, peptides, and analogues	N/A	N/A	N/A
CCMSLIB00003470350	N-.alpha.-Acetyl-L-ornithine	ESI	HCD	Isolated	NIST	NIST	M+H-H2O	157.097	0	1	6205089	N/A	CC(=O)NC(CCCN)C(=O)O	InChI=1S/C7H14N2O3/c1-5(10)9-6(7(11)12)3-2-4-8/h6H,2-4,8H2,1H3,(H,9,10)(H,11,12)/t6-/m0/s1	N/A	3	Positive	UPDATE-SINGLE-ANNOTATED-BRONZE	Bronze	3169	spectra_filtered/specs_ms.mgf	lib-00040.mgf	0.98041	NIST17	1105620	67.934	0	5	0	157.097	157.097	1	spectra_filtered/specs_ms.mgf3169	11		0	0	JRLGPAXAGHMNOL-UHFFFAOYSA-N	JRLGPAXAGHMNOL	Organic acids and derivatives	Carboxylic acids and derivatives	Amino acids, peptides, and analogues	Small peptides	Dipeptides	Amino acids and Peptides
CCMSLIB00003372380	Adenosine monophosphate	ESI	HCD	Isolated	NIST	NIST	M+H	348.07	0	1	0	N/A	C1=NC2=C(C(=N1)N)N=CN2C3C(C(C(O3)CO)OP(=O)(O)O)O	InChI=1S/C10H14N5O7P/c11-8-5-9(13-2-12-8)15(3-14-5)10-6(17)7(4(1-16)21-10)22-23(18,19)20/h2-4,6-7,10,16-17H,1H2,(H2,11,12,13)(H2,18,19,20)/t4-,6?,7+,10-/m1/s1	N/A	3	Positive	UPDATE-SINGLE-ANNOTATED-BRONZE	Bronze	16928	spectra_filtered/specs_ms.mgf	lib-00040.mgf	0.98033	NIST17	1352430	40.585	0.263029	7	9.15527e-05	348.07	348.07	1	spectra_filtered/specs_ms.mgf16928	20		1	51	LNQVTSROQXJCDD-UHFFFAOYSA-N	LNQVTSROQXJCDD	N/A	N/A	N/A	Nucleosides	Purine nucleos(t)ides	Carbohydrates
CCMSLIB00000577895	5'-METHYLTHIOADENOSINE	LC-ESI	Q-Exactive Plus	Commercial standard	Alexandrov Theodore	Prasad	M+H	298.1	297.09	0	2457-80-9	439176	CSCC1C(C(C(O1)N2C=NC3=C2N=CN=C3N)O)O	N/A	N/A	1	Positive	UPDATE-SINGLE-ANNOTATED-GOLD	Gold	6247	spectra_filtered/specs_ms.mgf	lib-00020.mgf	0.980055	GNPS-EMBL-MCF	1809070	150.357	10.135	7	0.00302124	298.1	298.097	1	spectra_filtered/specs_ms.mgf6247	20		35	2442	WUUGFSXJNOTRMR-UHFFFAOYSA-N	WUUGFSXJNOTRMR	Nucleosides, nucleotides, and analogues	5'-deoxyribonucleosides	5'-deoxy-5'-thionucleosides	Nucleosides	Purine nucleos(t)ides	Carbohydrates
CCMSLIB00005464312	METHYLTHIOADENOSINE	ESI	Orbitrap	Commercial	Dorrestein	Kelly Weldon	M+H	298.097	297.09	1	2457-80-9	N/A	CSC[C@H]1O[C@H]([C@H](O)[C@@H]1O)N1C=NC2=C1N=CN=C2N	"InChI=1S/C11H15N5O3S/c1-20-2-5-7(17)8(18)11(19-5)16-4-15-6-9(12)13-3-14-10(6)16/h3-5,7-8,11,17-18H,2H2,1H3,(H2,12,13,14)/t5-,7-,8-,11-/m1/s1"	N/A	1	Positive	UPDATE-SINGLE-ANNOTATED-GOLD	Gold	6247	spectra_filtered/specs_ms.mgf	lib-00024.mgf	0.980033	GNPS-MSMLS	1809070	150.357	0	7	0	298.097	298.097	1	spectra_filtered/specs_ms.mgf6247	20		0	0	WUUGFSXJNOTRMR-IOSLPCCCSA-N	WUUGFSXJNOTRMR	Nucleosides, nucleotides, and analogues	5'-deoxyribonucleosides	5'-deoxy-5'-thionucleosides	Nucleosides	Purine nucleos(t)ides	Carbohydrates
CCMSLIB00003455435	N-Acetyl-L-phenylalanine	ESI	HCD	Isolated	NIST	NIST	M+H-C2H2O	166.086	0	1	2018613	N/A	CC(=O)NC(CC1=CC=CC=C1)C(=O)O	InChI=1S/C11H13NO3/c1-8(13)12-10(11(14)15)7-9-5-3-2-4-6-9/h2-6,10H,7H2,1H3,(H,12,13)(H,14,15)	N/A	3	Positive	UPDATE-SINGLE-ANNOTATED-BRONZE	Bronze	2110	spectra_filtered/specs_ms.mgf	lib-00040.mgf	0.980014	NIST17	23130200	87.705	0.643109	6	0.000106812	166.086	166.086	1	spectra_filtered/specs_ms.mgf2110	20		0	0	CBQJSKKFNMDLON-UHFFFAOYSA-N	CBQJSKKFNMDLON	Organic acids and derivatives	Carboxylic acids and derivatives	Amino acids, peptides, and analogues	Small peptides	Dipeptides	Amino acids and Peptides
CCMSLIB00003458575	5'-S-Methyl-5'-thioadenosine	ESI	HCD	Isolated	NIST	NIST	M+H	298.097	0	1	2457809	N/A	CSCC1C(C(C(O1)N2C=NC3=C2N=CN=C3N)O)O	InChI=1S/C11H15N5O3S/c1-20-2-5-7(17)8(18)11(19-5)16-4-15-6-9(12)13-3-14-10(6)16/h3-5,7-8,11,17-18H,2H2,1H3,(H2,12,13,14)/t5-,7-,8-,11-/m1/s1	N/A	3	Positive	UPDATE-SINGLE-ANNOTATED-BRONZE	Bronze	6247	spectra_filtered/specs_ms.mgf	lib-00040.mgf	0.980002	NIST17	1809070	150.357	0.614248	7	0.000183105	298.097	298.097	1	spectra_filtered/specs_ms.mgf6247	20		1	2	WUUGFSXJNOTRMR-UHFFFAOYSA-N	WUUGFSXJNOTRMR	Nucleosides, nucleotides, and analogues	5'-deoxyribonucleosides	5'-deoxy-5'-thionucleosides	Nucleosides	Purine nucleos(t)ides	Carbohydrates
CCMSLIB00003502138	N5-(1-Imino-3-butenyl)-L-ornithine	ESI	HCD	Isolated	NIST	NIST	M+H-C4H8N2	116.071	0	1	208117559	N/A	C=CCC(=NCCCC(C(=O)O)N)N	InChI=1S/C9H17N3O2/c1-2-4-8(11)12-6-3-5-7(10)9(13)14/h2,7H,1,3-6,10H2,(H2,11,12)(H,13,14)/t7-/m0/s1	N/A	3	Positive	UPDATE-SINGLE-ANNOTATED-BRONZE	Bronze	2100	spectra_filtered/specs_ms.mgf	lib-00040.mgf	0.979883	NIST17	4124700	26.034	0	3	0	116.071	116.071	1	spectra_filtered/specs_ms.mgf2100	15		0	0	LMDRHVQXMBGSGU-UHFFFAOYSA-N	LMDRHVQXMBGSGU	Organic acids and derivatives	Carboxylic acids and derivatives	Amino acids, peptides, and analogues	Small peptides	Aminoacids	Amino acids and Peptides
CCMSLIB00003736825	Val-Phe	ESI	HCD	Isolated	NIST	NIST	M+H	265.155	0	1	0	N/A	CC(C)C(C(=O)NC(CC1=CC=CC=C1)C(=O)O)N	InChI=1S/C14H20N2O3/c1-9(2)12(15)13(17)16-11(14(18)19)8-10-6-4-3-5-7-10/h3-7,9,11-12H,8,15H2,1-2H3,(H,16,17)(H,18,19)/t11-,12+/m0/s1	N/A	3	Positive	UPDATE-SINGLE-ANNOTATED-BRONZE	Bronze	5763	spectra_filtered/specs_ms.mgf	lib-00040.mgf	0.979834	NIST17	1624260	164.498	0	7	0	265.155	265.155	1	spectra_filtered/specs_ms.mgf5763	20		0	0	GJNDXQBALKCYSZ-UHFFFAOYSA-N	GJNDXQBALKCYSZ	Organic acids and derivatives	Carboxylic acids and derivatives	Amino acids, peptides, and analogues	Small peptides	Dipeptides	Amino acids and Peptides
CCMSLIB00006690997	MeSAdo	LC-ESI	Orbitrap	commercial	Trent Northen	JGI:197680	M+H	298.097	0	1	N/A	N/A	CSCC1OC(n2cnc3c(N)ncnc32)C(O)C1O	InChI=1S/C11H15N5O3S/c1-20-2-5-7(17)8(18)11(19-5)16-4-15-6-9(12)13-3-14-10(6)16/h3-5,7-8,11,17-18H,2H2,1H3,(H2,12,13,14)	N/A	3	Positive	UPDATE-SINGLE-ANNOTATED-BRONZE	Bronze	6247	spectra_filtered/specs_ms.mgf	lib-00009.mgf	0.979697	BERKELEY-LAB	1809070	150.357	0.409499	7	0.00012207	298.097	298.097	1	spectra_filtered/specs_ms.mgf6247	20		0	0	WUUGFSXJNOTRMR-UHFFFAOYSA-N	WUUGFSXJNOTRMR	Nucleosides, nucleotides, and analogues	5'-deoxyribonucleosides	5'-deoxy-5'-thionucleosides	Nucleosides	Purine nucleos(t)ides	Carbohydrates
CCMSLIB00006691515	1-Methyladenosine	LC-ESI	Orbitrap	commercial	Trent Northen	JGI:198198	M+H	282.12	0	1	N/A	N/A	Cn1cnc2c(ncn2C2OC(CO)C(O)C2O)c1=N	InChI=1S/C11H15N5O4/c1-15-3-14-10-6(9(15)12)13-4-16(10)11-8(19)7(18)5(2-17)20-11/h3-5,7-8,11-12,17-19H,2H2,1H3/t5-,7-,8-,11-/m1/s1	N/A	3	Positive	UPDATE-SINGLE-ANNOTATED-BRONZE	Bronze	2092	spectra_filtered/specs_ms.mgf	lib-00009.mgf	0.979433	BERKELEY-LAB	3223030	30.531	1.40624	4	0.000396729	282.12	282.119	1	spectra_filtered/specs_ms.mgf2092	20		0	0	GFYLSDSUCHVORB-UHFFFAOYSA-N	GFYLSDSUCHVORB	N/A	N/A	N/A	Nucleosides	Purine nucleos(t)ides	Carbohydrates
CCMSLIB00004720031	1-Methyladenosine	N/A	ESI-QTOF	isolated	MoNA	MoNA:VF-NPL-QTOF002216	[M+H]+	282.12	0	1	N/A	N/A	N/A	InChI=1S/C11H15N5O4/c1-15-3-14-10-6(9(15)12)13-4-16(10)11-8(19)7(18)5(2-17)20-11/h3-5,7-8,11-12,17-19H,2H2,1H3/t5-,7-,8-,11-/m1/s1	N/A	3	positive	UPDATE-SINGLE-ANNOTATED-BRONZE	Bronze	2092	spectra_filtered/specs_ms.mgf	lib-00002.mgf	0.979327	MONA	3223030	30.531	2.48796	3	0.000701904	282.12	282.119	1	spectra_filtered/specs_ms.mgf2092	20		0	0	GFYLSDSUCHVORB-IOSLPCCCSA-N	GFYLSDSUCHVORB	N/A	N/A	N/A	N/A	N/A	N/A
CCMSLIB00006691220	Methylthioadenosine	LC-ESI	Orbitrap	commercial	Trent Northen	JGI:197903	M+H	298.097	0	1	N/A	N/A	CSCC1OC(n2cnc3c(N)ncnc32)C(O)C1O	InChI=1S/C11H15N5O3S/c1-20-2-5-7(17)8(18)11(19-5)16-4-15-6-9(12)13-3-14-10(6)16/h3-5,7-8,11,17-18H,2H2,1H3,(H2,12,13,14)/t5-,7-,8-,11-/m1/s1	N/A	3	Positive	UPDATE-SINGLE-ANNOTATED-BRONZE	Bronze	6247	spectra_filtered/specs_ms.mgf	lib-00009.mgf	0.979244	BERKELEY-LAB	1809070	150.357	0.409499	6	0.00012207	298.097	298.097	1	spectra_filtered/specs_ms.mgf6247	20		0	0	WUUGFSXJNOTRMR-UHFFFAOYSA-N	WUUGFSXJNOTRMR	Nucleosides, nucleotides, and analogues	5'-deoxyribonucleosides	5'-deoxy-5'-thionucleosides	Nucleosides	Purine nucleos(t)ides	Carbohydrates
CCMSLIB00003502073	N5-(1-Iminoethyl)-L-ornithine	ESI	HCD	Isolated	NIST	NIST	M+H-C2H6N2	116.071	0	1	36889131	N/A	CC(=NCCCC(C(=O)O)N)N	InChI=1S/C7H15N3O2/c1-5(8)10-4-2-3-6(9)7(11)12/h6H,2-4,9H2,1H3,(H2,8,10)(H,11,12)/t6-/m0/s1	N/A	3	Positive	UPDATE-SINGLE-ANNOTATED-BRONZE	Bronze	2100	spectra_filtered/specs_ms.mgf	lib-00040.mgf	0.979231	NIST17	4124700	26.034	0	3	0	116.071	116.071	1	spectra_filtered/specs_ms.mgf2100	15		0	0	UYZFAUAYFLEHRC-UHFFFAOYSA-N	UYZFAUAYFLEHRC	Organic acids and derivatives	Carboxylic acids and derivatives	Amino acids, peptides, and analogues	Small peptides	Aminoacids	Amino acids and Peptides
CCMSLIB00000577898	L-PROLINE	LC-ESI	Q-Exactive Plus	Commercial standard	Alexandrov Theodore	Prasad	M+H	116.07	115.063	0	147-85-3	145742	O=C(O)C1NCCC1	N/A	N/A	1	Positive	UPDATE-SINGLE-ANNOTATED-GOLD	Gold	2100	spectra_filtered/specs_ms.mgf	lib-00020.mgf	0.979223	GNPS-EMBL-MCF	4124700	26.034	5.19275	3	0.000602722	116.07	116.071	1	spectra_filtered/specs_ms.mgf2100	15		0	0	ONIBWKKTOPOVIA-UHFFFAOYSA-N	ONIBWKKTOPOVIA	Organic acids and derivatives	Carboxylic acids and derivatives	Amino acids, peptides, and analogues	Small peptides	Aminoacids|Dipeptides	Amino acids and Peptides
CCMSLIB00003501958	L-Hydroxyarginine	ESI	HCD	Isolated	NIST	NIST	M+H-CH5ON3	116.071	0	1	53054072	N/A	C(CC(C(=O)O)N)CN=C(N)NO	InChI=1S/C6H14N4O3/c7-4(5(11)12)2-1-3-9-6(8)10-13/h4,13H,1-3,7H2,(H,11,12)(H3,8,9,10)/t4-/m0/s1	N/A	3	Positive	UPDATE-SINGLE-ANNOTATED-BRONZE	Bronze	2100	spectra_filtered/specs_ms.mgf	lib-00040.mgf	0.97899	NIST17	4124700	26.034	0	3	0	116.071	116.071	1	spectra_filtered/specs_ms.mgf2100	15		0	0	FQWRAVYMZULPNK-UHFFFAOYSA-N	FQWRAVYMZULPNK	Organic acids and derivatives	Carboxylic acids and derivatives	Amino acids, peptides, and analogues	Small peptides	Aminoacids	Amino acids and Peptides
CCMSLIB00003729194	Thr-Leu	ESI	HCD	Isolated	NIST	NIST	M+H	233.15	0	1	50299122	N/A	CC(C)CC(C(=O)O)NC(=O)C(C(C)O)N	InChI=1S/C10H20N2O4/c1-5(2)4-7(10(15)16)12-9(14)8(11)6(3)13/h5-8,13H,4,11H2,1-3H3,(H,12,14)(H,15,16)/t6-,7+,8+/m1/s1	N/A	3	Positive	UPDATE-SINGLE-ANNOTATED-BRONZE	Bronze	3782	spectra_filtered/specs_ms.mgf	lib-00040.mgf	0.978854	NIST17	808700	134.678	0	9	0	233.15	233.15	1	spectra_filtered/specs_ms.mgf3782	20		3	10	BQBCIBCLXBKYHW-UHFFFAOYSA-N	BQBCIBCLXBKYHW	Organic acids and derivatives	Carboxylic acids and derivatives	Amino acids, peptides, and analogues	Small peptides	Dipeptides	Amino acids and Peptides
CCMSLIB00003729194	Thr-Leu	ESI	HCD	Isolated	NIST	NIST	M+H	233.15	0	1	50299122	N/A	CC(C)CC(C(=O)O)NC(=O)C(C(C)O)N	InChI=1S/C10H20N2O4/c1-5(2)4-7(10(15)16)12-9(14)8(11)6(3)13/h5-8,13H,4,11H2,1-3H3,(H,12,14)(H,15,16)/t6-,7+,8+/m1/s1	N/A	3	Positive	UPDATE-SINGLE-ANNOTATED-BRONZE	Bronze	12746	spectra_filtered/specs_ms.mgf	lib-00040.mgf	0.978854	NIST17	808700	134.428	0	9	0	233.15	233.15	1	spectra_filtered/specs_ms.mgf12746	20		3	10	BQBCIBCLXBKYHW-UHFFFAOYSA-N	BQBCIBCLXBKYHW	Organic acids and derivatives	Carboxylic acids and derivatives	Amino acids, peptides, and analogues	Small peptides	Dipeptides	Amino acids and Peptides
CCMSLIB00003502139	N5-(1-Imino-3-butenyl)-L-ornithine	ESI	IT-FT/ion trap with FTMS	Isolated	NIST	NIST	M+H-C4H8N2	116.071	0	1	208117559	N/A	C=CCC(=NCCCC(C(=O)O)N)N	InChI=1S/C9H17N3O2/c1-2-4-8(11)12-6-3-5-7(10)9(13)14/h2,7H,1,3-6,10H2,(H2,11,12)(H,13,14)/t7-/m0/s1	N/A	3	Positive	UPDATE-SINGLE-ANNOTATED-BRONZE	Bronze	2100	spectra_filtered/specs_ms.mgf	lib-00040.mgf	0.978743	NIST17	4124700	26.034	0	3	0	116.071	116.071	1	spectra_filtered/specs_ms.mgf2100	15		0	0	LMDRHVQXMBGSGU-UHFFFAOYSA-N	LMDRHVQXMBGSGU	Organic acids and derivatives	Carboxylic acids and derivatives	Amino acids, peptides, and analogues	Small peptides	Aminoacids	Amino acids and Peptides
CCMSLIB00003458572	5'-S-Methyl-5'-thioadenosine	ESI	HCD	Isolated	NIST	NIST	M+H	298.097	0	1	2457809	N/A	CSCC1C(C(C(O1)N2C=NC3=C2N=CN=C3N)O)O	InChI=1S/C11H15N5O3S/c1-20-2-5-7(17)8(18)11(19-5)16-4-15-6-9(12)13-3-14-10(6)16/h3-5,7-8,11,17-18H,2H2,1H3,(H2,12,13,14)/t5-,7-,8-,11-/m1/s1	N/A	3	Positive	UPDATE-SINGLE-ANNOTATED-BRONZE	Bronze	6247	spectra_filtered/specs_ms.mgf	lib-00040.mgf	0.97861	NIST17	1809070	150.357	0.614248	7	0.000183105	298.097	298.097	1	spectra_filtered/specs_ms.mgf6247	20		1	2	WUUGFSXJNOTRMR-UHFFFAOYSA-N	WUUGFSXJNOTRMR	Nucleosides, nucleotides, and analogues	5'-deoxyribonucleosides	5'-deoxy-5'-thionucleosides	Nucleosides	Purine nucleos(t)ides	Carbohydrates
CCMSLIB00005738307	Massbank:RP030702 N6-Methyladenosine|(2R,3S,4R,5R)-2-(hydroxymethyl)-5-[6-(methylamino)purin-9-yl]oxolane-3,4-diol	ESI	qTof	Isolated	Massbank	Massbank	M+H	282.12	0	1	1867-73-8	N/A	CNc1c2c(ncn1)n(cn2)[C@H]3[C@@H]([C@@H]([C@H](O3)CO)O)O	1S/C11H15N5O4/c1-12-9-6-10(14-3-13-9)16(4-15-6)11-8(19)7(18)5(2-17)20-11/h3-5,7-8,11,17-19H,2H2,1H3,(H,12,13,14)/t5-,7-,8-,11-/m1/s1	N/A	3	Positive	UPDATE-SINGLE-ANNOTATED-BRONZE	Bronze	2072	spectra_filtered/specs_ms.mgf	lib-00038.mgf	0.978347	MASSBANK	10387400	128.696	1.08172	5	0.000305176	282.12	282.12	1	spectra_filtered/specs_ms.mgf2072	19		0	0	VQAYFKKCNSOZKM-IOSLPCCCSA-N	VQAYFKKCNSOZKM	N/A	N/A	N/A	Nucleosides	Purine nucleos(t)ides	Carbohydrates
CCMSLIB00004719822	Adenosine	N/A	ESI-QTOF	isolated	MoNA	MoNA:VF-NPL-QTOF002040	[M+H]+	268.104	0	1	N/A	N/A	N/A	InChI=1S/C10H13N5O4/c11-8-5-9(13-2-12-8)15(3-14-5)10-7(18)6(17)4(1-16)19-10/h2-4,6-7,10,16-18H,1H2,(H2,11,12,13)/t4-,6-,7-,10-/m1/s1	N/A	3	positive	UPDATE-SINGLE-ANNOTATED-BRONZE	Bronze	8761	spectra_filtered/specs_ms.mgf	lib-00002.mgf	0.978324	MONA	12589400	55.795	0.682964	6	0.000183105	268.104	268.104	1	spectra_filtered/specs_ms.mgf8761	20		4	45	OIRDTQYFTABQOQ-KQYNXXCUSA-N	OIRDTQYFTABQOQ	N/A	N/A	N/A	N/A	N/A	N/A
CCMSLIB00004719822	Adenosine	N/A	ESI-QTOF	isolated	MoNA	MoNA:VF-NPL-QTOF002040	[M+H]+	268.104	0	1	N/A	N/A	N/A	InChI=1S/C10H13N5O4/c11-8-5-9(13-2-12-8)15(3-14-5)10-7(18)6(17)4(1-16)19-10/h2-4,6-7,10,16-18H,1H2,(H2,11,12,13)/t4-,6-,7-,10-/m1/s1	N/A	3	positive	UPDATE-SINGLE-ANNOTATED-BRONZE	Bronze	2084	spectra_filtered/specs_ms.mgf	lib-00002.mgf	0.978324	MONA	12589400	47.395	0.341482	6	9.15527e-05	268.104	268.104	1	spectra_filtered/specs_ms.mgf2084	20		4	45	OIRDTQYFTABQOQ-KQYNXXCUSA-N	OIRDTQYFTABQOQ	N/A	N/A	N/A	N/A	N/A	N/A
CCMSLIB00003501876	NG,NG-Dimethyl-L-arginine	ESI	HCD	Isolated	NIST	NIST	M+H-C3H9N3	116.071	0	1	30315936	N/A	CN(C)C(=NCCCC(C(=O)O)N)N	InChI=1S/C8H18N4O2/c1-12(2)8(10)11-5-3-4-6(9)7(13)14/h6H,3-5,9H2,1-2H3,(H2,10,11)(H,13,14)/t6-/m0/s1	N/A	3	Positive	UPDATE-SINGLE-ANNOTATED-BRONZE	Bronze	2100	spectra_filtered/specs_ms.mgf	lib-00040.mgf	0.978311	NIST17	4124700	26.034	0	3	0	116.071	116.071	1	spectra_filtered/specs_ms.mgf2100	15		2	31	YDGMGEXADBMOMJ-UHFFFAOYSA-N	YDGMGEXADBMOMJ	Organic acids and derivatives	Carboxylic acids and derivatives	Amino acids, peptides, and analogues	Small peptides	Aminoacids	Amino acids and Peptides
CCMSLIB00003454707	Adenosine	ESI	HCD	Isolated	NIST	NIST	M+H	268.104	0	1	58617	N/A	C1=NC2=C(C(=N1)N)N=CN2C3C(C(C(O3)CO)O)O	InChI=1S/C10H13N5O4/c11-8-5-9(13-2-12-8)15(3-14-5)10-7(18)6(17)4(1-16)19-10/h2-4,6-7,10,16-18H,1H2,(H2,11,12,13)/t4-,6-,7-,10+/m1/s1	N/A	3	Positive	UPDATE-SINGLE-ANNOTATED-BRONZE	Bronze	2084	spectra_filtered/specs_ms.mgf	lib-00040.mgf	0.978283	NIST17	12589400	47.395	0.341482	4	9.15527e-05	268.104	268.104	1	spectra_filtered/specs_ms.mgf2084	20		4	45	OIRDTQYFTABQOQ-UHFFFAOYSA-N	OIRDTQYFTABQOQ	N/A	N/A	N/A	Nucleosides	Purine nucleos(t)ides	Carbohydrates
CCMSLIB00003454707	Adenosine	ESI	HCD	Isolated	NIST	NIST	M+H	268.104	0	1	58617	N/A	C1=NC2=C(C(=N1)N)N=CN2C3C(C(C(O3)CO)O)O	InChI=1S/C10H13N5O4/c11-8-5-9(13-2-12-8)15(3-14-5)10-7(18)6(17)4(1-16)19-10/h2-4,6-7,10,16-18H,1H2,(H2,11,12,13)/t4-,6-,7-,10+/m1/s1	N/A	3	Positive	UPDATE-SINGLE-ANNOTATED-BRONZE	Bronze	8761	spectra_filtered/specs_ms.mgf	lib-00040.mgf	0.978283	NIST17	12589400	55.795	0.682964	4	0.000183105	268.104	268.104	1	spectra_filtered/specs_ms.mgf8761	20		4	45	OIRDTQYFTABQOQ-UHFFFAOYSA-N	OIRDTQYFTABQOQ	N/A	N/A	N/A	Nucleosides	Purine nucleos(t)ides	Carbohydrates
CCMSLIB00004720032	1-Methyladenosine	N/A	ESI-QTOF	isolated	MoNA	MoNA:VF-NPL-QTOF002217	[M+H]+	282.12	0	1	N/A	N/A	N/A	InChI=1S/C11H15N5O4/c1-15-3-14-10-6(9(15)12)13-4-16(10)11-8(19)7(18)5(2-17)20-11/h3-5,7-8,11-12,17-19H,2H2,1H3/t5-,7-,8-,11-/m1/s1	N/A	3	positive	UPDATE-SINGLE-ANNOTATED-BRONZE	Bronze	2092	spectra_filtered/specs_ms.mgf	lib-00002.mgf	0.978146	MONA	3223030	30.531	2.48796	4	0.000701904	282.12	282.119	1	spectra_filtered/specs_ms.mgf2092	20		0	0	GFYLSDSUCHVORB-IOSLPCCCSA-N	GFYLSDSUCHVORB	N/A	N/A	N/A	N/A	N/A	N/A
CCMSLIB00000205917	Massbank:CE000613 Isoleucine	ESI	LC-ESI-ITFT	Isolated	Putative Massbank Match	Massbank	[M+H]+	132.102	0	1	N/A	N/A	CCC(C)C(C(=O)O)N	1S/C6H13NO2/c1-3-4(2)5(7)6(8)9/h4-5H,3,7H2,1-2H3,(H,8,9)	N/A	3	Positive	UPDATE-SINGLE-ANNOTATED-BRONZE	Bronze	2103	spectra_filtered/specs_ms.mgf	lib-00038.mgf	0.978139	MASSBANK	22615000	47.047	0.808553	4	0.000106812	132.102	132.102	1	spectra_filtered/specs_ms.mgf2103	20		0	0	AGPKZVBTJJNPAG-UHFFFAOYSA-N	AGPKZVBTJJNPAG	Organic acids and derivatives	Carboxylic acids and derivatives	Amino acids, peptides, and analogues	Small peptides	Aminoacids	Amino acids and Peptides
CCMSLIB00005735401	Massbank:EQ330403 Adenosine|(2R,3R,4S,5R)-2-(6-aminopurin-9-yl)-5-(hydroxymethyl)oxolane-3,4-diol	ESI	Hybrid FT	Isolated	Massbank	Massbank	M+H	268.104	0	1	58-61-7	N/A	C1=NC(=C2C(=N1)N(C=N2)[C@H]3[C@@H]([C@@H]([C@H](O3)CO)O)O)N	1S/C10H13N5O4/c11-8-5-9(13-2-12-8)15(3-14-5)10-7(18)6(17)4(1-16)19-10/h2-4,6-7,10,16-18H,1H2,(H2,11,12,13)/t4-,6-,7-,10-/m1/s1	N/A	3	Positive	UPDATE-SINGLE-ANNOTATED-BRONZE	Bronze	8761	spectra_filtered/specs_ms.mgf	lib-00038.mgf	0.97812	MASSBANK	12589400	55.795	0.682964	5	0.000183105	268.104	268.104	1	spectra_filtered/specs_ms.mgf8761	20		0	0	OIRDTQYFTABQOQ-KQYNXXCUSA-N	OIRDTQYFTABQOQ	N/A	N/A	N/A	Nucleosides	Purine nucleos(t)ides	Carbohydrates
CCMSLIB00005735401	Massbank:EQ330403 Adenosine|(2R,3R,4S,5R)-2-(6-aminopurin-9-yl)-5-(hydroxymethyl)oxolane-3,4-diol	ESI	Hybrid FT	Isolated	Massbank	Massbank	M+H	268.104	0	1	58-61-7	N/A	C1=NC(=C2C(=N1)N(C=N2)[C@H]3[C@@H]([C@@H]([C@H](O3)CO)O)O)N	1S/C10H13N5O4/c11-8-5-9(13-2-12-8)15(3-14-5)10-7(18)6(17)4(1-16)19-10/h2-4,6-7,10,16-18H,1H2,(H2,11,12,13)/t4-,6-,7-,10-/m1/s1	N/A	3	Positive	UPDATE-SINGLE-ANNOTATED-BRONZE	Bronze	2084	spectra_filtered/specs_ms.mgf	lib-00038.mgf	0.97812	MASSBANK	12589400	47.395	0.341482	5	9.15527e-05	268.104	268.104	1	spectra_filtered/specs_ms.mgf2084	20		0	0	OIRDTQYFTABQOQ-KQYNXXCUSA-N	OIRDTQYFTABQOQ	N/A	N/A	N/A	Nucleosides	Purine nucleos(t)ides	Carbohydrates
CCMSLIB00003305569	L-Arginine	ESI	HCD	Isolated	NIST	NIST	M+H	175.119	0	1	74793	N/A	C(CC(C(=O)[O-])N)C[NH+]=C(N)N	InChI=1S/C6H14N4O2/c7-4(5(11)12)2-1-3-10-6(8)9/h4H,1-3,7H2,(H,11,12)(H4,8,9,10)/t4-/m0/s1	N/A	3	Positive	UPDATE-SINGLE-ANNOTATED-BRONZE	Bronze	2094	spectra_filtered/specs_ms.mgf	lib-00040.mgf	0.978102	NIST17	6455200	25.044	0	6	0	175.119	175.119	1	spectra_filtered/specs_ms.mgf2094	20		7	81	ODKSFYDXXFIFQN-UHFFFAOYSA-N	ODKSFYDXXFIFQN	Organic acids and derivatives	Carboxylic acids and derivatives	Amino acids, peptides, and analogues	N/A	N/A	N/A
CCMSLIB00003194774	1-Methyladenosine	ESI	Q-TOF	Isolated	NIST	NIST	M+H	282.12	0	1	15763061	N/A	CN1C=NC2=C(C1=N)N=CN2C3C(C(C(O3)CO)O)O	InChI=1S/C11H15N5O4/c1-15-3-14-10-6(9(15)12)13-4-16(10)11-8(19)7(18)5(2-17)20-11/h3-5,7-8,11-12,17-19H,2H2,1H3/t5-,7-,8-,11+/m1/s1	N/A	3	Positive	UPDATE-SINGLE-ANNOTATED-BRONZE	Bronze	2098	spectra_filtered/specs_ms.mgf	lib-00040.mgf	0.978091	NIST17	2170900	26.764	3.89421	3	0.00109863	282.12	282.119	1	spectra_filtered/specs_ms.mgf2098	19		0	0	GFYLSDSUCHVORB-UHFFFAOYSA-N	GFYLSDSUCHVORB	N/A	N/A	N/A	Nucleosides	Purine nucleos(t)ides	Carbohydrates
CCMSLIB00003454645	2'-Deoxyadenosine	ESI	HCD	Isolated	NIST	NIST	M+H	252.109	0	1	958098	N/A	C1C(C(OC1N2C=NC3=C2N=CN=C3N)CO)O	InChI=1S/C10H13N5O3/c11-9-8-10(13-3-12-9)15(4-14-8)7-1-5(17)6(2-16)18-7/h3-7,16-17H,1-2H2,(H2,11,12,13)/t5-,6+,7+/m0/s1	N/A	3	Positive	UPDATE-SINGLE-ANNOTATED-BRONZE	Bronze	2096	spectra_filtered/specs_ms.mgf	lib-00040.mgf	0.977901	NIST17	2908230	65.09	0	5	0	252.109	252.109	1	spectra_filtered/specs_ms.mgf2096	20		0	0	OLXZPDWKRNYJJZ-UHFFFAOYSA-N	OLXZPDWKRNYJJZ	Nucleosides, nucleotides, and analogues	Purine nucleosides	Purine 2'-deoxyribonucleosides	Nucleosides	Purine nucleos(t)ides	Carbohydrates
CCMSLIB00003454649	2'-Deoxyadenosine	ESI	HCD	Isolated	NIST	NIST	M+H	252.109	0	1	958098	N/A	C1C(C(OC1N2C=NC3=C2N=CN=C3N)CO)O	InChI=1S/C10H13N5O3/c11-9-8-10(13-3-12-9)15(4-14-8)7-1-5(17)6(2-16)18-7/h3-7,16-17H,1-2H2,(H2,11,12,13)/t5-,6+,7+/m0/s1	N/A	3	Positive	UPDATE-SINGLE-ANNOTATED-BRONZE	Bronze	2096	spectra_filtered/specs_ms.mgf	lib-00040.mgf	0.977855	NIST17	2908230	65.09	0	6	0	252.109	252.109	1	spectra_filtered/specs_ms.mgf2096	20		0	0	OLXZPDWKRNYJJZ-UHFFFAOYSA-N	OLXZPDWKRNYJJZ	Nucleosides, nucleotides, and analogues	Purine nucleosides	Purine 2'-deoxyribonucleosides	Nucleosides	Purine nucleos(t)ides	Carbohydrates
CCMSLIB00003184215	Betaine	ESI	Q-TOF	Isolated	NIST	NIST	2M+H	235.165	0	1	107437	N/A	C[N+](C)(C)CC(=O)[O-]	InChI=1S/C5H11NO2/c1-6(2,3)4-5(7)8/h4H2,1-3H3	N/A	3	Positive	UPDATE-SINGLE-ANNOTATED-BRONZE	Bronze	7202	spectra_filtered/specs_ms.mgf	lib-00040.mgf	0.977739	NIST17	3595300	24.877	0.389312	3	9.15527e-05	235.165	235.165	1	spectra_filtered/specs_ms.mgf7202	20		0	0	KWIUHFFTVRNATP-UHFFFAOYSA-N	KWIUHFFTVRNATP	Organic acids and derivatives	Carboxylic acids and derivatives	Amino acids, peptides, and analogues	N/A	N/A	N/A
CCMSLIB00003454708	Adenosine	ESI	HCD	Isolated	NIST	NIST	M+H	268.104	0	1	58617	N/A	C1=NC2=C(C(=N1)N)N=CN2C3C(C(C(O3)CO)O)O	InChI=1S/C10H13N5O4/c11-8-5-9(13-2-12-8)15(3-14-5)10-7(18)6(17)4(1-16)19-10/h2-4,6-7,10,16-18H,1H2,(H2,11,12,13)/t4-,6-,7-,10+/m1/s1	N/A	3	Positive	UPDATE-SINGLE-ANNOTATED-BRONZE	Bronze	8761	spectra_filtered/specs_ms.mgf	lib-00040.mgf	0.977729	NIST17	12589400	55.795	0.682964	4	0.000183105	268.104	268.104	1	spectra_filtered/specs_ms.mgf8761	20		4	45	OIRDTQYFTABQOQ-UHFFFAOYSA-N	OIRDTQYFTABQOQ	N/A	N/A	N/A	Nucleosides	Purine nucleos(t)ides	Carbohydrates
CCMSLIB00003454708	Adenosine	ESI	HCD	Isolated	NIST	NIST	M+H	268.104	0	1	58617	N/A	C1=NC2=C(C(=N1)N)N=CN2C3C(C(C(O3)CO)O)O	InChI=1S/C10H13N5O4/c11-8-5-9(13-2-12-8)15(3-14-5)10-7(18)6(17)4(1-16)19-10/h2-4,6-7,10,16-18H,1H2,(H2,11,12,13)/t4-,6-,7-,10+/m1/s1	N/A	3	Positive	UPDATE-SINGLE-ANNOTATED-BRONZE	Bronze	2084	spectra_filtered/specs_ms.mgf	lib-00040.mgf	0.977729	NIST17	12589400	47.395	0.341482	4	9.15527e-05	268.104	268.104	1	spectra_filtered/specs_ms.mgf2084	20		4	45	OIRDTQYFTABQOQ-UHFFFAOYSA-N	OIRDTQYFTABQOQ	N/A	N/A	N/A	Nucleosides	Purine nucleos(t)ides	Carbohydrates
CCMSLIB00003723479	Glycyl-L-norleucine	ESI	HCD	Isolated	NIST	NIST	M+H-C2H3NO	132.102	0	1	19257046	N/A	CCCCC(C(=O)[O-])NC(=O)C[NH3+]	InChI=1S/C8H16N2O3/c1-2-3-4-6(8(12)13)10-7(11)5-9/h6H,2-5,9H2,1H3,(H,10,11)(H,12,13)	N/A	3	Positive	UPDATE-SINGLE-ANNOTATED-BRONZE	Bronze	2103	spectra_filtered/specs_ms.mgf	lib-00040.mgf	0.977696	NIST17	22615000	47.047	0	3	0	132.102	132.102	1	spectra_filtered/specs_ms.mgf2103	20		0	0	XVUIZOUTLADVIH-UHFFFAOYSA-N	XVUIZOUTLADVIH	Organic acids and derivatives	Carboxylic acids and derivatives	Amino acids, peptides, and analogues	N/A	N/A	N/A
CCMSLIB00004719821	Adenosine	N/A	ESI-QTOF	isolated	MoNA	MoNA:VF-NPL-QTOF002039	[M+H]+	268.104	0	1	N/A	N/A	N/A	InChI=1S/C10H13N5O4/c11-8-5-9(13-2-12-8)15(3-14-5)10-7(18)6(17)4(1-16)19-10/h2-4,6-7,10,16-18H,1H2,(H2,11,12,13)/t4-,6-,7-,10-/m1/s1	N/A	3	positive	UPDATE-SINGLE-ANNOTATED-BRONZE	Bronze	8761	spectra_filtered/specs_ms.mgf	lib-00002.mgf	0.977675	MONA	12589400	55.795	0.682964	5	0.000183105	268.104	268.104	1	spectra_filtered/specs_ms.mgf8761	20		4	45	OIRDTQYFTABQOQ-KQYNXXCUSA-N	OIRDTQYFTABQOQ	N/A	N/A	N/A	N/A	N/A	N/A
CCMSLIB00004719821	Adenosine	N/A	ESI-QTOF	isolated	MoNA	MoNA:VF-NPL-QTOF002039	[M+H]+	268.104	0	1	N/A	N/A	N/A	InChI=1S/C10H13N5O4/c11-8-5-9(13-2-12-8)15(3-14-5)10-7(18)6(17)4(1-16)19-10/h2-4,6-7,10,16-18H,1H2,(H2,11,12,13)/t4-,6-,7-,10-/m1/s1	N/A	3	positive	UPDATE-SINGLE-ANNOTATED-BRONZE	Bronze	2084	spectra_filtered/specs_ms.mgf	lib-00002.mgf	0.977675	MONA	12589400	47.395	0.341482	5	9.15527e-05	268.104	268.104	1	spectra_filtered/specs_ms.mgf2084	20		4	45	OIRDTQYFTABQOQ-KQYNXXCUSA-N	OIRDTQYFTABQOQ	N/A	N/A	N/A	N/A	N/A	N/A
CCMSLIB00003195864	Adenosine	ESI	Q-TOF	Isolated	NIST	NIST	M+H	268.104	0	1	58617	N/A	C1=NC2=C(C(=N1)N)N=CN2C3C(C(C(O3)CO)O)O	InChI=1S/C10H13N5O4/c11-8-5-9(13-2-12-8)15(3-14-5)10-7(18)6(17)4(1-16)19-10/h2-4,6-7,10,16-18H,1H2,(H2,11,12,13)/t4-,6-,7-,10+/m1/s1	N/A	3	Positive	UPDATE-SINGLE-ANNOTATED-BRONZE	Bronze	7960	spectra_filtered/specs_ms.mgf	lib-00040.mgf	0.977628	NIST17	8162350	45.538	0.682964	3	0.000183105	268.104	268.104	1	spectra_filtered/specs_ms.mgf7960	20		4	45	OIRDTQYFTABQOQ-UHFFFAOYSA-N	OIRDTQYFTABQOQ	N/A	N/A	N/A	Nucleosides	Purine nucleos(t)ides	Carbohydrates
CCMSLIB00003137706	Spectral Match to Adenosine from NIST14	ESI	QqQ	Isolated	Data from Pieter Dorrestein	Data deposited by lfnothias	M+H	268.104	0	1	58617	N/A	N/A	N/A	N/A	3	Positive	UPDATE-SINGLE-ANNOTATED-BRONZE	Bronze	7960	spectra_filtered/specs_ms.mgf	lib-00015.mgf	0.977526	GNPS-NIST14-MATCHES	8162350	45.538	0.682964	5	0.000183105	268.104	268.104	1	spectra_filtered/specs_ms.mgf7960	20		23	1092	N/A	N/A	N/A	N/A	N/A	N/A	N/A	N/A
CCMSLIB00003136607	Spectral Match to Ile-Leu from NIST14	ESI	QQQ	Isolated	Data from Pieter Dorrestein	Data deposited by lfnothias	M+H	245.186	244.179	1	N/A	N/A	CC[C@H](C)[C@@H](C(=O)N[C@@H](CC(C)C)C(=O)O)N	InChI=1S/C12H24N2O3/c1-5-8(4)10(13)11(15)14-9(12(16)17)6-7(2)3/h7-10H,5-6,13H2,1-4H3,(H,14,15)(H,16,17)/t8-,9-,10-/m0/s1	N/A	3	Positive	UPDATE-SINGLE-ANNOTATED-BRONZE	Bronze	6689	spectra_filtered/specs_ms.mgf	lib-00015.mgf	0.977445	GNPS-NIST14-MATCHES	2107900	169.31	0	6	0	245.186	245.186	1	spectra_filtered/specs_ms.mgf6689	20		47	2829	JWBXCSQZLLIOCI-GUBZILKMSA-N	JWBXCSQZLLIOCI	Organic acids and derivatives	Carboxylic acids and derivatives	Amino acids, peptides, and analogues	Small peptides	Dipeptides	Amino acids and Peptides
CCMSLIB00005732453	Massbank:EQ330401 Adenosine|(2R,3R,4S,5R)-2-(6-aminopurin-9-yl)-5-(hydroxymethyl)oxolane-3,4-diol	ESI	Hybrid FT	Isolated	Massbank	Massbank	M+H	268.104	0	1	58-61-7	N/A	C1=NC(=C2C(=N1)N(C=N2)[C@H]3[C@@H]([C@@H]([C@H](O3)CO)O)O)N	1S/C10H13N5O4/c11-8-5-9(13-2-12-8)15(3-14-5)10-7(18)6(17)4(1-16)19-10/h2-4,6-7,10,16-18H,1H2,(H2,11,12,13)/t4-,6-,7-,10-/m1/s1	N/A	3	Positive	UPDATE-SINGLE-ANNOTATED-BRONZE	Bronze	8761	spectra_filtered/specs_ms.mgf	lib-00038.mgf	0.977358	MASSBANK	12589400	55.795	0.682964	3	0.000183105	268.104	268.104	1	spectra_filtered/specs_ms.mgf8761	20		0	0	OIRDTQYFTABQOQ-KQYNXXCUSA-N	OIRDTQYFTABQOQ	N/A	N/A	N/A	Nucleosides	Purine nucleos(t)ides	Carbohydrates
CCMSLIB00005732453	Massbank:EQ330401 Adenosine|(2R,3R,4S,5R)-2-(6-aminopurin-9-yl)-5-(hydroxymethyl)oxolane-3,4-diol	ESI	Hybrid FT	Isolated	Massbank	Massbank	M+H	268.104	0	1	58-61-7	N/A	C1=NC(=C2C(=N1)N(C=N2)[C@H]3[C@@H]([C@@H]([C@H](O3)CO)O)O)N	1S/C10H13N5O4/c11-8-5-9(13-2-12-8)15(3-14-5)10-7(18)6(17)4(1-16)19-10/h2-4,6-7,10,16-18H,1H2,(H2,11,12,13)/t4-,6-,7-,10-/m1/s1	N/A	3	Positive	UPDATE-SINGLE-ANNOTATED-BRONZE	Bronze	2084	spectra_filtered/specs_ms.mgf	lib-00038.mgf	0.977358	MASSBANK	12589400	47.395	0.341482	3	9.15527e-05	268.104	268.104	1	spectra_filtered/specs_ms.mgf2084	20		0	0	OIRDTQYFTABQOQ-KQYNXXCUSA-N	OIRDTQYFTABQOQ	N/A	N/A	N/A	Nucleosides	Purine nucleos(t)ides	Carbohydrates
CCMSLIB00006696320	2'-deoxyadenosine	LC-ESI	Orbitrap	commercial	Trent Northen	JGI:203003	M+H	252.109	0	1	N/A	N/A	Nc1ncnc2c1ncn2C1CC(O)C(CO)O1	InChI=1S/C10H13N5O3/c11-9-8-10(13-3-12-9)15(4-14-8)7-1-5(17)6(2-16)18-7/h3-7,16-17H,1-2H2,(H2,11,12,13)/t5-,6+,7+/m0/s1	N/A	3	Positive	UPDATE-SINGLE-ANNOTATED-BRONZE	Bronze	2096	spectra_filtered/specs_ms.mgf	lib-00009.mgf	0.977357	BERKELEY-LAB	2908230	65.09	0.181574	5	4.57764e-05	252.109	252.109	1	spectra_filtered/specs_ms.mgf2096	20		0	0	OLXZPDWKRNYJJZ-UHFFFAOYSA-N	OLXZPDWKRNYJJZ	Nucleosides, nucleotides, and analogues	Purine nucleosides	Purine 2'-deoxyribonucleosides	Nucleosides	Purine nucleos(t)ides	Carbohydrates
CCMSLIB00005464314	ADENOSINE	ESI	Orbitrap	Commercial	Dorrestein	Kelly Weldon	M+H	268.104	267.097	1	58-61-7	N/A	NC1=NC=NC2=C1N=CN2[C@@H]1O[C@H](CO)[C@@H](O)[C@H]1O	"InChI=1S/C10H13N5O4/c11-8-5-9(13-2-12-8)15(3-14-5)10-7(18)6(17)4(1-16)19-10/h2-4,6-7,10,16-18H,1H2,(H2,11,12,13)/t4-,6-,7-,10-/m1/s1"	N/A	1	Positive	UPDATE-SINGLE-ANNOTATED-GOLD	Gold	8761	spectra_filtered/specs_ms.mgf	lib-00024.mgf	0.977339	GNPS-MSMLS	12589400	55.795	0.682964	5	0.000183105	268.104	268.104	1	spectra_filtered/specs_ms.mgf8761	20		9	774	OIRDTQYFTABQOQ-KQYNXXCUSA-N	OIRDTQYFTABQOQ	N/A	N/A	N/A	Nucleosides	Purine nucleos(t)ides	Carbohydrates
CCMSLIB00005464314	ADENOSINE	ESI	Orbitrap	Commercial	Dorrestein	Kelly Weldon	M+H	268.104	267.097	1	58-61-7	N/A	NC1=NC=NC2=C1N=CN2[C@@H]1O[C@H](CO)[C@@H](O)[C@H]1O	"InChI=1S/C10H13N5O4/c11-8-5-9(13-2-12-8)15(3-14-5)10-7(18)6(17)4(1-16)19-10/h2-4,6-7,10,16-18H,1H2,(H2,11,12,13)/t4-,6-,7-,10-/m1/s1"	N/A	1	Positive	UPDATE-SINGLE-ANNOTATED-GOLD	Gold	2084	spectra_filtered/specs_ms.mgf	lib-00024.mgf	0.977339	GNPS-MSMLS	12589400	47.395	0.341482	5	9.15527e-05	268.104	268.104	1	spectra_filtered/specs_ms.mgf2084	20		9	774	OIRDTQYFTABQOQ-KQYNXXCUSA-N	OIRDTQYFTABQOQ	N/A	N/A	N/A	Nucleosides	Purine nucleos(t)ides	Carbohydrates
CCMSLIB00003454646	2'-Deoxyadenosine	ESI	HCD	Isolated	NIST	NIST	M+H	252.109	0	1	958098	N/A	C1C(C(OC1N2C=NC3=C2N=CN=C3N)CO)O	InChI=1S/C10H13N5O3/c11-9-8-10(13-3-12-9)15(4-14-8)7-1-5(17)6(2-16)18-7/h3-7,16-17H,1-2H2,(H2,11,12,13)/t5-,6+,7+/m0/s1	N/A	3	Positive	UPDATE-SINGLE-ANNOTATED-BRONZE	Bronze	2096	spectra_filtered/specs_ms.mgf	lib-00040.mgf	0.977255	NIST17	2908230	65.09	0	6	0	252.109	252.109	1	spectra_filtered/specs_ms.mgf2096	20		0	0	OLXZPDWKRNYJJZ-UHFFFAOYSA-N	OLXZPDWKRNYJJZ	Nucleosides, nucleotides, and analogues	Purine nucleosides	Purine 2'-deoxyribonucleosides	Nucleosides	Purine nucleos(t)ides	Carbohydrates
CCMSLIB00000205923	Massbank:CE000619 Isoleucine	ESI	LC-ESI-ITFT	Isolated	Putative Massbank Match	Massbank	[M+H]+	132.102	0	1	N/A	N/A	CCC(C)C(C(=O)O)N	1S/C6H13NO2/c1-3-4(2)5(7)6(8)9/h4-5H,3,7H2,1-2H3,(H,8,9)	N/A	3	Positive	UPDATE-SINGLE-ANNOTATED-BRONZE	Bronze	2103	spectra_filtered/specs_ms.mgf	lib-00038.mgf	0.977244	MASSBANK	22615000	47.047	0.808553	5	0.000106812	132.102	132.102	1	spectra_filtered/specs_ms.mgf2103	20		0	0	AGPKZVBTJJNPAG-UHFFFAOYSA-N	AGPKZVBTJJNPAG	Organic acids and derivatives	Carboxylic acids and derivatives	Amino acids, peptides, and analogues	Small peptides	Aminoacids	Amino acids and Peptides
CCMSLIB00003454647	2'-Deoxyadenosine	ESI	HCD	Isolated	NIST	NIST	M+H	252.109	0	1	958098	N/A	C1C(C(OC1N2C=NC3=C2N=CN=C3N)CO)O	InChI=1S/C10H13N5O3/c11-9-8-10(13-3-12-9)15(4-14-8)7-1-5(17)6(2-16)18-7/h3-7,16-17H,1-2H2,(H2,11,12,13)/t5-,6+,7+/m0/s1	N/A	3	Positive	UPDATE-SINGLE-ANNOTATED-BRONZE	Bronze	2096	spectra_filtered/specs_ms.mgf	lib-00040.mgf	0.977238	NIST17	2908230	65.09	0	6	0	252.109	252.109	1	spectra_filtered/specs_ms.mgf2096	20		0	0	OLXZPDWKRNYJJZ-UHFFFAOYSA-N	OLXZPDWKRNYJJZ	Nucleosides, nucleotides, and analogues	Purine nucleosides	Purine 2'-deoxyribonucleosides	Nucleosides	Purine nucleos(t)ides	Carbohydrates
CCMSLIB00003650976	N-(Phenylacetyl)-L-phenylalanine	ESI	HCD	Isolated	NIST	NIST	M+H-C8H6O	166.086	0	1	738750	N/A	C1=CC=C(C=C1)CC(C(=O)O)NC(=O)CC2=CC=CC=C2	InChI=1S/C17H17NO3/c19-16(12-14-9-5-2-6-10-14)18-15(17(20)21)11-13-7-3-1-4-8-13/h1-10,15H,11-12H2,(H,18,19)(H,20,21)/t15-/m0/s1	N/A	3	Positive	UPDATE-SINGLE-ANNOTATED-BRONZE	Bronze	3081	spectra_filtered/specs_ms.mgf	lib-00040.mgf	0.977196	NIST17	771190	149.296	0	6	0	166.086	166.086	1	spectra_filtered/specs_ms.mgf3081	20		0	0	LIIPHJDKZNTNII-UHFFFAOYSA-N	LIIPHJDKZNTNII	Organic acids and derivatives	Carboxylic acids and derivatives	Amino acids, peptides, and analogues	Small peptides	Dipeptides	Amino acids and Peptides
CCMSLIB00005732078	Massbank:EQ330402 Adenosine|(2R,3R,4S,5R)-2-(6-aminopurin-9-yl)-5-(hydroxymethyl)oxolane-3,4-diol	ESI	Hybrid FT	Isolated	Massbank	Massbank	M+H	268.104	0	1	58-61-7	N/A	C1=NC(=C2C(=N1)N(C=N2)[C@H]3[C@@H]([C@@H]([C@H](O3)CO)O)O)N	1S/C10H13N5O4/c11-8-5-9(13-2-12-8)15(3-14-5)10-7(18)6(17)4(1-16)19-10/h2-4,6-7,10,16-18H,1H2,(H2,11,12,13)/t4-,6-,7-,10-/m1/s1	N/A	3	Positive	UPDATE-SINGLE-ANNOTATED-BRONZE	Bronze	8761	spectra_filtered/specs_ms.mgf	lib-00038.mgf	0.977188	MASSBANK	12589400	55.795	0.682964	4	0.000183105	268.104	268.104	1	spectra_filtered/specs_ms.mgf8761	20		0	0	OIRDTQYFTABQOQ-KQYNXXCUSA-N	OIRDTQYFTABQOQ	N/A	N/A	N/A	Nucleosides	Purine nucleos(t)ides	Carbohydrates
CCMSLIB00005732078	Massbank:EQ330402 Adenosine|(2R,3R,4S,5R)-2-(6-aminopurin-9-yl)-5-(hydroxymethyl)oxolane-3,4-diol	ESI	Hybrid FT	Isolated	Massbank	Massbank	M+H	268.104	0	1	58-61-7	N/A	C1=NC(=C2C(=N1)N(C=N2)[C@H]3[C@@H]([C@@H]([C@H](O3)CO)O)O)N	1S/C10H13N5O4/c11-8-5-9(13-2-12-8)15(3-14-5)10-7(18)6(17)4(1-16)19-10/h2-4,6-7,10,16-18H,1H2,(H2,11,12,13)/t4-,6-,7-,10-/m1/s1	N/A	3	Positive	UPDATE-SINGLE-ANNOTATED-BRONZE	Bronze	2084	spectra_filtered/specs_ms.mgf	lib-00038.mgf	0.977188	MASSBANK	12589400	47.395	0.341482	4	9.15527e-05	268.104	268.104	1	spectra_filtered/specs_ms.mgf2084	20		0	0	OIRDTQYFTABQOQ-KQYNXXCUSA-N	OIRDTQYFTABQOQ	N/A	N/A	N/A	Nucleosides	Purine nucleos(t)ides	Carbohydrates
CCMSLIB00003502386	S-Methyl-L-thiocitrulline	ESI	HCD	Isolated	NIST	NIST	M+H-C2H6SN2	116.071	0	1	156719414	N/A	CSC(=NCCCC(C(=O)[O-])[NH3+])N	InChI=1S/C7H15N3O2S/c1-13-7(9)10-4-2-3-5(8)6(11)12/h5H,2-4,8H2,1H3,(H2,9,10)(H,11,12)/t5-/m0/s1	N/A	3	Positive	UPDATE-SINGLE-ANNOTATED-BRONZE	Bronze	16935	spectra_filtered/specs_ms.mgf	lib-00040.mgf	0.977166	NIST17	514290	145.866	0	4	0	116.071	116.071	1	spectra_filtered/specs_ms.mgf16935	15		0	0	NGVMVBQRKZPFLB-UHFFFAOYSA-N	NGVMVBQRKZPFLB	Organic acids and derivatives	Carboxylic acids and derivatives	Amino acids, peptides, and analogues	N/A	N/A	N/A
CCMSLIB00000578029	ADENOSINE	LC-ESI	Q-Exactive Plus	Commercial standard	Alexandrov Theodore	Prasad	M+H	268.1	267.097	0	58-61-7	60961	C1=NC2=C(C(=N1)N)N=CN2C3C(C(C(O3)CO)O)O	N/A	N/A	1	Positive	UPDATE-SINGLE-ANNOTATED-GOLD	Gold	7960	spectra_filtered/specs_ms.mgf	lib-00020.mgf	0.977134	GNPS-EMBL-MCF	8162350	45.538	15.5946	5	0.00418091	268.1	268.104	1	spectra_filtered/specs_ms.mgf7960	20		9	774	OIRDTQYFTABQOQ-UHFFFAOYSA-N	OIRDTQYFTABQOQ	N/A	N/A	N/A	Nucleosides	Purine nucleos(t)ides	Carbohydrates
CCMSLIB00003184214	Betaine	ESI	Q-TOF	Isolated	NIST	NIST	2M+H	235.165	0	1	107437	N/A	C[N+](C)(C)CC(=O)[O-]	InChI=1S/C5H11NO2/c1-6(2,3)4-5(7)8/h4H2,1-3H3	N/A	3	Positive	UPDATE-SINGLE-ANNOTATED-BRONZE	Bronze	7202	spectra_filtered/specs_ms.mgf	lib-00040.mgf	0.97713	NIST17	3595300	24.877	0.389312	3	9.15527e-05	235.165	235.165	1	spectra_filtered/specs_ms.mgf7202	20		0	0	KWIUHFFTVRNATP-UHFFFAOYSA-N	KWIUHFFTVRNATP	Organic acids and derivatives	Carboxylic acids and derivatives	Amino acids, peptides, and analogues	N/A	N/A	N/A
CCMSLIB00005464373	1-METHYLADENOSINE	ESI	Orbitrap	Commercial	Dorrestein	Kelly Weldon	M+H	282.12	281.112	1	15763-06-1	N/A	CN1C=NC2=C(N=CN2[C@@H]2O[C@H](CO)[C@@H](O)[C@H]2O)C1=N	"InChI=1S/C11H15N5O4/c1-15-3-14-10-6(9(15)12)13-4-16(10)11-8(19)7(18)5(2-17)20-11/h3-5,7-8,11-12,17-19H,2H2,1H3/t5-,7-,8-,11-/m1/s1"	N/A	1	Positive	UPDATE-SINGLE-ANNOTATED-GOLD	Gold	2072	spectra_filtered/specs_ms.mgf	lib-00024.mgf	0.977088	GNPS-MSMLS	10387400	128.696	1.08172	5	0.000305176	282.12	282.12	1	spectra_filtered/specs_ms.mgf2072	19		2	25	GFYLSDSUCHVORB-IOSLPCCCSA-N	GFYLSDSUCHVORB	N/A	N/A	N/A	Nucleosides	Purine nucleos(t)ides	Carbohydrates
CCMSLIB00005735401	Massbank:EQ330403 Adenosine|(2R,3R,4S,5R)-2-(6-aminopurin-9-yl)-5-(hydroxymethyl)oxolane-3,4-diol	ESI	Hybrid FT	Isolated	Massbank	Massbank	M+H	268.104	0	1	58-61-7	N/A	C1=NC(=C2C(=N1)N(C=N2)[C@H]3[C@@H]([C@@H]([C@H](O3)CO)O)O)N	1S/C10H13N5O4/c11-8-5-9(13-2-12-8)15(3-14-5)10-7(18)6(17)4(1-16)19-10/h2-4,6-7,10,16-18H,1H2,(H2,11,12,13)/t4-,6-,7-,10-/m1/s1	N/A	3	Positive	UPDATE-SINGLE-ANNOTATED-BRONZE	Bronze	7960	spectra_filtered/specs_ms.mgf	lib-00038.mgf	0.977019	MASSBANK	8162350	45.538	0.682964	5	0.000183105	268.104	268.104	1	spectra_filtered/specs_ms.mgf7960	20		0	0	OIRDTQYFTABQOQ-KQYNXXCUSA-N	OIRDTQYFTABQOQ	N/A	N/A	N/A	Nucleosides	Purine nucleos(t)ides	Carbohydrates
CCMSLIB00003502065	N5-(1-Iminoethyl)-L-ornithine	ESI	HCD	Isolated	NIST	NIST	M+H-C2H6N2	116.071	0	1	36889131	N/A	CC(=NCCCC(C(=O)O)N)N	InChI=1S/C7H15N3O2/c1-5(8)10-4-2-3-6(9)7(11)12/h6H,2-4,9H2,1H3,(H2,8,10)(H,11,12)/t6-/m0/s1	N/A	3	Positive	UPDATE-SINGLE-ANNOTATED-BRONZE	Bronze	16935	spectra_filtered/specs_ms.mgf	lib-00040.mgf	0.977013	NIST17	514290	145.866	0	3	0	116.071	116.071	1	spectra_filtered/specs_ms.mgf16935	15		0	0	UYZFAUAYFLEHRC-UHFFFAOYSA-N	UYZFAUAYFLEHRC	Organic acids and derivatives	Carboxylic acids and derivatives	Amino acids, peptides, and analogues	Small peptides	Aminoacids	Amino acids and Peptides
CCMSLIB00006707644	2'-deoxyadenosine	LC-ESI	Orbitrap	commercial	Trent Northen	JGI:214327	M+H	252.109	0	1	N/A	N/A	Nc1ncnc2c1ncn2C1CC(O)C(CO)O1	InChI=1S/C10H13N5O3/c11-9-8-10(13-3-12-9)15(4-14-8)7-1-5(17)6(2-16)18-7/h3-7,16-17H,1-2H2,(H2,11,12,13)/t5-,6+,7+/m0/s1	N/A	3	Positive	UPDATE-SINGLE-ANNOTATED-BRONZE	Bronze	2096	spectra_filtered/specs_ms.mgf	lib-00009.mgf	0.976972	BERKELEY-LAB	2908230	65.09	0.181574	6	4.57764e-05	252.109	252.109	1	spectra_filtered/specs_ms.mgf2096	20		0	0	OLXZPDWKRNYJJZ-UHFFFAOYSA-N	OLXZPDWKRNYJJZ	Nucleosides, nucleotides, and analogues	Purine nucleosides	Purine 2'-deoxyribonucleosides	Nucleosides	Purine nucleos(t)ides	Carbohydrates
CCMSLIB00003137706	Spectral Match to Adenosine from NIST14	ESI	QqQ	Isolated	Data from Pieter Dorrestein	Data deposited by lfnothias	M+H	268.104	0	1	58617	N/A	N/A	N/A	N/A	3	Positive	UPDATE-SINGLE-ANNOTATED-BRONZE	Bronze	2084	spectra_filtered/specs_ms.mgf	lib-00015.mgf	0.976921	GNPS-NIST14-MATCHES	12589400	47.395	0.341482	5	9.15527e-05	268.104	268.104	1	spectra_filtered/specs_ms.mgf2084	20		23	1092	N/A	N/A	N/A	N/A	N/A	N/A	N/A	N/A
CCMSLIB00003137706	Spectral Match to Adenosine from NIST14	ESI	QqQ	Isolated	Data from Pieter Dorrestein	Data deposited by lfnothias	M+H	268.104	0	1	58617	N/A	N/A	N/A	N/A	3	Positive	UPDATE-SINGLE-ANNOTATED-BRONZE	Bronze	8761	spectra_filtered/specs_ms.mgf	lib-00015.mgf	0.976921	GNPS-NIST14-MATCHES	12589400	55.795	0.682964	5	0.000183105	268.104	268.104	1	spectra_filtered/specs_ms.mgf8761	20		23	1092	N/A	N/A	N/A	N/A	N/A	N/A	N/A	N/A
CCMSLIB00003506156	L-NG-Monomethylarginine	ESI	HCD	Isolated	NIST	NIST	M+H-C2H7N3	116.071	0	1	17035904	N/A	CN=C(N)NCCCC(C(=O)[O-])[NH3+]	InChI=1S/C7H16N4O2/c1-10-7(9)11-4-2-3-5(8)6(12)13/h5H,2-4,8H2,1H3,(H,12,13)(H3,9,10,11)/t5-/m0/s1	N/A	3	Positive	UPDATE-SINGLE-ANNOTATED-BRONZE	Bronze	2100	spectra_filtered/specs_ms.mgf	lib-00040.mgf	0.976917	NIST17	4124700	26.034	0	3	0	116.071	116.071	1	spectra_filtered/specs_ms.mgf2100	15		4	24	NTNWOCRCBQPEKQ-UHFFFAOYSA-N	NTNWOCRCBQPEKQ	Organic acids and derivatives	Carboxylic acids and derivatives	Amino acids, peptides, and analogues	N/A	N/A	N/A
CCMSLIB00003454648	2'-Deoxyadenosine	ESI	HCD	Isolated	NIST	NIST	M+H	252.109	0	1	958098	N/A	C1C(C(OC1N2C=NC3=C2N=CN=C3N)CO)O	InChI=1S/C10H13N5O3/c11-9-8-10(13-3-12-9)15(4-14-8)7-1-5(17)6(2-16)18-7/h3-7,16-17H,1-2H2,(H2,11,12,13)/t5-,6+,7+/m0/s1	N/A	3	Positive	UPDATE-SINGLE-ANNOTATED-BRONZE	Bronze	2096	spectra_filtered/specs_ms.mgf	lib-00040.mgf	0.976891	NIST17	2908230	65.09	0	6	0	252.109	252.109	1	spectra_filtered/specs_ms.mgf2096	20		0	0	OLXZPDWKRNYJJZ-UHFFFAOYSA-N	OLXZPDWKRNYJJZ	Nucleosides, nucleotides, and analogues	Purine nucleosides	Purine 2'-deoxyribonucleosides	Nucleosides	Purine nucleos(t)ides	Carbohydrates
CCMSLIB00003506155	L-NG-Monomethylarginine	ESI	HCD	Isolated	NIST	NIST	M+H-C2H7N3	116.071	0	1	17035904	N/A	CN=C(N)NCCCC(C(=O)[O-])[NH3+]	InChI=1S/C7H16N4O2/c1-10-7(9)11-4-2-3-5(8)6(12)13/h5H,2-4,8H2,1H3,(H,12,13)(H3,9,10,11)/t5-/m0/s1	N/A	3	Positive	UPDATE-SINGLE-ANNOTATED-BRONZE	Bronze	2100	spectra_filtered/specs_ms.mgf	lib-00040.mgf	0.976876	NIST17	4124700	26.034	0	3	0	116.071	116.071	1	spectra_filtered/specs_ms.mgf2100	15		4	24	NTNWOCRCBQPEKQ-UHFFFAOYSA-N	NTNWOCRCBQPEKQ	Organic acids and derivatives	Carboxylic acids and derivatives	Amino acids, peptides, and analogues	N/A	N/A	N/A
CCMSLIB00003502382	S-Methyl-L-thiocitrulline	ESI	HCD	Isolated	NIST	NIST	M+H-C2H6SN2	116.071	0	1	156719414	N/A	CSC(=NCCCC(C(=O)[O-])[NH3+])N	InChI=1S/C7H15N3O2S/c1-13-7(9)10-4-2-3-5(8)6(11)12/h5H,2-4,8H2,1H3,(H2,9,10)(H,11,12)/t5-/m0/s1	N/A	3	Positive	UPDATE-SINGLE-ANNOTATED-BRONZE	Bronze	16935	spectra_filtered/specs_ms.mgf	lib-00040.mgf	0.976776	NIST17	514290	145.866	0	3	0	116.071	116.071	1	spectra_filtered/specs_ms.mgf16935	15		0	0	NGVMVBQRKZPFLB-UHFFFAOYSA-N	NGVMVBQRKZPFLB	Organic acids and derivatives	Carboxylic acids and derivatives	Amino acids, peptides, and analogues	N/A	N/A	N/A
CCMSLIB00003736827	Val-Phe	ESI	HCD	Isolated	NIST	NIST	M+H	265.155	0	1	0	N/A	CC(C)C(C(=O)NC(CC1=CC=CC=C1)C(=O)O)N	InChI=1S/C14H20N2O3/c1-9(2)12(15)13(17)16-11(14(18)19)8-10-6-4-3-5-7-10/h3-7,9,11-12H,8,15H2,1-2H3,(H,16,17)(H,18,19)/t11-,12+/m0/s1	N/A	3	Positive	UPDATE-SINGLE-ANNOTATED-BRONZE	Bronze	5763	spectra_filtered/specs_ms.mgf	lib-00040.mgf	0.97676	NIST17	1624260	164.498	0	6	0	265.155	265.155	1	spectra_filtered/specs_ms.mgf5763	20		0	0	GJNDXQBALKCYSZ-UHFFFAOYSA-N	GJNDXQBALKCYSZ	Organic acids and derivatives	Carboxylic acids and derivatives	Amino acids, peptides, and analogues	Small peptides	Dipeptides	Amino acids and Peptides
CCMSLIB00005464314	ADENOSINE	ESI	Orbitrap	Commercial	Dorrestein	Kelly Weldon	M+H	268.104	267.097	1	58-61-7	N/A	NC1=NC=NC2=C1N=CN2[C@@H]1O[C@H](CO)[C@@H](O)[C@H]1O	"InChI=1S/C10H13N5O4/c11-8-5-9(13-2-12-8)15(3-14-5)10-7(18)6(17)4(1-16)19-10/h2-4,6-7,10,16-18H,1H2,(H2,11,12,13)/t4-,6-,7-,10-/m1/s1"	N/A	1	Positive	UPDATE-SINGLE-ANNOTATED-GOLD	Gold	7960	spectra_filtered/specs_ms.mgf	lib-00024.mgf	0.976694	GNPS-MSMLS	8162350	45.538	0.682964	5	0.000183105	268.104	268.104	1	spectra_filtered/specs_ms.mgf7960	20		9	774	OIRDTQYFTABQOQ-KQYNXXCUSA-N	OIRDTQYFTABQOQ	N/A	N/A	N/A	Nucleosides	Purine nucleos(t)ides	Carbohydrates
CCMSLIB00003195864	Adenosine	ESI	Q-TOF	Isolated	NIST	NIST	M+H	268.104	0	1	58617	N/A	C1=NC2=C(C(=N1)N)N=CN2C3C(C(C(O3)CO)O)O	InChI=1S/C10H13N5O4/c11-8-5-9(13-2-12-8)15(3-14-5)10-7(18)6(17)4(1-16)19-10/h2-4,6-7,10,16-18H,1H2,(H2,11,12,13)/t4-,6-,7-,10+/m1/s1	N/A	3	Positive	UPDATE-SINGLE-ANNOTATED-BRONZE	Bronze	2084	spectra_filtered/specs_ms.mgf	lib-00040.mgf	0.976689	NIST17	12589400	47.395	0.341482	3	9.15527e-05	268.104	268.104	1	spectra_filtered/specs_ms.mgf2084	20		4	45	OIRDTQYFTABQOQ-UHFFFAOYSA-N	OIRDTQYFTABQOQ	N/A	N/A	N/A	Nucleosides	Purine nucleos(t)ides	Carbohydrates
CCMSLIB00003195864	Adenosine	ESI	Q-TOF	Isolated	NIST	NIST	M+H	268.104	0	1	58617	N/A	C1=NC2=C(C(=N1)N)N=CN2C3C(C(C(O3)CO)O)O	InChI=1S/C10H13N5O4/c11-8-5-9(13-2-12-8)15(3-14-5)10-7(18)6(17)4(1-16)19-10/h2-4,6-7,10,16-18H,1H2,(H2,11,12,13)/t4-,6-,7-,10+/m1/s1	N/A	3	Positive	UPDATE-SINGLE-ANNOTATED-BRONZE	Bronze	8761	spectra_filtered/specs_ms.mgf	lib-00040.mgf	0.976689	NIST17	12589400	55.795	0.682964	3	0.000183105	268.104	268.104	1	spectra_filtered/specs_ms.mgf8761	20		4	45	OIRDTQYFTABQOQ-UHFFFAOYSA-N	OIRDTQYFTABQOQ	N/A	N/A	N/A	Nucleosides	Purine nucleos(t)ides	Carbohydrates
CCMSLIB00003499405	N-(.alpha.-Linolenoyl)tyrosine	ESI	HCD	Isolated	NIST	NIST	M+H-C18H28O	182.081	0	1	259143196	N/A	CCC=CCC=CCC=CCCCCCCCC(=O)NC(CC1=CC=C(C=C1)O)C(=O)O	InChI=1S/C27H39NO4/c1-2-3-4-5-6-7-8-9-10-11-12-13-14-15-16-17-26(30)28-25(27(31)32)22-23-18-20-24(29)21-19-23/h3-4,6-7,9-10,18-21,25,29H,2,5,8,11-17,22H2,1H3,(H,28,30)(H,31,32)/b4-3-,7-6-,10-9-/t25-/m0/s1	N/A	3	Positive	UPDATE-SINGLE-ANNOTATED-BRONZE	Bronze	3365	spectra_filtered/specs_ms.mgf	lib-00040.mgf	0.976681	NIST17	1420400	39.516	0.586615	6	0.000106812	182.081	182.081	1	spectra_filtered/specs_ms.mgf3365	20		20	725	DEQLZTQITSWABQ-UHFFFAOYSA-N	DEQLZTQITSWABQ	Organic acids and derivatives	Carboxylic acids and derivatives	Amino acids, peptides, and analogues	Fatty amides	N-acyl amines	Fatty acids
CCMSLIB00003729195	Thr-Leu	ESI	HCD	Isolated	NIST	NIST	M+H	233.15	0	1	50299122	N/A	CC(C)CC(C(=O)O)NC(=O)C(C(C)O)N	InChI=1S/C10H20N2O4/c1-5(2)4-7(10(15)16)12-9(14)8(11)6(3)13/h5-8,13H,4,11H2,1-3H3,(H,12,14)(H,15,16)/t6-,7+,8+/m1/s1	N/A	3	Positive	UPDATE-SINGLE-ANNOTATED-BRONZE	Bronze	12746	spectra_filtered/specs_ms.mgf	lib-00040.mgf	0.976583	NIST17	808700	134.428	0	9	0	233.15	233.15	1	spectra_filtered/specs_ms.mgf12746	20		3	10	BQBCIBCLXBKYHW-UHFFFAOYSA-N	BQBCIBCLXBKYHW	Organic acids and derivatives	Carboxylic acids and derivatives	Amino acids, peptides, and analogues	Small peptides	Dipeptides	Amino acids and Peptides
CCMSLIB00003729195	Thr-Leu	ESI	HCD	Isolated	NIST	NIST	M+H	233.15	0	1	50299122	N/A	CC(C)CC(C(=O)O)NC(=O)C(C(C)O)N	InChI=1S/C10H20N2O4/c1-5(2)4-7(10(15)16)12-9(14)8(11)6(3)13/h5-8,13H,4,11H2,1-3H3,(H,12,14)(H,15,16)/t6-,7+,8+/m1/s1	N/A	3	Positive	UPDATE-SINGLE-ANNOTATED-BRONZE	Bronze	3782	spectra_filtered/specs_ms.mgf	lib-00040.mgf	0.976583	NIST17	808700	134.678	0	9	0	233.15	233.15	1	spectra_filtered/specs_ms.mgf3782	20		3	10	BQBCIBCLXBKYHW-UHFFFAOYSA-N	BQBCIBCLXBKYHW	Organic acids and derivatives	Carboxylic acids and derivatives	Amino acids, peptides, and analogues	Small peptides	Dipeptides	Amino acids and Peptides
CCMSLIB00006696321	2'-deoxyadenosine	LC-ESI	Orbitrap	commercial	Trent Northen	JGI:203004	M+H	252.109	0	1	N/A	N/A	Nc1ncnc2c1ncn2C1CC(O)C(CO)O1	InChI=1S/C10H13N5O3/c11-9-8-10(13-3-12-9)15(4-14-8)7-1-5(17)6(2-16)18-7/h3-7,16-17H,1-2H2,(H2,11,12,13)/t5-,6+,7+/m0/s1	N/A	3	Positive	UPDATE-SINGLE-ANNOTATED-BRONZE	Bronze	2096	spectra_filtered/specs_ms.mgf	lib-00009.mgf	0.976544	BERKELEY-LAB	2908230	65.09	0.181574	5	4.57764e-05	252.109	252.109	1	spectra_filtered/specs_ms.mgf2096	20		0	0	OLXZPDWKRNYJJZ-UHFFFAOYSA-N	OLXZPDWKRNYJJZ	Nucleosides, nucleotides, and analogues	Purine nucleosides	Purine 2'-deoxyribonucleosides	Nucleosides	Purine nucleos(t)ides	Carbohydrates
CCMSLIB00000479577	Adenosine	DI-ESI	Q-Exactive Plus	Commercial standard	Alexandrov Theodore	Prasad	M+H	267.24	267.097	1	46946-45-6	60961	N/A	"InChI=1S/C10H13N5O4/c11-8-5-9(13-2-12-8)15(3-14-5)10-7(18)6(17)4(1-16)19-10/h2-4,6-7,10,16-18H,1H2,(H2,11,12,13)/t4-,6-,7-,10-/m1/s1"	OIRDTQYFTABQOQ-KQYNXXCUSA-N	1	Positive	UPDATE-SINGLE-ANNOTATED-GOLD	Gold	2084	spectra_filtered/specs_ms.mgf	lib-00020.mgf	0.97654	GNPS-EMBL-MCF	12589400	47.395	3.41481	6	0.000915527	267.24	268.104	1	spectra_filtered/specs_ms.mgf2084	20		4	45	N/A	N/A	N/A	N/A	N/A	N/A	N/A	N/A
CCMSLIB00000479577	Adenosine	DI-ESI	Q-Exactive Plus	Commercial standard	Alexandrov Theodore	Prasad	M+H	267.24	267.097	1	46946-45-6	60961	N/A	"InChI=1S/C10H13N5O4/c11-8-5-9(13-2-12-8)15(3-14-5)10-7(18)6(17)4(1-16)19-10/h2-4,6-7,10,16-18H,1H2,(H2,11,12,13)/t4-,6-,7-,10-/m1/s1"	OIRDTQYFTABQOQ-KQYNXXCUSA-N	1	Positive	UPDATE-SINGLE-ANNOTATED-GOLD	Gold	8761	spectra_filtered/specs_ms.mgf	lib-00020.mgf	0.97654	GNPS-EMBL-MCF	12589400	55.795	3.07333	6	0.000823975	267.24	268.104	1	spectra_filtered/specs_ms.mgf8761	20		4	45	N/A	N/A	N/A	N/A	N/A	N/A	N/A	N/A
CCMSLIB00003454161	Betaine	ESI	HCD	Isolated	NIST	NIST	2M+H	235.165	0	1	107437	N/A	C[N+](C)(C)CC(=O)[O-]	InChI=1S/C5H11NO2/c1-6(2,3)4-5(7)8/h4H2,1-3H3	N/A	3	Positive	UPDATE-SINGLE-ANNOTATED-BRONZE	Bronze	7202	spectra_filtered/specs_ms.mgf	lib-00040.mgf	0.976407	NIST17	3595300	24.877	0.389312	4	9.15527e-05	235.165	235.165	1	spectra_filtered/specs_ms.mgf7202	20		0	0	KWIUHFFTVRNATP-UHFFFAOYSA-N	KWIUHFFTVRNATP	Organic acids and derivatives	Carboxylic acids and derivatives	Amino acids, peptides, and analogues	N/A	N/A	N/A
CCMSLIB00003502387	S-Methyl-L-thiocitrulline	ESI	HCD	Isolated	NIST	NIST	M+H-C2H6SN2	116.071	0	1	156719414	N/A	CSC(=NCCCC(C(=O)[O-])[NH3+])N	InChI=1S/C7H15N3O2S/c1-13-7(9)10-4-2-3-5(8)6(11)12/h5H,2-4,8H2,1H3,(H2,9,10)(H,11,12)/t5-/m0/s1	N/A	3	Positive	UPDATE-SINGLE-ANNOTATED-BRONZE	Bronze	16935	spectra_filtered/specs_ms.mgf	lib-00040.mgf	0.976398	NIST17	514290	145.866	0	4	0	116.071	116.071	1	spectra_filtered/specs_ms.mgf16935	15		0	0	NGVMVBQRKZPFLB-UHFFFAOYSA-N	NGVMVBQRKZPFLB	Organic acids and derivatives	Carboxylic acids and derivatives	Amino acids, peptides, and analogues	N/A	N/A	N/A
CCMSLIB00003372380	Adenosine monophosphate	ESI	HCD	Isolated	NIST	NIST	M+H	348.07	0	1	0	N/A	C1=NC2=C(C(=N1)N)N=CN2C3C(C(C(O3)CO)OP(=O)(O)O)O	InChI=1S/C10H14N5O7P/c11-8-5-9(13-2-12-8)15(3-14-5)10-6(17)7(4(1-16)21-10)22-23(18,19)20/h2-4,6-7,10,16-17H,1H2,(H2,11,12,13)(H2,18,19,20)/t4-,6?,7+,10-/m1/s1	N/A	3	Positive	UPDATE-SINGLE-ANNOTATED-BRONZE	Bronze	5892	spectra_filtered/specs_ms.mgf	lib-00040.mgf	0.976336	NIST17	987420	56.126	0	7	0	348.07	348.07	1	spectra_filtered/specs_ms.mgf5892	20		1	51	LNQVTSROQXJCDD-UHFFFAOYSA-N	LNQVTSROQXJCDD	N/A	N/A	N/A	Nucleosides	Purine nucleos(t)ides	Carbohydrates
CCMSLIB00003214328	Tyr-Pro	ESI	Q-TOF	Isolated	NIST	NIST	M+H	279.134	0	1	0	N/A	C1CC(N(C1)C(=O)C(CC2=CC=C(C=C2)O)[NH3+])C(=O)[O-]	InChI=1S/C14H18N2O4/c15-11(8-9-3-5-10(17)6-4-9)13(18)16-7-1-2-12(16)14(19)20/h3-6,11-12,17H,1-2,7-8,15H2,(H,19,20)/t11-,12-/m0/s1	N/A	3	Positive	UPDATE-SINGLE-ANNOTATED-BRONZE	Bronze	8779	spectra_filtered/specs_ms.mgf	lib-00040.mgf	0.976318	NIST17	401530	137.863	0	7	0	279.134	279.134	1	spectra_filtered/specs_ms.mgf8779	20		1	248	VNYDHJARLHNEGA-UHFFFAOYSA-N	VNYDHJARLHNEGA	Organic acids and derivatives	Carboxylic acids and derivatives	Amino acids, peptides, and analogues	N/A	N/A	N/A
CCMSLIB00003372379	Adenosine monophosphate	ESI	HCD	Isolated	NIST	NIST	M+H	348.07	0	1	0	N/A	C1=NC2=C(C(=N1)N)N=CN2C3C(C(C(O3)CO)OP(=O)(O)O)O	InChI=1S/C10H14N5O7P/c11-8-5-9(13-2-12-8)15(3-14-5)10-6(17)7(4(1-16)21-10)22-23(18,19)20/h2-4,6-7,10,16-17H,1H2,(H2,11,12,13)(H2,18,19,20)/t4-,6?,7+,10-/m1/s1	N/A	3	Positive	UPDATE-SINGLE-ANNOTATED-BRONZE	Bronze	16928	spectra_filtered/specs_ms.mgf	lib-00040.mgf	0.976298	NIST17	1352430	40.585	0.263029	7	9.15527e-05	348.07	348.07	1	spectra_filtered/specs_ms.mgf16928	20		1	51	LNQVTSROQXJCDD-UHFFFAOYSA-N	LNQVTSROQXJCDD	N/A	N/A	N/A	Nucleosides	Purine nucleos(t)ides	Carbohydrates
CCMSLIB00003220565	Ile-Pro	ESI	Q-TOF	Isolated	NIST	NIST	M+H	229.155	0	1	0	N/A	CCC(C)C(C(=O)N1CCCC1C(=O)[O-])[NH3+]	InChI=1S/C11H20N2O3/c1-3-7(2)9(12)10(14)13-6-4-5-8(13)11(15)16/h7-9H,3-6,12H2,1-2H3,(H,15,16)/t7-,8-,9-/m0/s1	N/A	3	Positive	UPDATE-SINGLE-ANNOTATED-BRONZE	Bronze	3877	spectra_filtered/specs_ms.mgf	lib-00040.mgf	0.976276	NIST17	2546150	149.901	0	4	0	229.155	229.155	1	spectra_filtered/specs_ms.mgf3877	20		1	5	BBIXOODYWPFNDT-UHFFFAOYSA-N	BBIXOODYWPFNDT	Organic acids and derivatives	Carboxylic acids and derivatives	Amino acids, peptides, and analogues	N/A	N/A	N/A
CCMSLIB00003506157	L-NG-Monomethylarginine	ESI	HCD	Isolated	NIST	NIST	M+H-C2H7N3	116.071	0	1	17035904	N/A	CN=C(N)NCCCC(C(=O)[O-])[NH3+]	InChI=1S/C7H16N4O2/c1-10-7(9)11-4-2-3-5(8)6(12)13/h5H,2-4,8H2,1H3,(H,12,13)(H3,9,10,11)/t5-/m0/s1	N/A	3	Positive	UPDATE-SINGLE-ANNOTATED-BRONZE	Bronze	2100	spectra_filtered/specs_ms.mgf	lib-00040.mgf	0.976261	NIST17	4124700	26.034	0	3	0	116.071	116.071	1	spectra_filtered/specs_ms.mgf2100	15		4	24	NTNWOCRCBQPEKQ-UHFFFAOYSA-N	NTNWOCRCBQPEKQ	Organic acids and derivatives	Carboxylic acids and derivatives	Amino acids, peptides, and analogues	N/A	N/A	N/A
CCMSLIB00003184216	Betaine	ESI	Q-TOF	Isolated	NIST	NIST	2M+H	235.165	0	1	107437	N/A	C[N+](C)(C)CC(=O)[O-]	InChI=1S/C5H11NO2/c1-6(2,3)4-5(7)8/h4H2,1-3H3	N/A	3	Positive	UPDATE-SINGLE-ANNOTATED-BRONZE	Bronze	7202	spectra_filtered/specs_ms.mgf	lib-00040.mgf	0.976237	NIST17	3595300	24.877	0.389312	3	9.15527e-05	235.165	235.165	1	spectra_filtered/specs_ms.mgf7202	20		0	0	KWIUHFFTVRNATP-UHFFFAOYSA-N	KWIUHFFTVRNATP	Organic acids and derivatives	Carboxylic acids and derivatives	Amino acids, peptides, and analogues	N/A	N/A	N/A
CCMSLIB00000578029	ADENOSINE	LC-ESI	Q-Exactive Plus	Commercial standard	Alexandrov Theodore	Prasad	M+H	268.1	267.097	0	58-61-7	60961	C1=NC2=C(C(=N1)N)N=CN2C3C(C(C(O3)CO)O)O	N/A	N/A	1	Positive	UPDATE-SINGLE-ANNOTATED-GOLD	Gold	2084	spectra_filtered/specs_ms.mgf	lib-00020.mgf	0.976131	GNPS-EMBL-MCF	12589400	47.395	15.2531	5	0.00408936	268.1	268.104	1	spectra_filtered/specs_ms.mgf2084	20		9	774	OIRDTQYFTABQOQ-UHFFFAOYSA-N	OIRDTQYFTABQOQ	N/A	N/A	N/A	Nucleosides	Purine nucleos(t)ides	Carbohydrates
CCMSLIB00000578029	ADENOSINE	LC-ESI	Q-Exactive Plus	Commercial standard	Alexandrov Theodore	Prasad	M+H	268.1	267.097	0	58-61-7	60961	C1=NC2=C(C(=N1)N)N=CN2C3C(C(C(O3)CO)O)O	N/A	N/A	1	Positive	UPDATE-SINGLE-ANNOTATED-GOLD	Gold	8761	spectra_filtered/specs_ms.mgf	lib-00020.mgf	0.976131	GNPS-EMBL-MCF	12589400	55.795	15.5946	5	0.00418091	268.1	268.104	1	spectra_filtered/specs_ms.mgf8761	20		9	774	OIRDTQYFTABQOQ-UHFFFAOYSA-N	OIRDTQYFTABQOQ	N/A	N/A	N/A	Nucleosides	Purine nucleos(t)ides	Carbohydrates
CCMSLIB00003501877	NG,NG-Dimethyl-L-arginine	ESI	IT-FT/ion trap with FTMS	Isolated	NIST	NIST	M+H-C3H9N3	116.071	0	1	30315936	N/A	CN(C)C(=NCCCC(C(=O)O)N)N	InChI=1S/C8H18N4O2/c1-12(2)8(10)11-5-3-4-6(9)7(13)14/h6H,3-5,9H2,1-2H3,(H2,10,11)(H,13,14)/t6-/m0/s1	N/A	3	Positive	UPDATE-SINGLE-ANNOTATED-BRONZE	Bronze	2100	spectra_filtered/specs_ms.mgf	lib-00040.mgf	0.976119	NIST17	4124700	26.034	0	3	0	116.071	116.071	1	spectra_filtered/specs_ms.mgf2100	15		2	31	YDGMGEXADBMOMJ-UHFFFAOYSA-N	YDGMGEXADBMOMJ	Organic acids and derivatives	Carboxylic acids and derivatives	Amino acids, peptides, and analogues	Small peptides	Aminoacids	Amino acids and Peptides
CCMSLIB00003502383	S-Methyl-L-thiocitrulline	ESI	HCD	Isolated	NIST	NIST	M+H-C2H6SN2	116.071	0	1	156719414	N/A	CSC(=NCCCC(C(=O)[O-])[NH3+])N	InChI=1S/C7H15N3O2S/c1-13-7(9)10-4-2-3-5(8)6(11)12/h5H,2-4,8H2,1H3,(H2,9,10)(H,11,12)/t5-/m0/s1	N/A	3	Positive	UPDATE-SINGLE-ANNOTATED-BRONZE	Bronze	16935	spectra_filtered/specs_ms.mgf	lib-00040.mgf	0.975953	NIST17	514290	145.866	0	3	0	116.071	116.071	1	spectra_filtered/specs_ms.mgf16935	15		0	0	NGVMVBQRKZPFLB-UHFFFAOYSA-N	NGVMVBQRKZPFLB	Organic acids and derivatives	Carboxylic acids and derivatives	Amino acids, peptides, and analogues	N/A	N/A	N/A
CCMSLIB00004719822	Adenosine	N/A	ESI-QTOF	isolated	MoNA	MoNA:VF-NPL-QTOF002040	[M+H]+	268.104	0	1	N/A	N/A	N/A	InChI=1S/C10H13N5O4/c11-8-5-9(13-2-12-8)15(3-14-5)10-7(18)6(17)4(1-16)19-10/h2-4,6-7,10,16-18H,1H2,(H2,11,12,13)/t4-,6-,7-,10-/m1/s1	N/A	3	positive	UPDATE-SINGLE-ANNOTATED-BRONZE	Bronze	7960	spectra_filtered/specs_ms.mgf	lib-00002.mgf	0.97593	MONA	8162350	45.538	0.682964	5	0.000183105	268.104	268.104	1	spectra_filtered/specs_ms.mgf7960	20		4	45	OIRDTQYFTABQOQ-KQYNXXCUSA-N	OIRDTQYFTABQOQ	N/A	N/A	N/A	N/A	N/A	N/A
CCMSLIB00003186417	5'-S-Methyl-5'-thioadenosine	ESI	Q-TOF	Isolated	NIST	NIST	M+H	298.097	0	1	2457809	N/A	CSCC1C(C(C(O1)N2C=NC3=C2N=CN=C3N)O)O	InChI=1S/C11H15N5O3S/c1-20-2-5-7(17)8(18)11(19-5)16-4-15-6-9(12)13-3-14-10(6)16/h3-5,7-8,11,17-18H,2H2,1H3,(H2,12,13,14)/t5-,7-,8-,11-/m1/s1	N/A	3	Positive	UPDATE-SINGLE-ANNOTATED-BRONZE	Bronze	6247	spectra_filtered/specs_ms.mgf	lib-00040.mgf	0.975913	NIST17	1809070	150.357	0.614248	5	0.000183105	298.097	298.097	1	spectra_filtered/specs_ms.mgf6247	20		1	2	WUUGFSXJNOTRMR-UHFFFAOYSA-N	WUUGFSXJNOTRMR	Nucleosides, nucleotides, and analogues	5'-deoxyribonucleosides	5'-deoxy-5'-thionucleosides	Nucleosides	Purine nucleos(t)ides	Carbohydrates
CCMSLIB00003454708	Adenosine	ESI	HCD	Isolated	NIST	NIST	M+H	268.104	0	1	58617	N/A	C1=NC2=C(C(=N1)N)N=CN2C3C(C(C(O3)CO)O)O	InChI=1S/C10H13N5O4/c11-8-5-9(13-2-12-8)15(3-14-5)10-7(18)6(17)4(1-16)19-10/h2-4,6-7,10,16-18H,1H2,(H2,11,12,13)/t4-,6-,7-,10+/m1/s1	N/A	3	Positive	UPDATE-SINGLE-ANNOTATED-BRONZE	Bronze	7960	spectra_filtered/specs_ms.mgf	lib-00040.mgf	0.975713	NIST17	8162350	45.538	0.682964	3	0.000183105	268.104	268.104	1	spectra_filtered/specs_ms.mgf7960	20		4	45	OIRDTQYFTABQOQ-UHFFFAOYSA-N	OIRDTQYFTABQOQ	N/A	N/A	N/A	Nucleosides	Purine nucleos(t)ides	Carbohydrates
CCMSLIB00003458576	5'-S-Methyl-5'-thioadenosine	ESI	HCD	Isolated	NIST	NIST	M+H	298.097	0	1	2457809	N/A	CSCC1C(C(C(O1)N2C=NC3=C2N=CN=C3N)O)O	InChI=1S/C11H15N5O3S/c1-20-2-5-7(17)8(18)11(19-5)16-4-15-6-9(12)13-3-14-10(6)16/h3-5,7-8,11,17-18H,2H2,1H3,(H2,12,13,14)/t5-,7-,8-,11-/m1/s1	N/A	3	Positive	UPDATE-SINGLE-ANNOTATED-BRONZE	Bronze	6247	spectra_filtered/specs_ms.mgf	lib-00040.mgf	0.975704	NIST17	1809070	150.357	0.614248	7	0.000183105	298.097	298.097	1	spectra_filtered/specs_ms.mgf6247	20		1	2	WUUGFSXJNOTRMR-UHFFFAOYSA-N	WUUGFSXJNOTRMR	Nucleosides, nucleotides, and analogues	5'-deoxyribonucleosides	5'-deoxy-5'-thionucleosides	Nucleosides	Purine nucleos(t)ides	Carbohydrates
CCMSLIB00005464274	"N,N,N-TRIMETHYLLYSINE"	ESI	Orbitrap	Commercial	Dorrestein	Kelly Weldon	M+H	189.16	188.152	1	55528-53-5	N/A	C[N+](C)(C)CCCC[C@H](N)C([O-])=O	"InChI=1S/C9H20N2O2/c1-11(2,3)7-5-4-6-8(10)9(12)13/h8H,4-7,10H2,1-3H3/t8-/m0/s1"	N/A	1	Positive	UPDATE-SINGLE-ANNOTATED-GOLD	Gold	3156	spectra_filtered/specs_ms.mgf	lib-00024.mgf	0.975679	GNPS-MSMLS	891600	24.871	1.04866	7	0.000198364	189.16	189.16	1	spectra_filtered/specs_ms.mgf3156	13		0	0	MXNRLFUSFKVQSK-QMMMGPOBSA-N	MXNRLFUSFKVQSK	Organic acids and derivatives	Carboxylic acids and derivatives	Amino acids, peptides, and analogues	N/A	N/A	N/A
CCMSLIB00006702331	MeSAdo	LC-ESI	Orbitrap	commercial	Trent Northen	JGI:209014	M+H	298.097	0	1	N/A	N/A	CSCC1OC(n2cnc3c(N)ncnc32)C(O)C1O	InChI=1S/C11H15N5O3S/c1-20-2-5-7(17)8(18)11(19-5)16-4-15-6-9(12)13-3-14-10(6)16/h3-5,7-8,11,17-18H,2H2,1H3,(H2,12,13,14)	N/A	3	Positive	UPDATE-SINGLE-ANNOTATED-BRONZE	Bronze	6247	spectra_filtered/specs_ms.mgf	lib-00009.mgf	0.975612	BERKELEY-LAB	1809070	150.357	0.409499	7	0.00012207	298.097	298.097	1	spectra_filtered/specs_ms.mgf6247	20		0	0	WUUGFSXJNOTRMR-UHFFFAOYSA-N	WUUGFSXJNOTRMR	Nucleosides, nucleotides, and analogues	5'-deoxyribonucleosides	5'-deoxy-5'-thionucleosides	Nucleosides	Purine nucleos(t)ides	Carbohydrates
CCMSLIB00005464373	1-METHYLADENOSINE	ESI	Orbitrap	Commercial	Dorrestein	Kelly Weldon	M+H	282.12	281.112	1	15763-06-1	N/A	CN1C=NC2=C(N=CN2[C@@H]2O[C@H](CO)[C@@H](O)[C@H]2O)C1=N	"InChI=1S/C11H15N5O4/c1-15-3-14-10-6(9(15)12)13-4-16(10)11-8(19)7(18)5(2-17)20-11/h3-5,7-8,11-12,17-19H,2H2,1H3/t5-,7-,8-,11-/m1/s1"	N/A	1	Positive	UPDATE-SINGLE-ANNOTATED-GOLD	Gold	2098	spectra_filtered/specs_ms.mgf	lib-00024.mgf	0.975599	GNPS-MSMLS	2170900	26.764	4.97593	3	0.00140381	282.12	282.119	1	spectra_filtered/specs_ms.mgf2098	19		2	25	GFYLSDSUCHVORB-IOSLPCCCSA-N	GFYLSDSUCHVORB	N/A	N/A	N/A	Nucleosides	Purine nucleos(t)ides	Carbohydrates
CCMSLIB00003454650	2'-Deoxyadenosine	ESI	HCD	Isolated	NIST	NIST	M+H	252.109	0	1	958098	N/A	C1C(C(OC1N2C=NC3=C2N=CN=C3N)CO)O	InChI=1S/C10H13N5O3/c11-9-8-10(13-3-12-9)15(4-14-8)7-1-5(17)6(2-16)18-7/h3-7,16-17H,1-2H2,(H2,11,12,13)/t5-,6+,7+/m0/s1	N/A	3	Positive	UPDATE-SINGLE-ANNOTATED-BRONZE	Bronze	2096	spectra_filtered/specs_ms.mgf	lib-00040.mgf	0.975593	NIST17	2908230	65.09	0	6	0	252.109	252.109	1	spectra_filtered/specs_ms.mgf2096	20		0	0	OLXZPDWKRNYJJZ-UHFFFAOYSA-N	OLXZPDWKRNYJJZ	Nucleosides, nucleotides, and analogues	Purine nucleosides	Purine 2'-deoxyribonucleosides	Nucleosides	Purine nucleos(t)ides	Carbohydrates
CCMSLIB00003265731	Tributyl phosphate	ESI	HCD	Isolated	NIST	NIST	M+H	267.172	0	1	126738	N/A	CCCCOP(=O)(OCCCC)OCCCC	InChI=1S/C12H27O4P/c1-4-7-10-14-17(13,15-11-8-5-2)16-12-9-6-3/h4-12H2,1-3H3	N/A	3	Positive	UPDATE-SINGLE-ANNOTATED-BRONZE	Bronze	101	spectra_filtered/specs_ms.mgf	lib-00040.mgf	0.975545	NIST17	677990	381.268	0.342673	5	9.15527e-05	267.172	267.172	1	spectra_filtered/specs_ms.mgf101	20		0	0	STCOOQWBFONSKY-UHFFFAOYSA-N	STCOOQWBFONSKY	Organic acids and derivatives	Organic phosphoric acids and derivatives	Phosphate esters			Fatty acids
CCMSLIB00003186415	5'-S-Methyl-5'-thioadenosine	ESI	Q-TOF	Isolated	NIST	NIST	M+H	298.097	0	1	2457809	N/A	CSCC1C(C(C(O1)N2C=NC3=C2N=CN=C3N)O)O	InChI=1S/C11H15N5O3S/c1-20-2-5-7(17)8(18)11(19-5)16-4-15-6-9(12)13-3-14-10(6)16/h3-5,7-8,11,17-18H,2H2,1H3,(H2,12,13,14)/t5-,7-,8-,11-/m1/s1	N/A	3	Positive	UPDATE-SINGLE-ANNOTATED-BRONZE	Bronze	6247	spectra_filtered/specs_ms.mgf	lib-00040.mgf	0.975362	NIST17	1809070	150.357	0.614248	5	0.000183105	298.097	298.097	1	spectra_filtered/specs_ms.mgf6247	20		1	2	WUUGFSXJNOTRMR-UHFFFAOYSA-N	WUUGFSXJNOTRMR	Nucleosides, nucleotides, and analogues	5'-deoxyribonucleosides	5'-deoxy-5'-thionucleosides	Nucleosides	Purine nucleos(t)ides	Carbohydrates
CCMSLIB00003306580	DL-Phenylalanine	ESI	HCD	Isolated	NIST	NIST	M+H	166.086	0	1	150301	N/A	C1=CC=C(C=C1)CC(C(=O)[O-])[NH3+]	InChI=1S/C9H11NO2/c10-8(9(11)12)6-7-4-2-1-3-5-7/h1-5,8H,6,10H2,(H,11,12)	N/A	3	Positive	UPDATE-SINGLE-ANNOTATED-BRONZE	Bronze	3081	spectra_filtered/specs_ms.mgf	lib-00040.mgf	0.975359	NIST17	771190	149.296	0	6	0	166.086	166.086	1	spectra_filtered/specs_ms.mgf3081	20		5	8	COLNVLDHVKWLRT-UHFFFAOYSA-N	COLNVLDHVKWLRT	Organic acids and derivatives	Carboxylic acids and derivatives	Amino acids, peptides, and analogues	N/A	N/A	N/A
CCMSLIB00003650975	N-(Phenylacetyl)-L-phenylalanine	ESI	HCD	Isolated	NIST	NIST	M+H-C8H6O	166.086	0	1	738750	N/A	C1=CC=C(C=C1)CC(C(=O)O)NC(=O)CC2=CC=CC=C2	InChI=1S/C17H17NO3/c19-16(12-14-9-5-2-6-10-14)18-15(17(20)21)11-13-7-3-1-4-8-13/h1-10,15H,11-12H2,(H,18,19)(H,20,21)/t15-/m0/s1	N/A	3	Positive	UPDATE-SINGLE-ANNOTATED-BRONZE	Bronze	2110	spectra_filtered/specs_ms.mgf	lib-00040.mgf	0.975327	NIST17	23130200	87.705	0.643109	6	0.000106812	166.086	166.086	1	spectra_filtered/specs_ms.mgf2110	20		0	0	LIIPHJDKZNTNII-UHFFFAOYSA-N	LIIPHJDKZNTNII	Organic acids and derivatives	Carboxylic acids and derivatives	Amino acids, peptides, and analogues	Small peptides	Dipeptides	Amino acids and Peptides
CCMSLIB00003502384	S-Methyl-L-thiocitrulline	ESI	HCD	Isolated	NIST	NIST	M+H-C2H6SN2	116.071	0	1	156719414	N/A	CSC(=NCCCC(C(=O)[O-])[NH3+])N	InChI=1S/C7H15N3O2S/c1-13-7(9)10-4-2-3-5(8)6(11)12/h5H,2-4,8H2,1H3,(H2,9,10)(H,11,12)/t5-/m0/s1	N/A	3	Positive	UPDATE-SINGLE-ANNOTATED-BRONZE	Bronze	16935	spectra_filtered/specs_ms.mgf	lib-00040.mgf	0.975285	NIST17	514290	145.866	0	3	0	116.071	116.071	1	spectra_filtered/specs_ms.mgf16935	15		0	0	NGVMVBQRKZPFLB-UHFFFAOYSA-N	NGVMVBQRKZPFLB	Organic acids and derivatives	Carboxylic acids and derivatives	Amino acids, peptides, and analogues	N/A	N/A	N/A
CCMSLIB00004720032	1-Methyladenosine	N/A	ESI-QTOF	isolated	MoNA	MoNA:VF-NPL-QTOF002217	[M+H]+	282.12	0	1	N/A	N/A	N/A	InChI=1S/C11H15N5O4/c1-15-3-14-10-6(9(15)12)13-4-16(10)11-8(19)7(18)5(2-17)20-11/h3-5,7-8,11-12,17-19H,2H2,1H3/t5-,7-,8-,11-/m1/s1	N/A	3	positive	UPDATE-SINGLE-ANNOTATED-BRONZE	Bronze	2072	spectra_filtered/specs_ms.mgf	lib-00002.mgf	0.975164	MONA	10387400	128.696	1.08172	4	0.000305176	282.12	282.12	1	spectra_filtered/specs_ms.mgf2072	19		0	0	GFYLSDSUCHVORB-IOSLPCCCSA-N	GFYLSDSUCHVORB	N/A	N/A	N/A	N/A	N/A	N/A
CCMSLIB00003296938	N.alpha.-Acetyl-L-lysine	ESI	HCD	Isolated	NIST	NIST	M+H	189.123	0	1	1946823	N/A	CC(=O)NC(CCCC[NH3+])C(=O)[O-]	InChI=1S/C8H16N2O3/c1-6(11)10-7(8(12)13)4-2-3-5-9/h7H,2-5,9H2,1H3,(H,10,11)(H,12,13)/t7-/m0/s1	N/A	3	Positive	UPDATE-SINGLE-ANNOTATED-BRONZE	Bronze	2077	spectra_filtered/specs_ms.mgf	lib-00040.mgf	0.975145	NIST17	4243000	26.024	0.48409	8	9.15527e-05	189.123	189.123	1	spectra_filtered/specs_ms.mgf2077	20		1	4	VEYYWZRYIYDQJM-UHFFFAOYSA-N	VEYYWZRYIYDQJM	Organic acids and derivatives	Carboxylic acids and derivatives	Amino acids, peptides, and analogues	N/A	N/A	N/A
CCMSLIB00003454643	2'-Deoxyadenosine	ESI	HCD	Isolated	NIST	NIST	M+H	252.109	0	1	958098	N/A	C1C(C(OC1N2C=NC3=C2N=CN=C3N)CO)O	InChI=1S/C10H13N5O3/c11-9-8-10(13-3-12-9)15(4-14-8)7-1-5(17)6(2-16)18-7/h3-7,16-17H,1-2H2,(H2,11,12,13)/t5-,6+,7+/m0/s1	N/A	3	Positive	UPDATE-SINGLE-ANNOTATED-BRONZE	Bronze	2096	spectra_filtered/specs_ms.mgf	lib-00040.mgf	0.974955	NIST17	2908230	65.09	0	3	0	252.109	252.109	1	spectra_filtered/specs_ms.mgf2096	20		0	0	OLXZPDWKRNYJJZ-UHFFFAOYSA-N	OLXZPDWKRNYJJZ	Nucleosides, nucleotides, and analogues	Purine nucleosides	Purine 2'-deoxyribonucleosides	Nucleosides	Purine nucleos(t)ides	Carbohydrates
CCMSLIB00003454644	2'-Deoxyadenosine	ESI	HCD	Isolated	NIST	NIST	M+H	252.109	0	1	958098	N/A	C1C(C(OC1N2C=NC3=C2N=CN=C3N)CO)O	InChI=1S/C10H13N5O3/c11-9-8-10(13-3-12-9)15(4-14-8)7-1-5(17)6(2-16)18-7/h3-7,16-17H,1-2H2,(H2,11,12,13)/t5-,6+,7+/m0/s1	N/A	3	Positive	UPDATE-SINGLE-ANNOTATED-BRONZE	Bronze	2096	spectra_filtered/specs_ms.mgf	lib-00040.mgf	0.974819	NIST17	2908230	65.09	0	3	0	252.109	252.109	1	spectra_filtered/specs_ms.mgf2096	20		0	0	OLXZPDWKRNYJJZ-UHFFFAOYSA-N	OLXZPDWKRNYJJZ	Nucleosides, nucleotides, and analogues	Purine nucleosides	Purine 2'-deoxyribonucleosides	Nucleosides	Purine nucleos(t)ides	Carbohydrates
CCMSLIB00003455437	N-Acetyl-L-phenylalanine	ESI	HCD	Isolated	NIST	NIST	M+H-C2H2O	166.086	0	1	2018613	N/A	CC(=O)NC(CC1=CC=CC=C1)C(=O)O	InChI=1S/C11H13NO3/c1-8(13)12-10(11(14)15)7-9-5-3-2-4-6-9/h2-6,10H,7H2,1H3,(H,12,13)(H,14,15)	N/A	3	Positive	UPDATE-SINGLE-ANNOTATED-BRONZE	Bronze	3081	spectra_filtered/specs_ms.mgf	lib-00040.mgf	0.974668	NIST17	771190	149.296	0	5	0	166.086	166.086	1	spectra_filtered/specs_ms.mgf3081	20		0	0	CBQJSKKFNMDLON-UHFFFAOYSA-N	CBQJSKKFNMDLON	Organic acids and derivatives	Carboxylic acids and derivatives	Amino acids, peptides, and analogues	Small peptides	Dipeptides	Amino acids and Peptides
CCMSLIB00003445257	N-Acetyl-L-tyrosine	ESI	HCD	Isolated	NIST	NIST	M+H-C2H2O	182.081	0	1	537553	N/A	CC(=O)NC(CC1=CC=C(C=C1)O)C(=O)O	InChI=1S/C11H13NO4/c1-7(13)12-10(11(15)16)6-8-2-4-9(14)5-3-8/h2-5,10,14H,6H2,1H3,(H,12,13)(H,15,16)/t10-/m0/s1	N/A	3	Positive	UPDATE-SINGLE-ANNOTATED-BRONZE	Bronze	3365	spectra_filtered/specs_ms.mgf	lib-00040.mgf	0.974641	NIST17	1420400	39.516	0.586615	6	0.000106812	182.081	182.081	1	spectra_filtered/specs_ms.mgf3365	20		32	1173	CAHKINHBCWCHCF-UHFFFAOYSA-N	CAHKINHBCWCHCF	Organic acids and derivatives	Carboxylic acids and derivatives	Amino acids, peptides, and analogues	Small peptides	Dipeptides	Amino acids and Peptides
CCMSLIB00006707645	2'-deoxyadenosine	LC-ESI	Orbitrap	commercial	Trent Northen	JGI:214328	M+H	252.109	0	1	N/A	N/A	Nc1ncnc2c1ncn2C1CC(O)C(CO)O1	InChI=1S/C10H13N5O3/c11-9-8-10(13-3-12-9)15(4-14-8)7-1-5(17)6(2-16)18-7/h3-7,16-17H,1-2H2,(H2,11,12,13)/t5-,6+,7+/m0/s1	N/A	3	Positive	UPDATE-SINGLE-ANNOTATED-BRONZE	Bronze	2096	spectra_filtered/specs_ms.mgf	lib-00009.mgf	0.974637	BERKELEY-LAB	2908230	65.09	0.181574	6	4.57764e-05	252.109	252.109	1	spectra_filtered/specs_ms.mgf2096	20		0	0	OLXZPDWKRNYJJZ-UHFFFAOYSA-N	OLXZPDWKRNYJJZ	Nucleosides, nucleotides, and analogues	Purine nucleosides	Purine 2'-deoxyribonucleosides	Nucleosides	Purine nucleos(t)ides	Carbohydrates
CCMSLIB00005732078	Massbank:EQ330402 Adenosine|(2R,3R,4S,5R)-2-(6-aminopurin-9-yl)-5-(hydroxymethyl)oxolane-3,4-diol	ESI	Hybrid FT	Isolated	Massbank	Massbank	M+H	268.104	0	1	58-61-7	N/A	C1=NC(=C2C(=N1)N(C=N2)[C@H]3[C@@H]([C@@H]([C@H](O3)CO)O)O)N	1S/C10H13N5O4/c11-8-5-9(13-2-12-8)15(3-14-5)10-7(18)6(17)4(1-16)19-10/h2-4,6-7,10,16-18H,1H2,(H2,11,12,13)/t4-,6-,7-,10-/m1/s1	N/A	3	Positive	UPDATE-SINGLE-ANNOTATED-BRONZE	Bronze	7960	spectra_filtered/specs_ms.mgf	lib-00038.mgf	0.974538	MASSBANK	8162350	45.538	0.682964	3	0.000183105	268.104	268.104	1	spectra_filtered/specs_ms.mgf7960	20		0	0	OIRDTQYFTABQOQ-KQYNXXCUSA-N	OIRDTQYFTABQOQ	N/A	N/A	N/A	Nucleosides	Purine nucleos(t)ides	Carbohydrates
CCMSLIB00003502068	N5-(1-Iminoethyl)-L-ornithine	ESI	HCD	Isolated	NIST	NIST	M+H-C2H6N2	116.071	0	1	36889131	N/A	CC(=NCCCC(C(=O)O)N)N	InChI=1S/C7H15N3O2/c1-5(8)10-4-2-3-6(9)7(11)12/h6H,2-4,9H2,1H3,(H2,8,10)(H,11,12)/t6-/m0/s1	N/A	3	Positive	UPDATE-SINGLE-ANNOTATED-BRONZE	Bronze	16935	spectra_filtered/specs_ms.mgf	lib-00040.mgf	0.974445	NIST17	514290	145.866	0	3	0	116.071	116.071	1	spectra_filtered/specs_ms.mgf16935	15		0	0	UYZFAUAYFLEHRC-UHFFFAOYSA-N	UYZFAUAYFLEHRC	Organic acids and derivatives	Carboxylic acids and derivatives	Amino acids, peptides, and analogues	Small peptides	Aminoacids	Amino acids and Peptides
CCMSLIB00003372381	Adenosine monophosphate	ESI	HCD	Isolated	NIST	NIST	M+H	348.07	0	1	0	N/A	C1=NC2=C(C(=N1)N)N=CN2C3C(C(C(O3)CO)OP(=O)(O)O)O	InChI=1S/C10H14N5O7P/c11-8-5-9(13-2-12-8)15(3-14-5)10-6(17)7(4(1-16)21-10)22-23(18,19)20/h2-4,6-7,10,16-17H,1H2,(H2,11,12,13)(H2,18,19,20)/t4-,6?,7+,10-/m1/s1	N/A	3	Positive	UPDATE-SINGLE-ANNOTATED-BRONZE	Bronze	16928	spectra_filtered/specs_ms.mgf	lib-00040.mgf	0.974439	NIST17	1352430	40.585	0.263029	6	9.15527e-05	348.07	348.07	1	spectra_filtered/specs_ms.mgf16928	20		1	51	LNQVTSROQXJCDD-UHFFFAOYSA-N	LNQVTSROQXJCDD	N/A	N/A	N/A	Nucleosides	Purine nucleos(t)ides	Carbohydrates
CCMSLIB00004719821	Adenosine	N/A	ESI-QTOF	isolated	MoNA	MoNA:VF-NPL-QTOF002039	[M+H]+	268.104	0	1	N/A	N/A	N/A	InChI=1S/C10H13N5O4/c11-8-5-9(13-2-12-8)15(3-14-5)10-7(18)6(17)4(1-16)19-10/h2-4,6-7,10,16-18H,1H2,(H2,11,12,13)/t4-,6-,7-,10-/m1/s1	N/A	3	positive	UPDATE-SINGLE-ANNOTATED-BRONZE	Bronze	7960	spectra_filtered/specs_ms.mgf	lib-00002.mgf	0.97436	MONA	8162350	45.538	0.682964	3	0.000183105	268.104	268.104	1	spectra_filtered/specs_ms.mgf7960	20		4	45	OIRDTQYFTABQOQ-KQYNXXCUSA-N	OIRDTQYFTABQOQ	N/A	N/A	N/A	N/A	N/A	N/A
CCMSLIB00003372379	Adenosine monophosphate	ESI	HCD	Isolated	NIST	NIST	M+H	348.07	0	1	0	N/A	C1=NC2=C(C(=N1)N)N=CN2C3C(C(C(O3)CO)OP(=O)(O)O)O	InChI=1S/C10H14N5O7P/c11-8-5-9(13-2-12-8)15(3-14-5)10-6(17)7(4(1-16)21-10)22-23(18,19)20/h2-4,6-7,10,16-17H,1H2,(H2,11,12,13)(H2,18,19,20)/t4-,6?,7+,10-/m1/s1	N/A	3	Positive	UPDATE-SINGLE-ANNOTATED-BRONZE	Bronze	5892	spectra_filtered/specs_ms.mgf	lib-00040.mgf	0.974319	NIST17	987420	56.126	0	7	0	348.07	348.07	1	spectra_filtered/specs_ms.mgf5892	20		1	51	LNQVTSROQXJCDD-UHFFFAOYSA-N	LNQVTSROQXJCDD	N/A	N/A	N/A	Nucleosides	Purine nucleos(t)ides	Carbohydrates
CCMSLIB00003521722	Adenosine 2'-monophosphate	ESI	HCD	Isolated	NIST	NIST	M+H	348.07	0	1	130494	N/A	N/A	N/A	N/A	3	Positive	UPDATE-SINGLE-ANNOTATED-BRONZE	Bronze	16928	spectra_filtered/specs_ms.mgf	lib-00040.mgf	0.974283	NIST17	1352430	40.585	0.263029	7	9.15527e-05	348.07	348.07	1	spectra_filtered/specs_ms.mgf16928	20		0	0	N/A	N/A	N/A	N/A	N/A	N/A	N/A	N/A
CCMSLIB00003736529	Ile-Gly	ESI	IT-FT/ion trap with FTMS	Isolated	NIST	NIST	M+H	189.123	0	1	0	N/A	CCC(C)C(C(=O)NCC(=O)O)N	InChI=1S/C8H16N2O3/c1-3-5(2)7(9)8(13)10-4-6(11)12/h5,7H,3-4,9H2,1-2H3,(H,10,13)(H,11,12)/t5-,7-/m0/s1	N/A	3	Positive	UPDATE-SINGLE-ANNOTATED-BRONZE	Bronze	4740	spectra_filtered/specs_ms.mgf	lib-00040.mgf	0.974208	NIST17	352000	65.747	0.48409	3	9.15527e-05	189.123	189.123	1	spectra_filtered/specs_ms.mgf4740	5		2	389	UCGDDTHMMVWVMV-UHFFFAOYSA-N	UCGDDTHMMVWVMV	Organic acids and derivatives	Carboxylic acids and derivatives	Amino acids, peptides, and analogues	Small peptides	Dipeptides	Amino acids and Peptides
CCMSLIB00003214329	Tyr-Pro	ESI	Q-TOF	Isolated	NIST	NIST	M+H	279.134	0	1	0	N/A	C1CC(N(C1)C(=O)C(CC2=CC=C(C=C2)O)[NH3+])C(=O)[O-]	InChI=1S/C14H18N2O4/c15-11(8-9-3-5-10(17)6-4-9)13(18)16-7-1-2-12(16)14(19)20/h3-6,11-12,17H,1-2,7-8,15H2,(H,19,20)/t11-,12-/m0/s1	N/A	3	Positive	UPDATE-SINGLE-ANNOTATED-BRONZE	Bronze	8779	spectra_filtered/specs_ms.mgf	lib-00040.mgf	0.974155	NIST17	401530	137.863	0	7	0	279.134	279.134	1	spectra_filtered/specs_ms.mgf8779	20		1	248	VNYDHJARLHNEGA-UHFFFAOYSA-N	VNYDHJARLHNEGA	Organic acids and derivatives	Carboxylic acids and derivatives	Amino acids, peptides, and analogues	N/A	N/A	N/A
CCMSLIB00005464373	1-METHYLADENOSINE	ESI	Orbitrap	Commercial	Dorrestein	Kelly Weldon	M+H	282.12	281.112	1	15763-06-1	N/A	CN1C=NC2=C(N=CN2[C@@H]2O[C@H](CO)[C@@H](O)[C@H]2O)C1=N	"InChI=1S/C11H15N5O4/c1-15-3-14-10-6(9(15)12)13-4-16(10)11-8(19)7(18)5(2-17)20-11/h3-5,7-8,11-12,17-19H,2H2,1H3/t5-,7-,8-,11-/m1/s1"	N/A	1	Positive	UPDATE-SINGLE-ANNOTATED-GOLD	Gold	2092	spectra_filtered/specs_ms.mgf	lib-00024.mgf	0.97415	GNPS-MSMLS	3223030	30.531	2.48796	4	0.000701904	282.12	282.119	1	spectra_filtered/specs_ms.mgf2092	20		2	25	GFYLSDSUCHVORB-IOSLPCCCSA-N	GFYLSDSUCHVORB	N/A	N/A	N/A	Nucleosides	Purine nucleos(t)ides	Carbohydrates
CCMSLIB00003388965	Adenosine 3'-monophosphate	ESI	HCD	Isolated	NIST	NIST	M+H	348.07	0	1	84219	N/A	N/A	N/A	N/A	3	Positive	UPDATE-SINGLE-ANNOTATED-BRONZE	Bronze	16928	spectra_filtered/specs_ms.mgf	lib-00040.mgf	0.974127	NIST17	1352430	40.585	0.263029	6	9.15527e-05	348.07	348.07	1	spectra_filtered/specs_ms.mgf16928	20		0	0	N/A	N/A	N/A	N/A	N/A	N/A	N/A	N/A
CCMSLIB00000479577	Adenosine	DI-ESI	Q-Exactive Plus	Commercial standard	Alexandrov Theodore	Prasad	M+H	267.24	267.097	1	46946-45-6	60961	N/A	"InChI=1S/C10H13N5O4/c11-8-5-9(13-2-12-8)15(3-14-5)10-7(18)6(17)4(1-16)19-10/h2-4,6-7,10,16-18H,1H2,(H2,11,12,13)/t4-,6-,7-,10-/m1/s1"	OIRDTQYFTABQOQ-KQYNXXCUSA-N	1	Positive	UPDATE-SINGLE-ANNOTATED-GOLD	Gold	7960	spectra_filtered/specs_ms.mgf	lib-00020.mgf	0.97407	GNPS-EMBL-MCF	8162350	45.538	3.07333	5	0.000823975	267.24	268.104	1	spectra_filtered/specs_ms.mgf7960	20		4	45	N/A	N/A	N/A	N/A	N/A	N/A	N/A	N/A
CCMSLIB00003191973	N.alpha.-Acetyl-L-lysine	ESI	Q-TOF	Isolated	NIST	NIST	M+H	189.123	0	1	1946823	N/A	CC(=O)NC(CCCC[NH3+])C(=O)[O-]	InChI=1S/C8H16N2O3/c1-6(11)10-7(8(12)13)4-2-3-5-9/h7H,2-5,9H2,1H3,(H,10,11)(H,12,13)/t7-/m0/s1	N/A	3	Positive	UPDATE-SINGLE-ANNOTATED-BRONZE	Bronze	2077	spectra_filtered/specs_ms.mgf	lib-00040.mgf	0.974003	NIST17	4243000	26.024	0.48409	8	9.15527e-05	189.123	189.123	1	spectra_filtered/specs_ms.mgf2077	20		1	4	VEYYWZRYIYDQJM-UHFFFAOYSA-N	VEYYWZRYIYDQJM	Organic acids and derivatives	Carboxylic acids and derivatives	Amino acids, peptides, and analogues	N/A	N/A	N/A
CCMSLIB00006685890	Methylthioadenosine	LC-ESI	Orbitrap	commercial	Trent Northen	JGI:192573	M+H	298.097	0	1	N/A	N/A	CSC[C@H]1O[C@@H](n2cnc3c(N)ncnc32)[C@H](O)[C@@H]1O	InChI=1S/C11H15N5O3S/c1-20-2-5-7(17)8(18)11(19-5)16-4-15-6-9(12)13-3-14-10(6)16/h3-5,7-8,11,17-18H,2H2,1H3,(H2,12,13,14)/t5-,7-,8-,11-/m1/s1	N/A	3	Positive	UPDATE-SINGLE-ANNOTATED-BRONZE	Bronze	6247	spectra_filtered/specs_ms.mgf	lib-00009.mgf	0.973958	BERKELEY-LAB	1809070	150.357	0	7	0	298.097	298.097	1	spectra_filtered/specs_ms.mgf6247	20		0	0	WUUGFSXJNOTRMR-IOSLPCCCSA-N	WUUGFSXJNOTRMR	Nucleosides, nucleotides, and analogues	5'-deoxyribonucleosides	5'-deoxy-5'-thionucleosides	Nucleosides	Purine nucleos(t)ides	Carbohydrates
CCMSLIB00006709503	Methylthioadenosine	LC-ESI	Orbitrap	commercial	Trent Northen	JGI:1214523	M+H	298.097	0	1	N/A	N/A	CSC[C@H]1O[C@@H](n2cnc3c(N)ncnc32)[C@H](O)[C@@H]1O	InChI=1S/C11H15N5O3S/c1-20-2-5-7(17)8(18)11(19-5)16-4-15-6-9(12)13-3-14-10(6)16/h3-5,7-8,11,17-18H,2H2,1H3,(H2,12,13,14)/t5-,7-,8-,11-/m1/s1	N/A	3	Positive	UPDATE-SINGLE-ANNOTATED-BRONZE	Bronze	6247	spectra_filtered/specs_ms.mgf	lib-00009.mgf	0.973958	BERKELEY-LAB	1809070	150.357	0	7	0	298.097	298.097	1	spectra_filtered/specs_ms.mgf6247	20		0	0	WUUGFSXJNOTRMR-IOSLPCCCSA-N	WUUGFSXJNOTRMR	Nucleosides, nucleotides, and analogues	5'-deoxyribonucleosides	5'-deoxy-5'-thionucleosides	Nucleosides	Purine nucleos(t)ides	Carbohydrates
CCMSLIB00003388964	Adenosine 3'-monophosphate	ESI	HCD	Isolated	NIST	NIST	M+H	348.07	0	1	84219	N/A	N/A	N/A	N/A	3	Positive	UPDATE-SINGLE-ANNOTATED-BRONZE	Bronze	16928	spectra_filtered/specs_ms.mgf	lib-00040.mgf	0.973951	NIST17	1352430	40.585	0.263029	7	9.15527e-05	348.07	348.07	1	spectra_filtered/specs_ms.mgf16928	20		0	0	N/A	N/A	N/A	N/A	N/A	N/A	N/A	N/A
CCMSLIB00003502136	N5-(1-Imino-3-butenyl)-L-ornithine	ESI	HCD	Isolated	NIST	NIST	M+H-C4H8N2	116.071	0	1	208117559	N/A	C=CCC(=NCCCC(C(=O)O)N)N	InChI=1S/C9H17N3O2/c1-2-4-8(11)12-6-3-5-7(10)9(13)14/h2,7H,1,3-6,10H2,(H2,11,12)(H,13,14)/t7-/m0/s1	N/A	3	Positive	UPDATE-SINGLE-ANNOTATED-BRONZE	Bronze	16935	spectra_filtered/specs_ms.mgf	lib-00040.mgf	0.973938	NIST17	514290	145.866	0	4	0	116.071	116.071	1	spectra_filtered/specs_ms.mgf16935	15		0	0	LMDRHVQXMBGSGU-UHFFFAOYSA-N	LMDRHVQXMBGSGU	Organic acids and derivatives	Carboxylic acids and derivatives	Amino acids, peptides, and analogues	Small peptides	Aminoacids	Amino acids and Peptides
CCMSLIB00003186414	5'-S-Methyl-5'-thioadenosine	ESI	Q-TOF	Isolated	NIST	NIST	M+H	298.097	0	1	2457809	N/A	CSCC1C(C(C(O1)N2C=NC3=C2N=CN=C3N)O)O	InChI=1S/C11H15N5O3S/c1-20-2-5-7(17)8(18)11(19-5)16-4-15-6-9(12)13-3-14-10(6)16/h3-5,7-8,11,17-18H,2H2,1H3,(H2,12,13,14)/t5-,7-,8-,11-/m1/s1	N/A	3	Positive	UPDATE-SINGLE-ANNOTATED-BRONZE	Bronze	6247	spectra_filtered/specs_ms.mgf	lib-00040.mgf	0.973889	NIST17	1809070	150.357	0.614248	5	0.000183105	298.097	298.097	1	spectra_filtered/specs_ms.mgf6247	20		1	2	WUUGFSXJNOTRMR-UHFFFAOYSA-N	WUUGFSXJNOTRMR	Nucleosides, nucleotides, and analogues	5'-deoxyribonucleosides	5'-deoxy-5'-thionucleosides	Nucleosides	Purine nucleos(t)ides	Carbohydrates
CCMSLIB00003738709	Ile-Pro	ESI	HCD	Isolated	NIST	NIST	M+H	229.155	0	1	0	N/A	CCC(C)C(C(=O)N1CCCC1C(=O)[O-])[NH3+]	InChI=1S/C11H20N2O3/c1-3-7(2)9(12)10(14)13-6-4-5-8(13)11(15)16/h7-9H,3-6,12H2,1-2H3,(H,15,16)/t7-,8-,9-/m0/s1	N/A	3	Positive	UPDATE-SINGLE-ANNOTATED-BRONZE	Bronze	3877	spectra_filtered/specs_ms.mgf	lib-00040.mgf	0.973789	NIST17	2546150	149.901	0	4	0	229.155	229.155	1	spectra_filtered/specs_ms.mgf3877	20		1	5	BBIXOODYWPFNDT-UHFFFAOYSA-N	BBIXOODYWPFNDT	Organic acids and derivatives	Carboxylic acids and derivatives	Amino acids, peptides, and analogues	N/A	N/A	N/A
CCMSLIB00003364924	L-Phenylalanine	ESI	HCD	Isolated	NIST	NIST	M+H	166.086	0	1	63912	N/A	C1=CC=C(C=C1)CC(C(=O)[O-])[NH3+]	InChI=1S/C9H11NO2/c10-8(9(11)12)6-7-4-2-1-3-5-7/h1-5,8H,6,10H2,(H,11,12)/t8-/m0/s1	N/A	3	Positive	UPDATE-SINGLE-ANNOTATED-BRONZE	Bronze	3081	spectra_filtered/specs_ms.mgf	lib-00040.mgf	0.973771	NIST17	771190	149.296	0	5	0	166.086	166.086	1	spectra_filtered/specs_ms.mgf3081	20		0	0	COLNVLDHVKWLRT-UHFFFAOYSA-N	COLNVLDHVKWLRT	Organic acids and derivatives	Carboxylic acids and derivatives	Amino acids, peptides, and analogues	N/A	N/A	N/A
CCMSLIB00003220564	Ile-Pro	ESI	Q-TOF	Isolated	NIST	NIST	M+H	229.155	0	1	0	N/A	CCC(C)C(C(=O)N1CCCC1C(=O)[O-])[NH3+]	InChI=1S/C11H20N2O3/c1-3-7(2)9(12)10(14)13-6-4-5-8(13)11(15)16/h7-9H,3-6,12H2,1-2H3,(H,15,16)/t7-,8-,9-/m0/s1	N/A	3	Positive	UPDATE-SINGLE-ANNOTATED-BRONZE	Bronze	3877	spectra_filtered/specs_ms.mgf	lib-00040.mgf	0.973636	NIST17	2546150	149.901	0	4	0	229.155	229.155	1	spectra_filtered/specs_ms.mgf3877	20		1	5	BBIXOODYWPFNDT-UHFFFAOYSA-N	BBIXOODYWPFNDT	Organic acids and derivatives	Carboxylic acids and derivatives	Amino acids, peptides, and analogues	N/A	N/A	N/A
CCMSLIB00003458571	5'-S-Methyl-5'-thioadenosine	ESI	HCD	Isolated	NIST	NIST	M+H	298.097	0	1	2457809	N/A	CSCC1C(C(C(O1)N2C=NC3=C2N=CN=C3N)O)O	InChI=1S/C11H15N5O3S/c1-20-2-5-7(17)8(18)11(19-5)16-4-15-6-9(12)13-3-14-10(6)16/h3-5,7-8,11,17-18H,2H2,1H3,(H2,12,13,14)/t5-,7-,8-,11-/m1/s1	N/A	3	Positive	UPDATE-SINGLE-ANNOTATED-BRONZE	Bronze	6247	spectra_filtered/specs_ms.mgf	lib-00040.mgf	0.973474	NIST17	1809070	150.357	0.614248	6	0.000183105	298.097	298.097	1	spectra_filtered/specs_ms.mgf6247	20		1	2	WUUGFSXJNOTRMR-UHFFFAOYSA-N	WUUGFSXJNOTRMR	Nucleosides, nucleotides, and analogues	5'-deoxyribonucleosides	5'-deoxy-5'-thionucleosides	Nucleosides	Purine nucleos(t)ides	Carbohydrates
CCMSLIB00005738307	Massbank:RP030702 N6-Methyladenosine|(2R,3S,4R,5R)-2-(hydroxymethyl)-5-[6-(methylamino)purin-9-yl]oxolane-3,4-diol	ESI	qTof	Isolated	Massbank	Massbank	M+H	282.12	0	1	1867-73-8	N/A	CNc1c2c(ncn1)n(cn2)[C@H]3[C@@H]([C@@H]([C@H](O3)CO)O)O	1S/C11H15N5O4/c1-12-9-6-10(14-3-13-9)16(4-15-6)11-8(19)7(18)5(2-17)20-11/h3-5,7-8,11,17-19H,2H2,1H3,(H,12,13,14)/t5-,7-,8-,11-/m1/s1	N/A	3	Positive	UPDATE-SINGLE-ANNOTATED-BRONZE	Bronze	2092	spectra_filtered/specs_ms.mgf	lib-00038.mgf	0.973411	MASSBANK	3223030	30.531	2.48796	3	0.000701904	282.12	282.119	1	spectra_filtered/specs_ms.mgf2092	20		0	0	VQAYFKKCNSOZKM-IOSLPCCCSA-N	VQAYFKKCNSOZKM	N/A	N/A	N/A	Nucleosides	Purine nucleos(t)ides	Carbohydrates
CCMSLIB00003364922	L-Phenylalanine	ESI	HCD	Isolated	NIST	NIST	M+H	166.086	0	1	63912	N/A	C1=CC=C(C=C1)CC(C(=O)[O-])[NH3+]	InChI=1S/C9H11NO2/c10-8(9(11)12)6-7-4-2-1-3-5-7/h1-5,8H,6,10H2,(H,11,12)/t8-/m0/s1	N/A	3	Positive	UPDATE-SINGLE-ANNOTATED-BRONZE	Bronze	3081	spectra_filtered/specs_ms.mgf	lib-00040.mgf	0.973396	NIST17	771190	149.296	0	6	0	166.086	166.086	1	spectra_filtered/specs_ms.mgf3081	20		0	0	COLNVLDHVKWLRT-UHFFFAOYSA-N	COLNVLDHVKWLRT	Organic acids and derivatives	Carboxylic acids and derivatives	Amino acids, peptides, and analogues	N/A	N/A	N/A
CCMSLIB00003501954	L-Hydroxyarginine	ESI	HCD	Isolated	NIST	NIST	M+H-CH5ON3	116.071	0	1	53054072	N/A	C(CC(C(=O)O)N)CN=C(N)NO	InChI=1S/C6H14N4O3/c7-4(5(11)12)2-1-3-9-6(8)10-13/h4,13H,1-3,7H2,(H,11,12)(H3,8,9,10)/t4-/m0/s1	N/A	3	Positive	UPDATE-SINGLE-ANNOTATED-BRONZE	Bronze	16935	spectra_filtered/specs_ms.mgf	lib-00040.mgf	0.973371	NIST17	514290	145.866	0	3	0	116.071	116.071	1	spectra_filtered/specs_ms.mgf16935	15		0	0	FQWRAVYMZULPNK-UHFFFAOYSA-N	FQWRAVYMZULPNK	Organic acids and derivatives	Carboxylic acids and derivatives	Amino acids, peptides, and analogues	Small peptides	Aminoacids	Amino acids and Peptides
CCMSLIB00003502132	N5-(1-Imino-3-butenyl)-L-ornithine	ESI	HCD	Isolated	NIST	NIST	M+H-C4H8N2	116.071	0	1	208117559	N/A	C=CCC(=NCCCC(C(=O)O)N)N	InChI=1S/C9H17N3O2/c1-2-4-8(11)12-6-3-5-7(10)9(13)14/h2,7H,1,3-6,10H2,(H2,11,12)(H,13,14)/t7-/m0/s1	N/A	3	Positive	UPDATE-SINGLE-ANNOTATED-BRONZE	Bronze	16935	spectra_filtered/specs_ms.mgf	lib-00040.mgf	0.973161	NIST17	514290	145.866	0	3	0	116.071	116.071	1	spectra_filtered/specs_ms.mgf16935	15		0	0	LMDRHVQXMBGSGU-UHFFFAOYSA-N	LMDRHVQXMBGSGU	Organic acids and derivatives	Carboxylic acids and derivatives	Amino acids, peptides, and analogues	Small peptides	Aminoacids	Amino acids and Peptides
CCMSLIB00003184217	Betaine	ESI	Q-TOF	Isolated	NIST	NIST	2M+H	235.165	0	1	107437	N/A	C[N+](C)(C)CC(=O)[O-]	InChI=1S/C5H11NO2/c1-6(2,3)4-5(7)8/h4H2,1-3H3	N/A	3	Positive	UPDATE-SINGLE-ANNOTATED-BRONZE	Bronze	7202	spectra_filtered/specs_ms.mgf	lib-00040.mgf	0.973116	NIST17	3595300	24.877	0.389312	3	9.15527e-05	235.165	235.165	1	spectra_filtered/specs_ms.mgf7202	20		0	0	KWIUHFFTVRNATP-UHFFFAOYSA-N	KWIUHFFTVRNATP	Organic acids and derivatives	Carboxylic acids and derivatives	Amino acids, peptides, and analogues	N/A	N/A	N/A
CCMSLIB00003388963	Adenosine 3'-monophosphate	ESI	HCD	Isolated	NIST	NIST	M+H	348.07	0	1	84219	N/A	N/A	N/A	N/A	3	Positive	UPDATE-SINGLE-ANNOTATED-BRONZE	Bronze	16928	spectra_filtered/specs_ms.mgf	lib-00040.mgf	0.973082	NIST17	1352430	40.585	0.263029	7	9.15527e-05	348.07	348.07	1	spectra_filtered/specs_ms.mgf16928	20		0	0	N/A	N/A	N/A	N/A	N/A	N/A	N/A	N/A
CCMSLIB00003393272	Guanosine	ESI	HCD	Isolated	NIST	NIST	M+H	284.099	0	1	118003	N/A	C1=NC2=C(N1C3C(C(C(O3)CO)O)O)NC(=NC2=O)N	InChI=1S/C10H13N5O5/c11-10-13-7-4(8(19)14-10)12-2-15(7)9-6(18)5(17)3(1-16)20-9/h2-3,5-6,9,16-18H,1H2,(H3,11,13,14,19)/t3-,5-,6-,9-/m1/s1	N/A	3	Positive	UPDATE-SINGLE-ANNOTATED-BRONZE	Bronze	2147	spectra_filtered/specs_ms.mgf	lib-00040.mgf	0.972886	NIST17	1077870	57.528	0.322256	5	9.15527e-05	284.099	284.099	1	spectra_filtered/specs_ms.mgf2147	20		2	67	NYHBQMYGNKIUIF-UHFFFAOYSA-N	NYHBQMYGNKIUIF	N/A	N/A	N/A	Nucleosides	Purine nucleos(t)ides	Carbohydrates
CCMSLIB00006679519	"NEPSILON,NEPSILON,NEPSILON-TRIMETHYLLYSINE"	ESI	Orbitrap	isolated	MoNA	MoNA:MoNA037155	M+H	189.16	0	1	N/A	N/A	C[N+](C)(C)CCCC[C@@H](C(=O)[O-])N	"InChI=1S/C9H20N2O2/c1-11(2,3)7-5-4-6-8(10)9(12)13/h8H,4-7,10H2,1-3H3/t8-/m0/s1"	N/A	3	positive	UPDATE-SINGLE-ANNOTATED-BRONZE	Bronze	3156	spectra_filtered/specs_ms.mgf	lib-00002.mgf	0.972871	MONA	891600	24.871	1.04866	6	0.000198364	189.16	189.16	1	spectra_filtered/specs_ms.mgf3156	13		0	0	MXNRLFUSFKVQSK-QMMMGPOBSA-N	MXNRLFUSFKVQSK	Organic acids and derivatives	Carboxylic acids and derivatives	Amino acids, peptides, and analogues	N/A	N/A	N/A
CCMSLIB00003377746	Glycerophosphocholine	ESI	HCD	Isolated	NIST	NIST	M+K	296.066	0	1	28319779	N/A	C[N+](C)(C)CCOP(=O)([O-])OCC(CO)O	InChI=1S/C8H20NO6P/c1-9(2,3)4-5-14-16(12,13)15-7-8(11)6-10/h8,10-11H,4-7H2,1-3H3/t8-/m1/s1	N/A	3	Positive	UPDATE-SINGLE-ANNOTATED-BRONZE	Bronze	10297	spectra_filtered/specs_ms.mgf	lib-00040.mgf	0.97276	NIST17	2869430	24.115	0	5	0	296.066	296.066	1	spectra_filtered/specs_ms.mgf10297	13		24	1102	SUHOQUVVVLNYQR-UHFFFAOYSA-N	SUHOQUVVVLNYQR	Lipids and lipid-like molecules	Glycerophospholipids	Glycerophosphocholines	N/A	N/A	N/A
CCMSLIB00003723479	Glycyl-L-norleucine	ESI	HCD	Isolated	NIST	NIST	M+H-C2H3NO	132.102	0	1	19257046	N/A	CCCCC(C(=O)[O-])NC(=O)C[NH3+]	InChI=1S/C8H16N2O3/c1-2-3-4-6(8(12)13)10-7(11)5-9/h6H,2-5,9H2,1H3,(H,10,11)(H,12,13)	N/A	3	Positive	UPDATE-SINGLE-ANNOTATED-BRONZE	Bronze	16953	spectra_filtered/specs_ms.mgf	lib-00040.mgf	0.972622	NIST17	24004200	48.578	41.6983	3	0.00550842	132.102	132.107	1	spectra_filtered/specs_ms.mgf16953	20		0	0	XVUIZOUTLADVIH-UHFFFAOYSA-N	XVUIZOUTLADVIH	Organic acids and derivatives	Carboxylic acids and derivatives	Amino acids, peptides, and analogues	N/A	N/A	N/A
CCMSLIB00003393273	Guanosine	ESI	HCD	Isolated	NIST	NIST	M+H	284.099	0	1	118003	N/A	C1=NC2=C(N1C3C(C(C(O3)CO)O)O)NC(=NC2=O)N	InChI=1S/C10H13N5O5/c11-10-13-7-4(8(19)14-10)12-2-15(7)9-6(18)5(17)3(1-16)20-9/h2-3,5-6,9,16-18H,1H2,(H3,11,13,14,19)/t3-,5-,6-,9-/m1/s1	N/A	3	Positive	UPDATE-SINGLE-ANNOTATED-BRONZE	Bronze	2147	spectra_filtered/specs_ms.mgf	lib-00040.mgf	0.97262	NIST17	1077870	57.528	0.322256	5	9.15527e-05	284.099	284.099	1	spectra_filtered/specs_ms.mgf2147	20		2	67	NYHBQMYGNKIUIF-UHFFFAOYSA-N	NYHBQMYGNKIUIF	N/A	N/A	N/A	Nucleosides	Purine nucleos(t)ides	Carbohydrates
CCMSLIB00003726915	Tyr-Pro	ESI	HCD	Isolated	NIST	NIST	M+H	279.134	0	1	0	N/A	C1CC(N(C1)C(=O)C(CC2=CC=C(C=C2)O)[NH3+])C(=O)[O-]	InChI=1S/C14H18N2O4/c15-11(8-9-3-5-10(17)6-4-9)13(18)16-7-1-2-12(16)14(19)20/h3-6,11-12,17H,1-2,7-8,15H2,(H,19,20)/t11-,12-/m0/s1	N/A	3	Positive	UPDATE-SINGLE-ANNOTATED-BRONZE	Bronze	8779	spectra_filtered/specs_ms.mgf	lib-00040.mgf	0.972619	NIST17	401530	137.863	0	7	0	279.134	279.134	1	spectra_filtered/specs_ms.mgf8779	20		1	248	VNYDHJARLHNEGA-UHFFFAOYSA-N	VNYDHJARLHNEGA	Organic acids and derivatives	Carboxylic acids and derivatives	Amino acids, peptides, and analogues	N/A	N/A	N/A
CCMSLIB00003502134	N5-(1-Imino-3-butenyl)-L-ornithine	ESI	HCD	Isolated	NIST	NIST	M+H-C4H8N2	116.071	0	1	208117559	N/A	C=CCC(=NCCCC(C(=O)O)N)N	InChI=1S/C9H17N3O2/c1-2-4-8(11)12-6-3-5-7(10)9(13)14/h2,7H,1,3-6,10H2,(H2,11,12)(H,13,14)/t7-/m0/s1	N/A	3	Positive	UPDATE-SINGLE-ANNOTATED-BRONZE	Bronze	16935	spectra_filtered/specs_ms.mgf	lib-00040.mgf	0.972535	NIST17	514290	145.866	0	3	0	116.071	116.071	1	spectra_filtered/specs_ms.mgf16935	15		0	0	LMDRHVQXMBGSGU-UHFFFAOYSA-N	LMDRHVQXMBGSGU	Organic acids and derivatives	Carboxylic acids and derivatives	Amino acids, peptides, and analogues	Small peptides	Aminoacids	Amino acids and Peptides
CCMSLIB00003191974	N.alpha.-Acetyl-L-lysine	ESI	Q-TOF	Isolated	NIST	NIST	M+H	189.123	0	1	1946823	N/A	CC(=O)NC(CCCC[NH3+])C(=O)[O-]	InChI=1S/C8H16N2O3/c1-6(11)10-7(8(12)13)4-2-3-5-9/h7H,2-5,9H2,1H3,(H,10,11)(H,12,13)/t7-/m0/s1	N/A	3	Positive	UPDATE-SINGLE-ANNOTATED-BRONZE	Bronze	2077	spectra_filtered/specs_ms.mgf	lib-00040.mgf	0.972533	NIST17	4243000	26.024	0.48409	7	9.15527e-05	189.123	189.123	1	spectra_filtered/specs_ms.mgf2077	20		1	4	VEYYWZRYIYDQJM-UHFFFAOYSA-N	VEYYWZRYIYDQJM	Organic acids and derivatives	Carboxylic acids and derivatives	Amino acids, peptides, and analogues	N/A	N/A	N/A
CCMSLIB00003138930	Spectral Match to Ile-Leu from NIST14	ESI	QqQ	Isolated	Data from Pieter Dorrestein	Data deposited by lfnothias	M+H	245.186	0	1	N/A	N/A	N/A	N/A	N/A	3	Positive	UPDATE-SINGLE-ANNOTATED-BRONZE	Bronze	6689	spectra_filtered/specs_ms.mgf	lib-00015.mgf	0.97253	GNPS-NIST14-MATCHES	2107900	169.31	0	5	0	245.186	245.186	1	spectra_filtered/specs_ms.mgf6689	20		47	2829	N/A	N/A	N/A	N/A	N/A	N/A	N/A	N/A
CCMSLIB00003220566	Ile-Pro	ESI	Q-TOF	Isolated	NIST	NIST	M+H	229.155	0	1	0	N/A	CCC(C)C(C(=O)N1CCCC1C(=O)[O-])[NH3+]	InChI=1S/C11H20N2O3/c1-3-7(2)9(12)10(14)13-6-4-5-8(13)11(15)16/h7-9H,3-6,12H2,1-2H3,(H,15,16)/t7-,8-,9-/m0/s1	N/A	3	Positive	UPDATE-SINGLE-ANNOTATED-BRONZE	Bronze	3877	spectra_filtered/specs_ms.mgf	lib-00040.mgf	0.972522	NIST17	2546150	149.901	0	4	0	229.155	229.155	1	spectra_filtered/specs_ms.mgf3877	20		1	5	BBIXOODYWPFNDT-UHFFFAOYSA-N	BBIXOODYWPFNDT	Organic acids and derivatives	Carboxylic acids and derivatives	Amino acids, peptides, and analogues	N/A	N/A	N/A
CCMSLIB00000205917	Massbank:CE000613 Isoleucine	ESI	LC-ESI-ITFT	Isolated	Putative Massbank Match	Massbank	[M+H]+	132.102	0	1	N/A	N/A	CCC(C)C(C(=O)O)N	1S/C6H13NO2/c1-3-4(2)5(7)6(8)9/h4-5H,3,7H2,1-2H3,(H,8,9)	N/A	3	Positive	UPDATE-SINGLE-ANNOTATED-BRONZE	Bronze	16953	spectra_filtered/specs_ms.mgf	lib-00038.mgf	0.972518	MASSBANK	24004200	48.578	40.8897	4	0.00540161	132.102	132.107	1	spectra_filtered/specs_ms.mgf16953	20		0	0	AGPKZVBTJJNPAG-UHFFFAOYSA-N	AGPKZVBTJJNPAG	Organic acids and derivatives	Carboxylic acids and derivatives	Amino acids, peptides, and analogues	Small peptides	Aminoacids	Amino acids and Peptides
CCMSLIB00000578028	NORLEUCINE	LC-ESI	Q-Exactive Plus	Commercial standard	Alexandrov Theodore	Prasad	M+H	132.1	131.095	0	327-57-1	21236	O=C(O)[C@@H](N)CCCC	N/A	N/A	1	Positive	UPDATE-SINGLE-ANNOTATED-GOLD	Gold	2103	spectra_filtered/specs_ms.mgf	lib-00020.mgf	0.972412	GNPS-EMBL-MCF	22615000	47.047	14.3232	3	0.00189209	132.1	132.102	1	spectra_filtered/specs_ms.mgf2103	20		0	0	LRQKBLKVPFOOQJ-YFKPBYRVSA-N	LRQKBLKVPFOOQJ	Organic acids and derivatives	Carboxylic acids and derivatives	Amino acids, peptides, and analogues	Fatty Acids and Conjugates|Small peptides	Amino fatty acids|Aminoacids	Amino acids and Peptides|Fatty acids
CCMSLIB00003441002	Tetraethylene glycol	ESI	HCD	Isolated	NIST	NIST	M+H	195.123	0	1	112607	N/A	C(COCCOCCOCCO)O	InChI=1S/C8H18O5/c9-1-3-11-5-7-13-8-6-12-4-2-10/h9-10H,1-8H2	N/A	3	Positive	UPDATE-SINGLE-ANNOTATED-BRONZE	Bronze	376	spectra_filtered/specs_ms.mgf	lib-00040.mgf	0.972363	NIST17	334500	139.651	0	4	0	195.123	195.123	1	spectra_filtered/specs_ms.mgf376	17		0	0	UWHCKJMYHZGTIT-UHFFFAOYSA-N	UWHCKJMYHZGTIT	Organic oxygen compounds	Organooxygen compounds	Ethers
CCMSLIB00000578013	5'-DEOXYADENOSINE	LC-ESI	Q-Exactive Plus	Commercial standard	Alexandrov Theodore	Prasad	M+H	252.11	251.102	0	4754-39-6	439182	n2c1c(ncnc1n(c2)[C@@H]3O[C@@H]([C@@H](O)[C@H]3O)C)N	N/A	N/A	1	Positive	UPDATE-SINGLE-ANNOTATED-GOLD	Gold	2096	spectra_filtered/specs_ms.mgf	lib-00020.mgf	0.972336	GNPS-EMBL-MCF	2908230	65.09	3.57094	4	0.000900269	252.11	252.109	1	spectra_filtered/specs_ms.mgf2096	20		1	29	XGYIMTFOTBMPFP-KQYNXXCUSA-N	XGYIMTFOTBMPFP	N/A	N/A	N/A	Nucleosides	Purine nucleos(t)ides	Carbohydrates
CCMSLIB00003501953	L-Hydroxyarginine	ESI	HCD	Isolated	NIST	NIST	M+H-CH5ON3	116.071	0	1	53054072	N/A	C(CC(C(=O)O)N)CN=C(N)NO	InChI=1S/C6H14N4O3/c7-4(5(11)12)2-1-3-9-6(8)10-13/h4,13H,1-3,7H2,(H,11,12)(H3,8,9,10)/t4-/m0/s1	N/A	3	Positive	UPDATE-SINGLE-ANNOTATED-BRONZE	Bronze	16935	spectra_filtered/specs_ms.mgf	lib-00040.mgf	0.972252	NIST17	514290	145.866	0	3	0	116.071	116.071	1	spectra_filtered/specs_ms.mgf16935	15		0	0	FQWRAVYMZULPNK-UHFFFAOYSA-N	FQWRAVYMZULPNK	Organic acids and derivatives	Carboxylic acids and derivatives	Amino acids, peptides, and analogues	Small peptides	Aminoacids	Amino acids and Peptides
CCMSLIB00000577906	GUANOSINE	LC-ESI	Q-Exactive Plus	Commercial standard	Alexandrov Theodore	Prasad	M+H	284.1	283.092	0	118-00-3	6802	C1=NC2=C(N1C3C(C(C(O3)CO)O)O)NC(=NC2=O)N	N/A	N/A	1	Positive	UPDATE-SINGLE-ANNOTATED-GOLD	Gold	2147	spectra_filtered/specs_ms.mgf	lib-00020.mgf	0.972231	GNPS-EMBL-MCF	1077870	57.528	3.22255	4	0.000915527	284.1	284.099	1	spectra_filtered/specs_ms.mgf2147	20		1	66	NYHBQMYGNKIUIF-UHFFFAOYSA-N	NYHBQMYGNKIUIF	N/A	N/A	N/A	Nucleosides	Purine nucleos(t)ides	Carbohydrates
CCMSLIB00005763380	Massbank:LU048806 Nicotinic acid|pyridine-3-carboxylic acid	ESI	Hybrid FT	Isolated	Massbank	Massbank	M+H	124.039	0	1	59-67-6	N/A	OC(=O)C1=CC=CN=C1	1S/C6H5NO2/c8-6(9)5-2-1-3-7-4-5/h1-4H,(H,8,9)	N/A	3	Positive	UPDATE-SINGLE-ANNOTATED-BRONZE	Bronze	2076	spectra_filtered/specs_ms.mgf	lib-00038.mgf	0.972164	MASSBANK	3821240	34.782	2.39881	5	0.000297546	124.039	124.039	1	spectra_filtered/specs_ms.mgf2076	20		0	0	PVNIIMVLHYAWGP-UHFFFAOYSA-N	PVNIIMVLHYAWGP	Organoheterocyclic compounds	Pyridines and derivatives	Pyridinecarboxylic acids and derivatives	Nicotinic acid alkaloids	Pyridine alkaloids	Alkaloids
CCMSLIB00003728772	Ser-Leu	ESI	HCD	Isolated	NIST	NIST	M+H	219.134	0	1	6665163	N/A	CC(C)CC(C(=O)O)NC(=O)C(CO)N	InChI=1S/C9H18N2O4/c1-5(2)3-7(9(14)15)11-8(13)6(10)4-12/h5-7,12H,3-4,10H2,1-2H3,(H,11,13)(H,14,15)/t6-,7-/m0/s1	N/A	3	Positive	UPDATE-SINGLE-ANNOTATED-BRONZE	Bronze	8306	spectra_filtered/specs_ms.mgf	lib-00040.mgf	0.972107	NIST17	460000	91.511	0.487426	6	0.000106812	219.134	219.134	1	spectra_filtered/specs_ms.mgf8306	20		8	160	NFDYGNFETJVMSE-UHFFFAOYSA-N	NFDYGNFETJVMSE	Organic acids and derivatives	Carboxylic acids and derivatives	Amino acids, peptides, and analogues	Small peptides	Dipeptides	Amino acids and Peptides
CCMSLIB00003138043	Spectral Match to Tyr-Pro from NIST14	ESI	qTof	Isolated	Data from Pieter Dorrestein	Data deposited by lfnothias	M+H	279.133	278.127	1	N/A	N/A	C1C[C@H](N(C1)C(=O)[C@H](CC2=CC=C(C=C2)O)N)C(=O)O	InChI=1S/C14H18N2O4/c15-11(8-9-3-5-10(17)6-4-9)13(18)16-7-1-2-12(16)14(19)20/h3-6,11-12,17H,1-2,7-8,15H2,(H,19,20)/t11-,12-/m0/s1	N/A	3	Positive	UPDATE-SINGLE-ANNOTATED-BRONZE	Bronze	8779	spectra_filtered/specs_ms.mgf	lib-00015.mgf	0.972018	GNPS-NIST14-MATCHES	401530	137.863	3.2799	7	0.000915527	279.133	279.134	1	spectra_filtered/specs_ms.mgf8779	20		95	6541	VNYDHJARLHNEGA-RYUDHWBXSA-N	VNYDHJARLHNEGA	Organic acids and derivatives	Carboxylic acids and derivatives	Amino acids, peptides, and analogues	Small peptides	Dipeptides	Amino acids and Peptides
CCMSLIB00006681722	BETAINE	ESI	qTof	isolated	MoNA	MoNA:MoNA031940	M+H	118.086	0	1	N/A	N/A	C[N+](C)(C)CC(=O)[O-]	"InChI=1S/C5H11NO2/c1-6(2,3)4-5(7)8/h4H2,1-3H3"	N/A	3	positive	UPDATE-SINGLE-ANNOTATED-BRONZE	Bronze	102	spectra_filtered/specs_ms.mgf	lib-00002.mgf	0.972017	MONA	16893000	25.759	54.2068	3	0.00640106	118.086	118.08	1	spectra_filtered/specs_ms.mgf102	8		0	0	KWIUHFFTVRNATP-UHFFFAOYSA-N	KWIUHFFTVRNATP	Organic acids and derivatives	Carboxylic acids and derivatives	Amino acids, peptides, and analogues	N/A	N/A	N/A
CCMSLIB00003136576	Spectral Match to Ile-Leu from NIST14	ESI	QQQ	Isolated	Data from Pieter Dorrestein	Data deposited by lfnothias	M+H	245.186	244.179	1	N/A	N/A	CC[C@H](C)[C@@H](C(=O)N[C@@H](CC(C)C)C(=O)O)N	InChI=1S/C12H24N2O3/c1-5-8(4)10(13)11(15)14-9(12(16)17)6-7(2)3/h7-10H,5-6,13H2,1-4H3,(H,14,15)(H,16,17)/t8-,9-,10-/m0/s1	N/A	3	Positive	UPDATE-SINGLE-ANNOTATED-BRONZE	Bronze	6689	spectra_filtered/specs_ms.mgf	lib-00015.mgf	0.97187	GNPS-NIST14-MATCHES	2107900	169.31	0	6	0	245.186	245.186	1	spectra_filtered/specs_ms.mgf6689	20		47	2829	JWBXCSQZLLIOCI-GUBZILKMSA-N	JWBXCSQZLLIOCI	Organic acids and derivatives	Carboxylic acids and derivatives	Amino acids, peptides, and analogues	Small peptides	Dipeptides	Amino acids and Peptides
CCMSLIB00003388963	Adenosine 3'-monophosphate	ESI	HCD	Isolated	NIST	NIST	M+H	348.07	0	1	84219	N/A	N/A	N/A	N/A	3	Positive	UPDATE-SINGLE-ANNOTATED-BRONZE	Bronze	5892	spectra_filtered/specs_ms.mgf	lib-00040.mgf	0.971815	NIST17	987420	56.126	0	7	0	348.07	348.07	1	spectra_filtered/specs_ms.mgf5892	20		0	0	N/A	N/A	N/A	N/A	N/A	N/A	N/A	N/A
CCMSLIB00003137805	Spectral Match to DL-Ornithine from NIST14-note this is the rearranged loss of ammonia to form a proline see parent mass	LC-ESI	qTof	Isolated	Data from Pieter Dorrestein	Data deposited by lfnothias	M+H	116.071	0	1	616079	N/A	N/A	N/A	N/A	3	Positive	UPDATE-SINGLE-ANNOTATED-BRONZE	Bronze	2100	spectra_filtered/specs_ms.mgf	lib-00015.mgf	0.971785	GNPS-NIST14-MATCHES	4124700	26.034	3.41798	3	0.000396729	116.071	116.071	1	spectra_filtered/specs_ms.mgf2100	15		0	0	N/A	N/A	N/A	N/A	N/A	N/A	N/A	N/A
CCMSLIB00003736828	Val-Phe	ESI	HCD	Isolated	NIST	NIST	M+H	265.155	0	1	0	N/A	CC(C)C(C(=O)NC(CC1=CC=CC=C1)C(=O)O)N	InChI=1S/C14H20N2O3/c1-9(2)12(15)13(17)16-11(14(18)19)8-10-6-4-3-5-7-10/h3-7,9,11-12H,8,15H2,1-2H3,(H,16,17)(H,18,19)/t11-,12+/m0/s1	N/A	3	Positive	UPDATE-SINGLE-ANNOTATED-BRONZE	Bronze	5763	spectra_filtered/specs_ms.mgf	lib-00040.mgf	0.971784	NIST17	1624260	164.498	0	7	0	265.155	265.155	1	spectra_filtered/specs_ms.mgf5763	20		0	0	GJNDXQBALKCYSZ-UHFFFAOYSA-N	GJNDXQBALKCYSZ	Organic acids and derivatives	Carboxylic acids and derivatives	Amino acids, peptides, and analogues	Small peptides	Dipeptides	Amino acids and Peptides
CCMSLIB00003736521	Ile-Gly	ESI	HCD	Isolated	NIST	NIST	M+H	189.123	0	1	0	N/A	CCC(C)C(C(=O)NCC(=O)O)N	InChI=1S/C8H16N2O3/c1-3-5(2)7(9)8(13)10-4-6(11)12/h5,7H,3-4,9H2,1-2H3,(H,10,13)(H,11,12)/t5-,7-/m0/s1	N/A	3	Positive	UPDATE-SINGLE-ANNOTATED-BRONZE	Bronze	4740	spectra_filtered/specs_ms.mgf	lib-00040.mgf	0.971774	NIST17	352000	65.747	0.48409	3	9.15527e-05	189.123	189.123	1	spectra_filtered/specs_ms.mgf4740	5		2	389	UCGDDTHMMVWVMV-UHFFFAOYSA-N	UCGDDTHMMVWVMV	Organic acids and derivatives	Carboxylic acids and derivatives	Amino acids, peptides, and analogues	Small peptides	Dipeptides	Amino acids and Peptides
CCMSLIB00003183304	Ser-Leu	ESI	Q-TOF	Isolated	NIST	NIST	M+H	219.134	0	1	6665163	N/A	CC(C)CC(C(=O)O)NC(=O)C(CO)N	InChI=1S/C9H18N2O4/c1-5(2)3-7(9(14)15)11-8(13)6(10)4-12/h5-7,12H,3-4,10H2,1-2H3,(H,11,13)(H,14,15)/t6-,7-/m0/s1	N/A	3	Positive	UPDATE-SINGLE-ANNOTATED-BRONZE	Bronze	8306	spectra_filtered/specs_ms.mgf	lib-00040.mgf	0.971753	NIST17	460000	91.511	0.487426	6	0.000106812	219.134	219.134	1	spectra_filtered/specs_ms.mgf8306	20		8	160	NFDYGNFETJVMSE-UHFFFAOYSA-N	NFDYGNFETJVMSE	Organic acids and derivatives	Carboxylic acids and derivatives	Amino acids, peptides, and analogues	Small peptides	Dipeptides	Amino acids and Peptides
CCMSLIB00003195832	2'-Deoxyadenosine	ESI	Q-TOF	Isolated	NIST	NIST	M+H	252.109	0	1	958098	N/A	C1C(C(OC1N2C=NC3=C2N=CN=C3N)CO)O	InChI=1S/C10H13N5O3/c11-9-8-10(13-3-12-9)15(4-14-8)7-1-5(17)6(2-16)18-7/h3-7,16-17H,1-2H2,(H2,11,12,13)/t5-,6+,7+/m0/s1	N/A	3	Positive	UPDATE-SINGLE-ANNOTATED-BRONZE	Bronze	2096	spectra_filtered/specs_ms.mgf	lib-00040.mgf	0.971625	NIST17	2908230	65.09	0	4	0	252.109	252.109	1	spectra_filtered/specs_ms.mgf2096	20		0	0	OLXZPDWKRNYJJZ-UHFFFAOYSA-N	OLXZPDWKRNYJJZ	Nucleosides, nucleotides, and analogues	Purine nucleosides	Purine 2'-deoxyribonucleosides	Nucleosides	Purine nucleos(t)ides	Carbohydrates
CCMSLIB00006697355	guanosine	LC-ESI	Orbitrap	commercial	Trent Northen	JGI:204038	M+H	284.099	0	1	N/A	N/A	N=c1nc(O)c2ncn(C3OC(CO)C(O)C3O)c2[nH]1	InChI=1S/C10H13N5O5/c11-10-13-7-4(8(19)14-10)12-2-15(7)9-6(18)5(17)3(1-16)20-9/h2-3,5-6,9,16-18H,1H2,(H3,11,13,14,19)/t3-,5-,6-,9-/m1/s1	N/A	3	Positive	UPDATE-SINGLE-ANNOTATED-BRONZE	Bronze	2147	spectra_filtered/specs_ms.mgf	lib-00009.mgf	0.97162	BERKELEY-LAB	1077870	57.528	0.429675	4	0.00012207	284.099	284.099	1	spectra_filtered/specs_ms.mgf2147	20		0	0	NYHBQMYGNKIUIF-UHFFFAOYSA-N	NYHBQMYGNKIUIF	N/A	N/A	N/A	Nucleosides	Purine nucleos(t)ides	Carbohydrates
CCMSLIB00003521721	Adenosine 2'-monophosphate	ESI	HCD	Isolated	NIST	NIST	M+H	348.07	0	1	130494	N/A	N/A	N/A	N/A	3	Positive	UPDATE-SINGLE-ANNOTATED-BRONZE	Bronze	16928	spectra_filtered/specs_ms.mgf	lib-00040.mgf	0.971426	NIST17	1352430	40.585	0.263029	7	9.15527e-05	348.07	348.07	1	spectra_filtered/specs_ms.mgf16928	20		0	0	N/A	N/A	N/A	N/A	N/A	N/A	N/A	N/A
CCMSLIB00003502137	N5-(1-Imino-3-butenyl)-L-ornithine	ESI	HCD	Isolated	NIST	NIST	M+H-C4H8N2	116.071	0	1	208117559	N/A	C=CCC(=NCCCC(C(=O)O)N)N	InChI=1S/C9H17N3O2/c1-2-4-8(11)12-6-3-5-7(10)9(13)14/h2,7H,1,3-6,10H2,(H2,11,12)(H,13,14)/t7-/m0/s1	N/A	3	Positive	UPDATE-SINGLE-ANNOTATED-BRONZE	Bronze	16935	spectra_filtered/specs_ms.mgf	lib-00040.mgf	0.971368	NIST17	514290	145.866	0	3	0	116.071	116.071	1	spectra_filtered/specs_ms.mgf16935	15		0	0	LMDRHVQXMBGSGU-UHFFFAOYSA-N	LMDRHVQXMBGSGU	Organic acids and derivatives	Carboxylic acids and derivatives	Amino acids, peptides, and analogues	Small peptides	Aminoacids	Amino acids and Peptides
CCMSLIB00000579850	Lauryl diethanolamide	LC-ESI	Orbitrap	Commercial	CASMI	CASMI2016	M+H	288.253	0	1	N/A	8123	CCCCCCCCCCCC(=O)N(CCO)CCO	"InChI=1S/C16H33NO3/c1-2-3-4-5-6-7-8-9-10-11-16(20)17(12-14-18)13-15-19/h18-19H,2-15H2,1H3"		1	Positive	UPDATE-SINGLE-ANNOTATED-GOLD	Gold	3474	spectra_filtered/specs_ms.mgf	lib-00000.mgf	0.971253	CASMI	621050	345.509	1.37632	6	0.000396729	288.253	288.253	1	spectra_filtered/specs_ms.mgf3474	16		59	2622	AOMUHOFOVNGZAN-UHFFFAOYSA-N	AOMUHOFOVNGZAN	Lipids and lipid-like molecules	Fatty Acyls	Fatty amides	Fatty amides	N-acyl ethanolamines (endocannabinoids)	Fatty acids
CCMSLIB00000842020	MassbankEU:SM876702 Lauryl diethanolamide|N,N-bis(2-hydroxyethyl)dodecanamide	ESI	LC-ESI-QFT	Isolated	Massbank EU	Massbank	[M+H]+	288.253	0	1	120-40-1	N/A	CCCCCCCCCCCC(=O)N(CCO)CCO	1S/C16H33NO3/c1-2-3-4-5-6-7-8-9-10-11-16(20)17(12-14-18)13-15-19/h18-19H,2-15H2,1H3	N/A	3	Positive	UPDATE-SINGLE-ANNOTATED-BRONZE	Bronze	3474	spectra_filtered/specs_ms.mgf	lib-00026.mgf	0.971253	MASSBANKEU	621050	345.509	1.37632	6	0.000396729	288.253	288.253	1	spectra_filtered/specs_ms.mgf3474	16		1	0	AOMUHOFOVNGZAN-UHFFFAOYSA-N	AOMUHOFOVNGZAN	Lipids and lipid-like molecules	Fatty Acyls	Fatty amides	Fatty amides	N-acyl ethanolamines (endocannabinoids)	Fatty acids
CCMSLIB00003441001	Tetraethylene glycol	ESI	HCD	Isolated	NIST	NIST	M+H	195.123	0	1	112607	N/A	C(COCCOCCOCCO)O	InChI=1S/C8H18O5/c9-1-3-11-5-7-13-8-6-12-4-2-10/h9-10H,1-8H2	N/A	3	Positive	UPDATE-SINGLE-ANNOTATED-BRONZE	Bronze	376	spectra_filtered/specs_ms.mgf	lib-00040.mgf	0.971198	NIST17	334500	139.651	0	4	0	195.123	195.123	1	spectra_filtered/specs_ms.mgf376	17		0	0	UWHCKJMYHZGTIT-UHFFFAOYSA-N	UWHCKJMYHZGTIT	Organic oxygen compounds	Organooxygen compounds	Ethers
CCMSLIB00003736824	Val-Phe	ESI	HCD	Isolated	NIST	NIST	M+H	265.155	0	1	0	N/A	CC(C)C(C(=O)NC(CC1=CC=CC=C1)C(=O)O)N	InChI=1S/C14H20N2O3/c1-9(2)12(15)13(17)16-11(14(18)19)8-10-6-4-3-5-7-10/h3-7,9,11-12H,8,15H2,1-2H3,(H,16,17)(H,18,19)/t11-,12+/m0/s1	N/A	3	Positive	UPDATE-SINGLE-ANNOTATED-BRONZE	Bronze	5763	spectra_filtered/specs_ms.mgf	lib-00040.mgf	0.971166	NIST17	1624260	164.498	0	6	0	265.155	265.155	1	spectra_filtered/specs_ms.mgf5763	20		0	0	GJNDXQBALKCYSZ-UHFFFAOYSA-N	GJNDXQBALKCYSZ	Organic acids and derivatives	Carboxylic acids and derivatives	Amino acids, peptides, and analogues	Small peptides	Dipeptides	Amino acids and Peptides
CCMSLIB00003521722	Adenosine 2'-monophosphate	ESI	HCD	Isolated	NIST	NIST	M+H	348.07	0	1	130494	N/A	N/A	N/A	N/A	3	Positive	UPDATE-SINGLE-ANNOTATED-BRONZE	Bronze	5892	spectra_filtered/specs_ms.mgf	lib-00040.mgf	0.971125	NIST17	987420	56.126	0	7	0	348.07	348.07	1	spectra_filtered/specs_ms.mgf5892	20		0	0	N/A	N/A	N/A	N/A	N/A	N/A	N/A	N/A
CCMSLIB00003214327	Tyr-Pro	ESI	Q-TOF	Isolated	NIST	NIST	M+H	279.134	0	1	0	N/A	C1CC(N(C1)C(=O)C(CC2=CC=C(C=C2)O)[NH3+])C(=O)[O-]	InChI=1S/C14H18N2O4/c15-11(8-9-3-5-10(17)6-4-9)13(18)16-7-1-2-12(16)14(19)20/h3-6,11-12,17H,1-2,7-8,15H2,(H,19,20)/t11-,12-/m0/s1	N/A	3	Positive	UPDATE-SINGLE-ANNOTATED-BRONZE	Bronze	8779	spectra_filtered/specs_ms.mgf	lib-00040.mgf	0.971028	NIST17	401530	137.863	0	7	0	279.134	279.134	1	spectra_filtered/specs_ms.mgf8779	20		1	248	VNYDHJARLHNEGA-UHFFFAOYSA-N	VNYDHJARLHNEGA	Organic acids and derivatives	Carboxylic acids and derivatives	Amino acids, peptides, and analogues	N/A	N/A	N/A
CCMSLIB00003372378	Adenosine monophosphate	ESI	HCD	Isolated	NIST	NIST	M+H	348.07	0	1	0	N/A	C1=NC2=C(C(=N1)N)N=CN2C3C(C(C(O3)CO)OP(=O)(O)O)O	InChI=1S/C10H14N5O7P/c11-8-5-9(13-2-12-8)15(3-14-5)10-6(17)7(4(1-16)21-10)22-23(18,19)20/h2-4,6-7,10,16-17H,1H2,(H2,11,12,13)(H2,18,19,20)/t4-,6?,7+,10-/m1/s1	N/A	3	Positive	UPDATE-SINGLE-ANNOTATED-BRONZE	Bronze	5892	spectra_filtered/specs_ms.mgf	lib-00040.mgf	0.971022	NIST17	987420	56.126	0	7	0	348.07	348.07	1	spectra_filtered/specs_ms.mgf5892	20		1	51	LNQVTSROQXJCDD-UHFFFAOYSA-N	LNQVTSROQXJCDD	N/A	N/A	N/A	Nucleosides	Purine nucleos(t)ides	Carbohydrates
CCMSLIB00003729193	Thr-Leu	ESI	HCD	Isolated	NIST	NIST	M+H	233.15	0	1	50299122	N/A	CC(C)CC(C(=O)O)NC(=O)C(C(C)O)N	InChI=1S/C10H20N2O4/c1-5(2)4-7(10(15)16)12-9(14)8(11)6(3)13/h5-8,13H,4,11H2,1-3H3,(H,12,14)(H,15,16)/t6-,7+,8+/m1/s1	N/A	3	Positive	UPDATE-SINGLE-ANNOTATED-BRONZE	Bronze	12746	spectra_filtered/specs_ms.mgf	lib-00040.mgf	0.970993	NIST17	808700	134.428	0	9	0	233.15	233.15	1	spectra_filtered/specs_ms.mgf12746	20		3	10	BQBCIBCLXBKYHW-UHFFFAOYSA-N	BQBCIBCLXBKYHW	Organic acids and derivatives	Carboxylic acids and derivatives	Amino acids, peptides, and analogues	Small peptides	Dipeptides	Amino acids and Peptides
CCMSLIB00003729193	Thr-Leu	ESI	HCD	Isolated	NIST	NIST	M+H	233.15	0	1	50299122	N/A	CC(C)CC(C(=O)O)NC(=O)C(C(C)O)N	InChI=1S/C10H20N2O4/c1-5(2)4-7(10(15)16)12-9(14)8(11)6(3)13/h5-8,13H,4,11H2,1-3H3,(H,12,14)(H,15,16)/t6-,7+,8+/m1/s1	N/A	3	Positive	UPDATE-SINGLE-ANNOTATED-BRONZE	Bronze	3782	spectra_filtered/specs_ms.mgf	lib-00040.mgf	0.970993	NIST17	808700	134.678	0	9	0	233.15	233.15	1	spectra_filtered/specs_ms.mgf3782	20		3	10	BQBCIBCLXBKYHW-UHFFFAOYSA-N	BQBCIBCLXBKYHW	Organic acids and derivatives	Carboxylic acids and derivatives	Amino acids, peptides, and analogues	Small peptides	Dipeptides	Amino acids and Peptides
CCMSLIB00005764121	Massbank:LU048805 Nicotinic acid|pyridine-3-carboxylic acid	ESI	Hybrid FT	Isolated	Massbank	Massbank	M+H	124.039	0	1	59-67-6	N/A	OC(=O)C1=CC=CN=C1	1S/C6H5NO2/c8-6(9)5-2-1-3-7-4-5/h1-4H,(H,8,9)	N/A	3	Positive	UPDATE-SINGLE-ANNOTATED-BRONZE	Bronze	2076	spectra_filtered/specs_ms.mgf	lib-00038.mgf	0.970959	MASSBANK	3821240	34.782	2.39881	5	0.000297546	124.039	124.039	1	spectra_filtered/specs_ms.mgf2076	20		0	0	PVNIIMVLHYAWGP-UHFFFAOYSA-N	PVNIIMVLHYAWGP	Organoheterocyclic compounds	Pyridines and derivatives	Pyridinecarboxylic acids and derivatives	Nicotinic acid alkaloids	Pyridine alkaloids	Alkaloids
CCMSLIB00003388966	Adenosine 3'-monophosphate	ESI	HCD	Isolated	NIST	NIST	M+H	348.07	0	1	84219	N/A	N/A	N/A	N/A	3	Positive	UPDATE-SINGLE-ANNOTATED-BRONZE	Bronze	16928	spectra_filtered/specs_ms.mgf	lib-00040.mgf	0.970925	NIST17	1352430	40.585	0.263029	6	9.15527e-05	348.07	348.07	1	spectra_filtered/specs_ms.mgf16928	20		0	0	N/A	N/A	N/A	N/A	N/A	N/A	N/A	N/A
CCMSLIB00003282421	Cordycepin	ESI	HCD	Isolated	NIST	NIST	M+H	252.109	0	1	73030	N/A	C1C(OC(C1O)N2C=NC3=C2N=CN=C3N)CO	InChI=1S/C10H13N5O3/c11-8-7-9(13-3-12-8)15(4-14-7)10-6(17)1-5(2-16)18-10/h3-6,10,16-17H,1-2H2,(H2,11,12,13)/t5-,6+,10+/m0/s1	N/A	3	Positive	UPDATE-SINGLE-ANNOTATED-BRONZE	Bronze	2096	spectra_filtered/specs_ms.mgf	lib-00040.mgf	0.970835	NIST17	2908230	65.09	0	4	0	252.109	252.109	1	spectra_filtered/specs_ms.mgf2096	20		0	0	OFEZSBMBBKLLBJ-UHFFFAOYSA-N	OFEZSBMBBKLLBJ	Nucleosides, nucleotides, and analogues	Purine nucleosides	Purine 3'-deoxyribonucleosides	Nucleosides	Purine nucleos(t)ides	Carbohydrates
CCMSLIB00003521720	Adenosine 2'-monophosphate	ESI	HCD	Isolated	NIST	NIST	M+H	348.07	0	1	130494	N/A	N/A	N/A	N/A	3	Positive	UPDATE-SINGLE-ANNOTATED-BRONZE	Bronze	16928	spectra_filtered/specs_ms.mgf	lib-00040.mgf	0.970816	NIST17	1352430	40.585	0.263029	7	9.15527e-05	348.07	348.07	1	spectra_filtered/specs_ms.mgf16928	20		0	0	N/A	N/A	N/A	N/A	N/A	N/A	N/A	N/A
CCMSLIB00003135816	Spectral Match to Adenosine from NIST14	ESI	QQQ	Isolated	Data from Pieter Dorrestein	Data deposited by lfnothias	M+H	268.104	267.097	1	58617	N/A	C1=NC(=C2C(=N1)N(C=N2)[C@H]3[C@@H]([C@@H]([C@H](O3)CO)O)O)N	InChI=1S/C10H13N5O4/c11-8-5-9(13-2-12-8)15(3-14-5)10-7(18)6(17)4(1-16)19-10/h2-4,6-7,10,16-18H,1H2,(H2,11,12,13)/t4-,6-,7-,10-/m1/s1	N/A	3	Positive	UPDATE-SINGLE-ANNOTATED-BRONZE	Bronze	7960	spectra_filtered/specs_ms.mgf	lib-00015.mgf	0.970774	GNPS-NIST14-MATCHES	8162350	45.538	0.682964	4	0.000183105	268.104	268.104	1	spectra_filtered/specs_ms.mgf7960	20		23	1092	OIRDTQYFTABQOQ-KQYNXXCUSA-N	OIRDTQYFTABQOQ	N/A	N/A	N/A	Nucleosides	Purine nucleos(t)ides	Carbohydrates
CCMSLIB00003521720	Adenosine 2'-monophosphate	ESI	HCD	Isolated	NIST	NIST	M+H	348.07	0	1	130494	N/A	N/A	N/A	N/A	3	Positive	UPDATE-SINGLE-ANNOTATED-BRONZE	Bronze	5892	spectra_filtered/specs_ms.mgf	lib-00040.mgf	0.970746	NIST17	987420	56.126	0	7	0	348.07	348.07	1	spectra_filtered/specs_ms.mgf5892	20		0	0	N/A	N/A	N/A	N/A	N/A	N/A	N/A	N/A
CCMSLIB00006708814	(1S,2S,6R,7R,9R)-6-methyl-10,12-dioxatricyclo[7.2.1.0<2,7>]dodec-4-en-8-one	LC-ESI	Orbitrap	commercial	Trent Northen	JGI:215497	M+H	195.102	0	1	N/A	N/A	CC1C=CCC2C3COC(O3)C(=O)C12	InChI=1S/C11H14O3/c1-6-3-2-4-7-8-5-13-11(14-8)10(12)9(6)7/h2-3,6-9,11H,4-5H2,1H3/t6-,7-,8-,9-,11-/m1/s1	N/A	3	Positive	UPDATE-SINGLE-ANNOTATED-BRONZE	Bronze	431	spectra_filtered/specs_ms.mgf	lib-00009.mgf	0.970674	BERKELEY-LAB	627000	344.721	0	7	0	195.102	195.102	1	spectra_filtered/specs_ms.mgf431	9		0	0	AQERSWBBCICMMF-UHFFFAOYSA-N	AQERSWBBCICMMF	N/A	N/A	N/A
CCMSLIB00003388964	Adenosine 3'-monophosphate	ESI	HCD	Isolated	NIST	NIST	M+H	348.07	0	1	84219	N/A	N/A	N/A	N/A	3	Positive	UPDATE-SINGLE-ANNOTATED-BRONZE	Bronze	5892	spectra_filtered/specs_ms.mgf	lib-00040.mgf	0.970631	NIST17	987420	56.126	0	7	0	348.07	348.07	1	spectra_filtered/specs_ms.mgf5892	20		0	0	N/A	N/A	N/A	N/A	N/A	N/A	N/A	N/A
CCMSLIB00003388962	Adenosine 3'-monophosphate	ESI	HCD	Isolated	NIST	NIST	M+H	348.07	0	1	84219	N/A	N/A	N/A	N/A	3	Positive	UPDATE-SINGLE-ANNOTATED-BRONZE	Bronze	5892	spectra_filtered/specs_ms.mgf	lib-00040.mgf	0.970558	NIST17	987420	56.126	0	7	0	348.07	348.07	1	spectra_filtered/specs_ms.mgf5892	20		0	0	N/A	N/A	N/A	N/A	N/A	N/A	N/A	N/A
CCMSLIB00003372378	Adenosine monophosphate	ESI	HCD	Isolated	NIST	NIST	M+H	348.07	0	1	0	N/A	C1=NC2=C(C(=N1)N)N=CN2C3C(C(C(O3)CO)OP(=O)(O)O)O	InChI=1S/C10H14N5O7P/c11-8-5-9(13-2-12-8)15(3-14-5)10-6(17)7(4(1-16)21-10)22-23(18,19)20/h2-4,6-7,10,16-17H,1H2,(H2,11,12,13)(H2,18,19,20)/t4-,6?,7+,10-/m1/s1	N/A	3	Positive	UPDATE-SINGLE-ANNOTATED-BRONZE	Bronze	16928	spectra_filtered/specs_ms.mgf	lib-00040.mgf	0.970201	NIST17	1352430	40.585	0.263029	7	9.15527e-05	348.07	348.07	1	spectra_filtered/specs_ms.mgf16928	20		1	51	LNQVTSROQXJCDD-UHFFFAOYSA-N	LNQVTSROQXJCDD	N/A	N/A	N/A	Nucleosides	Purine nucleos(t)ides	Carbohydrates
CCMSLIB00003452428	2'-Deoxycytidine	ESI	HCD	Isolated	NIST	NIST	2M+H	455.189	0	1	951779	N/A	C1C(C(OC1N2C=CC(=NC2=O)N)CO)O	InChI=1S/C9H13N3O4/c10-7-1-2-12(9(15)11-7)8-3-5(14)6(4-13)16-8/h1-2,5-6,8,13-14H,3-4H2,(H2,10,11,15)/t5-,6+,8-/m0/s1	N/A	3	Positive	UPDATE-SINGLE-ANNOTATED-BRONZE	Bronze	2161	spectra_filtered/specs_ms.mgf	lib-00040.mgf	0.970194	NIST17	1241300	35.276	1.13974	3	0.000518799	455.189	455.188	1	spectra_filtered/specs_ms.mgf2161	8		0	0	CKTSBUTUHBMZGZ-UHFFFAOYSA-N	CKTSBUTUHBMZGZ	Nucleosides, nucleotides, and analogues	Pyrimidine nucleosides	Pyrimidine 2'-deoxyribonucleosides	Nucleosides	Pyrimidine nucleos(t)ides	Carbohydrates
CCMSLIB00005730843	Massbank:EQ330404 Adenosine|(2R,3R,4S,5R)-2-(6-aminopurin-9-yl)-5-(hydroxymethyl)oxolane-3,4-diol	ESI	Hybrid FT	Isolated	Massbank	Massbank	M+H	268.104	0	1	58-61-7	N/A	C1=NC(=C2C(=N1)N(C=N2)[C@H]3[C@@H]([C@@H]([C@H](O3)CO)O)O)N	1S/C10H13N5O4/c11-8-5-9(13-2-12-8)15(3-14-5)10-7(18)6(17)4(1-16)19-10/h2-4,6-7,10,16-18H,1H2,(H2,11,12,13)/t4-,6-,7-,10-/m1/s1	N/A	3	Positive	UPDATE-SINGLE-ANNOTATED-BRONZE	Bronze	7960	spectra_filtered/specs_ms.mgf	lib-00038.mgf	0.970155	MASSBANK	8162350	45.538	0.682964	5	0.000183105	268.104	268.104	1	spectra_filtered/specs_ms.mgf7960	20		0	0	OIRDTQYFTABQOQ-KQYNXXCUSA-N	OIRDTQYFTABQOQ	N/A	N/A	N/A	Nucleosides	Purine nucleos(t)ides	Carbohydrates
CCMSLIB00003214326	Tyr-Pro	ESI	Q-TOF	Isolated	NIST	NIST	M+H	279.134	0	1	0	N/A	C1CC(N(C1)C(=O)C(CC2=CC=C(C=C2)O)[NH3+])C(=O)[O-]	InChI=1S/C14H18N2O4/c15-11(8-9-3-5-10(17)6-4-9)13(18)16-7-1-2-12(16)14(19)20/h3-6,11-12,17H,1-2,7-8,15H2,(H,19,20)/t11-,12-/m0/s1	N/A	3	Positive	UPDATE-SINGLE-ANNOTATED-BRONZE	Bronze	8779	spectra_filtered/specs_ms.mgf	lib-00040.mgf	0.970103	NIST17	401530	137.863	0	7	0	279.134	279.134	1	spectra_filtered/specs_ms.mgf8779	20		1	248	VNYDHJARLHNEGA-UHFFFAOYSA-N	VNYDHJARLHNEGA	Organic acids and derivatives	Carboxylic acids and derivatives	Amino acids, peptides, and analogues	N/A	N/A	N/A
CCMSLIB00006709498	5'-deoxyadenosine	LC-ESI	Orbitrap	commercial	Trent Northen	JGI:1214518	M+H	252.109	0	1	N/A	N/A	C[C@H]1O[C@@H](n2cnc3c(N)ncnc32)[C@H](O)[C@@H]1O	InChI=1S/C10H13N5O3/c1-4-6(16)7(17)10(18-4)15-3-14-5-8(11)12-2-13-9(5)15/h2-4,6-7,10,16-17H,1H3,(H2,11,12,13)/t4-,6-,7-,10-/m1/s1	N/A	3	Positive	UPDATE-SINGLE-ANNOTATED-BRONZE	Bronze	2096	spectra_filtered/specs_ms.mgf	lib-00009.mgf	0.970062	BERKELEY-LAB	2908230	65.09	0.423672	3	0.000106812	252.109	252.109	1	spectra_filtered/specs_ms.mgf2096	20		0	0	XGYIMTFOTBMPFP-KQYNXXCUSA-N	XGYIMTFOTBMPFP	N/A	N/A	N/A	Nucleosides	Purine nucleos(t)ides	Carbohydrates
CCMSLIB00006685885	5'-deoxyadenosine	LC-ESI	Orbitrap	commercial	Trent Northen	JGI:192568	M+H	252.109	0	1	N/A	N/A	C[C@H]1O[C@@H](n2cnc3c(N)ncnc32)[C@H](O)[C@@H]1O	InChI=1S/C10H13N5O3/c1-4-6(16)7(17)10(18-4)15-3-14-5-8(11)12-2-13-9(5)15/h2-4,6-7,10,16-17H,1H3,(H2,11,12,13)/t4-,6-,7-,10-/m1/s1	N/A	3	Positive	UPDATE-SINGLE-ANNOTATED-BRONZE	Bronze	2096	spectra_filtered/specs_ms.mgf	lib-00009.mgf	0.970062	BERKELEY-LAB	2908230	65.09	0.423672	3	0.000106812	252.109	252.109	1	spectra_filtered/specs_ms.mgf2096	20		0	0	XGYIMTFOTBMPFP-KQYNXXCUSA-N	XGYIMTFOTBMPFP	N/A	N/A	N/A	Nucleosides	Purine nucleos(t)ides	Carbohydrates
CCMSLIB00005464397	5'-DEOXYADENOSINE	ESI	Orbitrap	Commercial	Dorrestein	Kelly Weldon	M+H	252.109	251.102	1	4754-39-6	N/A	C[C@H]1O[C@H]([C@H](O)[C@@H]1O)N1C=NC2=C(N)N=CN=C12	"InChI=1S/C10H13N5O3/c1-4-6(16)7(17)10(18-4)15-3-14-5-8(11)12-2-13-9(5)15/h2-4,6-7,10,16-17H,1H3,(H2,11,12,13)/t4-,6-,7-,10-/m1/s1"	N/A	1	Positive	UPDATE-SINGLE-ANNOTATED-GOLD	Gold	2096	spectra_filtered/specs_ms.mgf	lib-00024.mgf	0.970054	GNPS-MSMLS	2908230	65.09	0.423672	4	0.000106812	252.109	252.109	1	spectra_filtered/specs_ms.mgf2096	20		1	29	XGYIMTFOTBMPFP-KQYNXXCUSA-N	XGYIMTFOTBMPFP	N/A	N/A	N/A	Nucleosides	Purine nucleos(t)ides	Carbohydrates
CCMSLIB00003738708	Ile-Pro	ESI	HCD	Isolated	NIST	NIST	M+H	229.155	0	1	0	N/A	CCC(C)C(C(=O)N1CCCC1C(=O)[O-])[NH3+]	InChI=1S/C11H20N2O3/c1-3-7(2)9(12)10(14)13-6-4-5-8(13)11(15)16/h7-9H,3-6,12H2,1-2H3,(H,15,16)/t7-,8-,9-/m0/s1	N/A	3	Positive	UPDATE-SINGLE-ANNOTATED-BRONZE	Bronze	3877	spectra_filtered/specs_ms.mgf	lib-00040.mgf	0.969975	NIST17	2546150	149.901	0	4	0	229.155	229.155	1	spectra_filtered/specs_ms.mgf3877	20		1	5	BBIXOODYWPFNDT-UHFFFAOYSA-N	BBIXOODYWPFNDT	Organic acids and derivatives	Carboxylic acids and derivatives	Amino acids, peptides, and analogues	N/A	N/A	N/A
CCMSLIB00005766127	Massbank:LU025106 Niacinamide|Nicotinamide|pyridine-3-carboxamide	ESI	Hybrid FT	Isolated	Massbank	Massbank	M+H	123.055	0	1	98-92-0	N/A	NC(=O)C1=CC=CN=C1	1S/C6H6N2O/c7-6(9)5-2-1-3-8-4-5/h1-4H,(H2,7,9)	N/A	3	Positive	UPDATE-SINGLE-ANNOTATED-BRONZE	Bronze	2079	spectra_filtered/specs_ms.mgf	lib-00038.mgf	0.969945	MASSBANK	2804400	36.538	1.612	4	0.000198364	123.055	123.055	1	spectra_filtered/specs_ms.mgf2079	20		0	0	DFPAKSUCGFBDDF-UHFFFAOYSA-N	DFPAKSUCGFBDDF	Organoheterocyclic compounds	Pyridines and derivatives	Pyridinecarboxylic acids and derivatives	Nicotinic acid alkaloids	Pyridine alkaloids	Alkaloids
CCMSLIB00003135844	Spectral Match to Adenosine from NIST14	ESI	QqQ	Isolated	Data from Pieter Dorrestein	Data deposited by lfnothias	M+H	268.103	0	1	58617	N/A	N/A	N/A	N/A	3	Positive	UPDATE-SINGLE-ANNOTATED-BRONZE	Bronze	8761	spectra_filtered/specs_ms.mgf	lib-00015.mgf	0.96991	GNPS-NIST14-MATCHES	12589400	55.795	4.43928	5	0.00119019	268.103	268.104	1	spectra_filtered/specs_ms.mgf8761	20		23	1092	N/A	N/A	N/A	N/A	N/A	N/A	N/A	N/A
CCMSLIB00003135844	Spectral Match to Adenosine from NIST14	ESI	QqQ	Isolated	Data from Pieter Dorrestein	Data deposited by lfnothias	M+H	268.103	0	1	58617	N/A	N/A	N/A	N/A	3	Positive	UPDATE-SINGLE-ANNOTATED-BRONZE	Bronze	2084	spectra_filtered/specs_ms.mgf	lib-00015.mgf	0.96991	GNPS-NIST14-MATCHES	12589400	47.395	4.0978	5	0.00109863	268.103	268.104	1	spectra_filtered/specs_ms.mgf2084	20		23	1092	N/A	N/A	N/A	N/A	N/A	N/A	N/A	N/A
CCMSLIB00003737300	Leu-Ile	ESI	HCD	Isolated	NIST	NIST	M+H	245.186	0	1	0	N/A	CCC(C)C(C(=O)O)NC(=O)C(CC(C)C)N	InChI=1S/C12H24N2O3/c1-5-8(4)10(12(16)17)14-11(15)9(13)6-7(2)3/h7-10H,5-6,13H2,1-4H3,(H,14,15)(H,16,17)/t8-,9-,10-/m0/s1	N/A	3	Positive	UPDATE-SINGLE-ANNOTATED-BRONZE	Bronze	6689	spectra_filtered/specs_ms.mgf	lib-00040.mgf	0.96986	NIST17	2107900	169.31	0	4	0	245.186	245.186	1	spectra_filtered/specs_ms.mgf6689	20		1	56	AZLASBBHHSLQDB-UHFFFAOYSA-N	AZLASBBHHSLQDB	Organic acids and derivatives	Carboxylic acids and derivatives	Amino acids, peptides, and analogues	Small peptides	Dipeptides	Amino acids and Peptides
CCMSLIB00003726914	Tyr-Pro	ESI	HCD	Isolated	NIST	NIST	M+H	279.134	0	1	0	N/A	C1CC(N(C1)C(=O)C(CC2=CC=C(C=C2)O)[NH3+])C(=O)[O-]	InChI=1S/C14H18N2O4/c15-11(8-9-3-5-10(17)6-4-9)13(18)16-7-1-2-12(16)14(19)20/h3-6,11-12,17H,1-2,7-8,15H2,(H,19,20)/t11-,12-/m0/s1	N/A	3	Positive	UPDATE-SINGLE-ANNOTATED-BRONZE	Bronze	8779	spectra_filtered/specs_ms.mgf	lib-00040.mgf	0.969832	NIST17	401530	137.863	0	7	0	279.134	279.134	1	spectra_filtered/specs_ms.mgf8779	20		1	248	VNYDHJARLHNEGA-UHFFFAOYSA-N	VNYDHJARLHNEGA	Organic acids and derivatives	Carboxylic acids and derivatives	Amino acids, peptides, and analogues	N/A	N/A	N/A
CCMSLIB00003388965	Adenosine 3'-monophosphate	ESI	HCD	Isolated	NIST	NIST	M+H	348.07	0	1	84219	N/A	N/A	N/A	N/A	3	Positive	UPDATE-SINGLE-ANNOTATED-BRONZE	Bronze	5892	spectra_filtered/specs_ms.mgf	lib-00040.mgf	0.9698	NIST17	987420	56.126	0	6	0	348.07	348.07	1	spectra_filtered/specs_ms.mgf5892	20		0	0	N/A	N/A	N/A	N/A	N/A	N/A	N/A	N/A
CCMSLIB00003388962	Adenosine 3'-monophosphate	ESI	HCD	Isolated	NIST	NIST	M+H	348.07	0	1	84219	N/A	N/A	N/A	N/A	3	Positive	UPDATE-SINGLE-ANNOTATED-BRONZE	Bronze	16928	spectra_filtered/specs_ms.mgf	lib-00040.mgf	0.96975	NIST17	1352430	40.585	0.263029	7	9.15527e-05	348.07	348.07	1	spectra_filtered/specs_ms.mgf16928	20		0	0	N/A	N/A	N/A	N/A	N/A	N/A	N/A	N/A
CCMSLIB00003200537	L-Tyrosine	ESI	Q-TOF	Isolated	NIST	NIST	M+H	182.081	0	1	60184	N/A	C1=CC(=CC=C1CC(C(=O)[O-])[NH3+])O	InChI=1S/C9H11NO3/c10-8(9(12)13)5-6-1-3-7(11)4-2-6/h1-4,8,11H,5,10H2,(H,12,13)	N/A	3	Positive	UPDATE-SINGLE-ANNOTATED-BRONZE	Bronze	3365	spectra_filtered/specs_ms.mgf	lib-00040.mgf	0.969731	NIST17	1420400	39.516	0.586615	6	0.000106812	182.081	182.081	1	spectra_filtered/specs_ms.mgf3365	20		21	1493	OUYCCCASQSFEME-UHFFFAOYSA-N	OUYCCCASQSFEME	Organic acids and derivatives	Carboxylic acids and derivatives	Amino acids, peptides, and analogues	N/A	N/A	N/A
CCMSLIB00003135816	Spectral Match to Adenosine from NIST14	ESI	QQQ	Isolated	Data from Pieter Dorrestein	Data deposited by lfnothias	M+H	268.104	267.097	1	58617	N/A	C1=NC(=C2C(=N1)N(C=N2)[C@H]3[C@@H]([C@@H]([C@H](O3)CO)O)O)N	InChI=1S/C10H13N5O4/c11-8-5-9(13-2-12-8)15(3-14-5)10-7(18)6(17)4(1-16)19-10/h2-4,6-7,10,16-18H,1H2,(H2,11,12,13)/t4-,6-,7-,10-/m1/s1	N/A	3	Positive	UPDATE-SINGLE-ANNOTATED-BRONZE	Bronze	2084	spectra_filtered/specs_ms.mgf	lib-00015.mgf	0.969576	GNPS-NIST14-MATCHES	12589400	47.395	0.341482	4	9.15527e-05	268.104	268.104	1	spectra_filtered/specs_ms.mgf2084	20		23	1092	OIRDTQYFTABQOQ-KQYNXXCUSA-N	OIRDTQYFTABQOQ	N/A	N/A	N/A	Nucleosides	Purine nucleos(t)ides	Carbohydrates
CCMSLIB00003135816	Spectral Match to Adenosine from NIST14	ESI	QQQ	Isolated	Data from Pieter Dorrestein	Data deposited by lfnothias	M+H	268.104	267.097	1	58617	N/A	C1=NC(=C2C(=N1)N(C=N2)[C@H]3[C@@H]([C@@H]([C@H](O3)CO)O)O)N	InChI=1S/C10H13N5O4/c11-8-5-9(13-2-12-8)15(3-14-5)10-7(18)6(17)4(1-16)19-10/h2-4,6-7,10,16-18H,1H2,(H2,11,12,13)/t4-,6-,7-,10-/m1/s1	N/A	3	Positive	UPDATE-SINGLE-ANNOTATED-BRONZE	Bronze	8761	spectra_filtered/specs_ms.mgf	lib-00015.mgf	0.969576	GNPS-NIST14-MATCHES	12589400	55.795	0.682964	4	0.000183105	268.104	268.104	1	spectra_filtered/specs_ms.mgf8761	20		23	1092	OIRDTQYFTABQOQ-KQYNXXCUSA-N	OIRDTQYFTABQOQ	N/A	N/A	N/A	Nucleosides	Purine nucleos(t)ides	Carbohydrates
CCMSLIB00006678869	5'-DEOXYADENOSINE	ESI	Orbitrap	isolated	MoNA	MoNA:MoNA038566	M+H	252.109	0	1	N/A	N/A	C[C@@H]1[C@H]([C@H]([C@H](N2C=NC3=C2N=CN=C3N)O1)O)O	"InChI=1S/C10H13N5O3/c1-4-6(16)7(17)10(18-4)15-3-14-5-8(11)12-2-13-9(5)15/h2-4,6-7,10,16-17H,1H3,(H2,11,12,13)/t4-,6-,7-,10-/m1/s1"	N/A	3	positive	UPDATE-SINGLE-ANNOTATED-BRONZE	Bronze	2096	spectra_filtered/specs_ms.mgf	lib-00002.mgf	0.969537	MONA	2908230	65.09	0.423672	3	0.000106812	252.109	252.109	1	spectra_filtered/specs_ms.mgf2096	20		1	29	XGYIMTFOTBMPFP-KQYNXXCUSA-N	XGYIMTFOTBMPFP	N/A	N/A	N/A	Nucleosides	Purine nucleos(t)ides	Carbohydrates
CCMSLIB00005885094	Tyrosine - 50.00 eV	ESI	Orbitrap	Isolated	Madeleine Ernst	Anna Abrahamsson	M+H	182.081	0	1	60-18-4	N/A	N[C@@H](CC1=CC=C(O)C=C1)C(O)=O	N/A	N/A	1	Positive	UPDATE-SINGLE-ANNOTATED-GOLD	Gold	3365	spectra_filtered/specs_ms.mgf	lib-00034.mgf	0.969532	GNPS-LIBRARY	1420400	39.516	0.586615	6	0.000106812	182.081	182.081	1	spectra_filtered/specs_ms.mgf3365	20		0	0	OUYCCCASQSFEME-QMMMGPOBSA-N	OUYCCCASQSFEME	Organic acids and derivatives	Carboxylic acids and derivatives	Amino acids, peptides, and analogues	Small peptides	Aminoacids	Amino acids and Peptides|Shikimates and Phenylpropanoids
CCMSLIB00003521719	Adenosine 2'-monophosphate	ESI	HCD	Isolated	NIST	NIST	M+H	348.07	0	1	130494	N/A	N/A	N/A	N/A	3	Positive	UPDATE-SINGLE-ANNOTATED-BRONZE	Bronze	5892	spectra_filtered/specs_ms.mgf	lib-00040.mgf	0.969495	NIST17	987420	56.126	0	7	0	348.07	348.07	1	spectra_filtered/specs_ms.mgf5892	20		0	0	N/A	N/A	N/A	N/A	N/A	N/A	N/A	N/A
CCMSLIB00000221894	Massbank:PB000507 3-Formylindole|1H-indole-3-carbaldehyde	ESI	LC-ESI-QTOF	Isolated	Putative Massbank Match	Massbank	[M+H]+	146.061	0	1	N/A	N/A	C1=CC=C2C(=C1)C(=CN2)C=O	1S/C9H7NO/c11-6-7-5-10-9-4-2-1-3-8(7)9/h1-6,10H	N/A	3	Positive	UPDATE-SINGLE-ANNOTATED-BRONZE	Bronze	2131	spectra_filtered/specs_ms.mgf	lib-00038.mgf	0.969478	MASSBANK	493360	148.061	6.89493	3	0.00100708	146.061	146.06	1	spectra_filtered/specs_ms.mgf2131	20		0	0	OLNJUISKUQQNIM-UHFFFAOYSA-N	OLNJUISKUQQNIM	Organoheterocyclic compounds	Indoles and derivatives	Indoles	Tryptophan alkaloids	Simple indole alkaloids	Alkaloids
CCMSLIB00003521721	Adenosine 2'-monophosphate	ESI	HCD	Isolated	NIST	NIST	M+H	348.07	0	1	130494	N/A	N/A	N/A	N/A	3	Positive	UPDATE-SINGLE-ANNOTATED-BRONZE	Bronze	5892	spectra_filtered/specs_ms.mgf	lib-00040.mgf	0.969387	NIST17	987420	56.126	0	7	0	348.07	348.07	1	spectra_filtered/specs_ms.mgf5892	20		0	0	N/A	N/A	N/A	N/A	N/A	N/A	N/A	N/A
CCMSLIB00003464722	Indole-6-carboxaldehyde	ESI	HCD	Isolated	NIST	NIST	M+H	146.06	0	1	1196709	N/A	C1=CC(=CC2=C1C=CN2)C=O	InChI=1S/C9H7NO/c11-6-7-1-2-8-3-4-10-9(8)5-7/h1-6,10H	N/A	3	Positive	UPDATE-SINGLE-ANNOTATED-BRONZE	Bronze	2131	spectra_filtered/specs_ms.mgf	lib-00040.mgf	0.969224	NIST17	493360	148.061	0	3	0	146.06	146.06	1	spectra_filtered/specs_ms.mgf2131	20		0	0	VSPBWOAEHQDXRD-UHFFFAOYSA-N	VSPBWOAEHQDXRD	Organoheterocyclic compounds	Indoles and derivatives	Indoles	Tryptophan alkaloids	Simple indole alkaloids	Alkaloids
CCMSLIB00003305568	L-Arginine	ESI	HCD	Isolated	NIST	NIST	M+H	175.119	0	1	74793	N/A	C(CC(C(=O)[O-])N)C[NH+]=C(N)N	InChI=1S/C6H14N4O2/c7-4(5(11)12)2-1-3-10-6(8)9/h4H,1-3,7H2,(H,11,12)(H4,8,9,10)/t4-/m0/s1	N/A	3	Positive	UPDATE-SINGLE-ANNOTATED-BRONZE	Bronze	2094	spectra_filtered/specs_ms.mgf	lib-00040.mgf	0.969206	NIST17	6455200	25.044	0	5	0	175.119	175.119	1	spectra_filtered/specs_ms.mgf2094	20		7	81	ODKSFYDXXFIFQN-UHFFFAOYSA-N	ODKSFYDXXFIFQN	Organic acids and derivatives	Carboxylic acids and derivatives	Amino acids, peptides, and analogues	N/A	N/A	N/A
CCMSLIB00000577943	1-METHYLADENOSINE	LC-ESI	Q-Exactive Plus	Commercial standard	Alexandrov Theodore	Prasad	M+H	282.12	281.112	0	15763-06-1	27476	CN1C=NC2=C(C1=N)N=CN2C3C(C(C(O3)CO)O)O	N/A	N/A	1	Positive	UPDATE-SINGLE-ANNOTATED-GOLD	Gold	2072	spectra_filtered/specs_ms.mgf	lib-00020.mgf	0.969189	GNPS-EMBL-MCF	10387400	128.696	1.08172	4	0.000305176	282.12	282.12	1	spectra_filtered/specs_ms.mgf2072	19		2	25	GFYLSDSUCHVORB-UHFFFAOYSA-N	GFYLSDSUCHVORB	N/A	N/A	N/A	Nucleosides	Purine nucleos(t)ides	Carbohydrates
CCMSLIB00003372381	Adenosine monophosphate	ESI	HCD	Isolated	NIST	NIST	M+H	348.07	0	1	0	N/A	C1=NC2=C(C(=N1)N)N=CN2C3C(C(C(O3)CO)OP(=O)(O)O)O	InChI=1S/C10H14N5O7P/c11-8-5-9(13-2-12-8)15(3-14-5)10-6(17)7(4(1-16)21-10)22-23(18,19)20/h2-4,6-7,10,16-17H,1H2,(H2,11,12,13)(H2,18,19,20)/t4-,6?,7+,10-/m1/s1	N/A	3	Positive	UPDATE-SINGLE-ANNOTATED-BRONZE	Bronze	5892	spectra_filtered/specs_ms.mgf	lib-00040.mgf	0.969124	NIST17	987420	56.126	0	6	0	348.07	348.07	1	spectra_filtered/specs_ms.mgf5892	20		1	51	LNQVTSROQXJCDD-UHFFFAOYSA-N	LNQVTSROQXJCDD	N/A	N/A	N/A	Nucleosides	Purine nucleos(t)ides	Carbohydrates
CCMSLIB00003282420	Cordycepin	ESI	HCD	Isolated	NIST	NIST	M+H	252.109	0	1	73030	N/A	C1C(OC(C1O)N2C=NC3=C2N=CN=C3N)CO	InChI=1S/C10H13N5O3/c11-8-7-9(13-3-12-8)15(4-14-7)10-6(17)1-5(2-16)18-10/h3-6,10,16-17H,1-2H2,(H2,11,12,13)/t5-,6+,10+/m0/s1	N/A	3	Positive	UPDATE-SINGLE-ANNOTATED-BRONZE	Bronze	2096	spectra_filtered/specs_ms.mgf	lib-00040.mgf	0.969119	NIST17	2908230	65.09	0	3	0	252.109	252.109	1	spectra_filtered/specs_ms.mgf2096	20		0	0	OFEZSBMBBKLLBJ-UHFFFAOYSA-N	OFEZSBMBBKLLBJ	Nucleosides, nucleotides, and analogues	Purine nucleosides	Purine 3'-deoxyribonucleosides	Nucleosides	Purine nucleos(t)ides	Carbohydrates
CCMSLIB00005464389	GUANOSINE	ESI	Orbitrap	Commercial	Dorrestein	Kelly Weldon	M+H	284.099	283.092	1	118-00-3	N/A	NC1=NC2=C(N=CN2[C@@H]2O[C@H](CO)[C@@H](O)[C@H]2O)C(=O)N1	"InChI=1S/C10H13N5O5/c11-10-13-7-4(8(19)14-10)12-2-15(7)9-6(18)5(17)3(1-16)20-9/h2-3,5-6,9,16-18H,1H2,(H3,11,13,14,19)/t3-,5-,6-,9-/m1/s1"	N/A	1	Positive	UPDATE-SINGLE-ANNOTATED-GOLD	Gold	2147	spectra_filtered/specs_ms.mgf	lib-00024.mgf	0.968962	GNPS-MSMLS	1077870	57.528	0.322256	4	9.15527e-05	284.099	284.099	1	spectra_filtered/specs_ms.mgf2147	20		1	66	NYHBQMYGNKIUIF-UUOKFMHZSA-N	NYHBQMYGNKIUIF	N/A	N/A	N/A	Nucleosides	Purine nucleos(t)ides	Carbohydrates
CCMSLIB00003138951	Spectral Match to Ile-Leu from NIST14	ESI	QqQ	Isolated	Data from Pieter Dorrestein	Data deposited by lfnothias	M+H	245.186	0	1	N/A	N/A	N/A	N/A	N/A	3	Positive	UPDATE-SINGLE-ANNOTATED-BRONZE	Bronze	6689	spectra_filtered/specs_ms.mgf	lib-00015.mgf	0.968906	GNPS-NIST14-MATCHES	2107900	169.31	0	6	0	245.186	245.186	1	spectra_filtered/specs_ms.mgf6689	20		47	2829	N/A	N/A	N/A	N/A	N/A	N/A	N/A	N/A
CCMSLIB00003521723	Adenosine 2'-monophosphate	ESI	HCD	Isolated	NIST	NIST	M+H	348.07	0	1	130494	N/A	N/A	N/A	N/A	3	Positive	UPDATE-SINGLE-ANNOTATED-BRONZE	Bronze	16928	spectra_filtered/specs_ms.mgf	lib-00040.mgf	0.968877	NIST17	1352430	40.585	0.263029	6	9.15527e-05	348.07	348.07	1	spectra_filtered/specs_ms.mgf16928	20		0	0	N/A	N/A	N/A	N/A	N/A	N/A	N/A	N/A
CCMSLIB00003138979	Spectral Match to Ile-Leu from NIST14	ESI	QqQ	Isolated	Data from Pieter Dorrestein	Data deposited by lfnothias	M+H	245.187	0	1	N/A	N/A	N/A	N/A	N/A	3	Positive	UPDATE-SINGLE-ANNOTATED-BRONZE	Bronze	6689	spectra_filtered/specs_ms.mgf	lib-00015.mgf	0.9688	GNPS-NIST14-MATCHES	2107900	169.31	4.04516	5	0.000991821	245.187	245.186	1	spectra_filtered/specs_ms.mgf6689	20		47	2829	N/A	N/A	N/A	N/A	N/A	N/A	N/A	N/A
CCMSLIB00003195860	Adenosine	ESI	Q-TOF	Isolated	NIST	NIST	M+H	268.104	0	1	58617	N/A	C1=NC2=C(C(=N1)N)N=CN2C3C(C(C(O3)CO)O)O	InChI=1S/C10H13N5O4/c11-8-5-9(13-2-12-8)15(3-14-5)10-7(18)6(17)4(1-16)19-10/h2-4,6-7,10,16-18H,1H2,(H2,11,12,13)/t4-,6-,7-,10+/m1/s1	N/A	3	Positive	UPDATE-SINGLE-ANNOTATED-BRONZE	Bronze	8761	spectra_filtered/specs_ms.mgf	lib-00040.mgf	0.96874	NIST17	12589400	55.795	0.682964	5	0.000183105	268.104	268.104	1	spectra_filtered/specs_ms.mgf8761	20		4	45	OIRDTQYFTABQOQ-UHFFFAOYSA-N	OIRDTQYFTABQOQ	N/A	N/A	N/A	Nucleosides	Purine nucleos(t)ides	Carbohydrates
CCMSLIB00003195860	Adenosine	ESI	Q-TOF	Isolated	NIST	NIST	M+H	268.104	0	1	58617	N/A	C1=NC2=C(C(=N1)N)N=CN2C3C(C(C(O3)CO)O)O	InChI=1S/C10H13N5O4/c11-8-5-9(13-2-12-8)15(3-14-5)10-7(18)6(17)4(1-16)19-10/h2-4,6-7,10,16-18H,1H2,(H2,11,12,13)/t4-,6-,7-,10+/m1/s1	N/A	3	Positive	UPDATE-SINGLE-ANNOTATED-BRONZE	Bronze	2084	spectra_filtered/specs_ms.mgf	lib-00040.mgf	0.96874	NIST17	12589400	47.395	0.341482	5	9.15527e-05	268.104	268.104	1	spectra_filtered/specs_ms.mgf2084	20		4	45	OIRDTQYFTABQOQ-UHFFFAOYSA-N	OIRDTQYFTABQOQ	N/A	N/A	N/A	Nucleosides	Purine nucleos(t)ides	Carbohydrates
CCMSLIB00003196931	L-Arginine	ESI	Q-TOF	Isolated	NIST	NIST	M+H	175.119	0	1	74793	N/A	C(CC(C(=O)[O-])N)C[NH+]=C(N)N	InChI=1S/C6H14N4O2/c7-4(5(11)12)2-1-3-10-6(8)9/h4H,1-3,7H2,(H,11,12)(H4,8,9,10)/t4-/m0/s1	N/A	3	Positive	UPDATE-SINGLE-ANNOTATED-BRONZE	Bronze	2094	spectra_filtered/specs_ms.mgf	lib-00040.mgf	0.968671	NIST17	6455200	25.044	0	6	0	175.119	175.119	1	spectra_filtered/specs_ms.mgf2094	20		7	81	ODKSFYDXXFIFQN-UHFFFAOYSA-N	ODKSFYDXXFIFQN	Organic acids and derivatives	Carboxylic acids and derivatives	Amino acids, peptides, and analogues	N/A	N/A	N/A
CCMSLIB00003136445	Spectral Match to Tributyl phosphate from NIST14	ESI	QQQ	Isolated	Data from Maria Maansson	Data deposited by marjo	M+H	267.173	266.165	1	126738	N/A	CCCCOP(=O)(OCCCC)OCCCC	InChI=1S/C12H27O4P/c1-4-7-10-14-17(13,15-11-8-5-2)16-12-9-6-3/h4-12H2,1-3H3	N/A	3	Positive	UPDATE-SINGLE-ANNOTATED-BRONZE	Bronze	101	spectra_filtered/specs_ms.mgf	lib-00015.mgf	0.968665	GNPS-NIST14-MATCHES	677990	381.268	3.42672	4	0.000915527	267.173	267.172	1	spectra_filtered/specs_ms.mgf101	20		99	4456	STCOOQWBFONSKY-UHFFFAOYSA-N	STCOOQWBFONSKY	Organic acids and derivatives	Organic phosphoric acids and derivatives	Phosphate esters			Fatty acids
CCMSLIB00003454162	Betaine	ESI	HCD	Isolated	NIST	NIST	2M+H	235.165	0	1	107437	N/A	C[N+](C)(C)CC(=O)[O-]	InChI=1S/C5H11NO2/c1-6(2,3)4-5(7)8/h4H2,1-3H3	N/A	3	Positive	UPDATE-SINGLE-ANNOTATED-BRONZE	Bronze	7202	spectra_filtered/specs_ms.mgf	lib-00040.mgf	0.96855	NIST17	3595300	24.877	0.389312	3	9.15527e-05	235.165	235.165	1	spectra_filtered/specs_ms.mgf7202	20		0	0	KWIUHFFTVRNATP-UHFFFAOYSA-N	KWIUHFFTVRNATP	Organic acids and derivatives	Carboxylic acids and derivatives	Amino acids, peptides, and analogues	N/A	N/A	N/A
CCMSLIB00003737194	Ile-Ile	ESI	HCD	Isolated	NIST	NIST	M+H	245.186	0	1	0	N/A	CCC(C)C(C(=O)NC(C(C)CC)C(=O)O)N	InChI=1S/C12H24N2O3/c1-5-7(3)9(13)11(15)14-10(12(16)17)8(4)6-2/h7-10H,5-6,13H2,1-4H3,(H,14,15)(H,16,17)/t7-,8-,9-,10-/m0/s1	N/A	3	Positive	UPDATE-SINGLE-ANNOTATED-BRONZE	Bronze	6689	spectra_filtered/specs_ms.mgf	lib-00040.mgf	0.968531	NIST17	2107900	169.31	0	4	0	245.186	245.186	1	spectra_filtered/specs_ms.mgf6689	20		0	0	BCVIOZZGJNOEQS-UHFFFAOYSA-N	BCVIOZZGJNOEQS	Organic acids and derivatives	Carboxylic acids and derivatives	Amino acids, peptides, and analogues	Small peptides	Dipeptides	Amino acids and Peptides
CCMSLIB00005884507	4-GUANIDINOBUTANOATE - 60.0 eV	ESI	Orbitrap	Isolated	Madeleine Ernst	Anna Abrahamsson	M+H	146.092	0	1	463-00-3	N/A	NC(N)=NCCCC(O)=O	N/A	N/A	1	Positive	UPDATE-SINGLE-ANNOTATED-GOLD	Gold	2074	spectra_filtered/specs_ms.mgf	lib-00034.mgf	0.968483	GNPS-LIBRARY	1557160	25.721	2.82005	6	0.000411987	146.092	146.092	1	spectra_filtered/specs_ms.mgf2074	18		0	0	TUHVEAJXIMEOSA-UHFFFAOYSA-N	TUHVEAJXIMEOSA	Organic acids and derivatives	Carboxylic acids and derivatives	Amino acids, peptides, and analogues	Small peptides	Aminoacids	Amino acids and Peptides
CCMSLIB00006682544	PYROGLUTAMIC ACID	ESI	qTof	isolated	MoNA	MoNA:MoNA036923	M+H	130.05	0	1	N/A	N/A	C1CC(=N[C@@H]1C(=O)O)O	"InChI=1S/C5H7NO3/c7-4-2-1-3(6-4)5(8)9/h3H,1-2H2,(H,6,7)(H,8,9)/t3-/m0/s1"	N/A	3	positive	UPDATE-SINGLE-ANNOTATED-BRONZE	Bronze	2125	spectra_filtered/specs_ms.mgf	lib-00002.mgf	0.968403	MONA	3817750	33.231	1.52529	3	0.000198364	130.05	130.05	1	spectra_filtered/specs_ms.mgf2125	20		0	0	ODHCTXKNWHHXJC-VKHMYHEASA-N	ODHCTXKNWHHXJC	Organic acids and derivatives	Carboxylic acids and derivatives	Amino acids, peptides, and analogues	Small peptides	Aminoacids	Amino acids and Peptides
CCMSLIB00006682544	PYROGLUTAMIC ACID	ESI	qTof	isolated	MoNA	MoNA:MoNA036923	M+H	130.05	0	1	N/A	N/A	C1CC(=N[C@@H]1C(=O)O)O	"InChI=1S/C5H7NO3/c7-4-2-1-3(6-4)5(8)9/h3H,1-2H2,(H,6,7)(H,8,9)/t3-/m0/s1"	N/A	3	positive	UPDATE-SINGLE-ANNOTATED-BRONZE	Bronze	7540	spectra_filtered/specs_ms.mgf	lib-00002.mgf	0.968403	MONA	3817750	37.527	1.52529	3	0.000198364	130.05	130.05	1	spectra_filtered/specs_ms.mgf7540	20		0	0	ODHCTXKNWHHXJC-VKHMYHEASA-N	ODHCTXKNWHHXJC	Organic acids and derivatives	Carboxylic acids and derivatives	Amino acids, peptides, and analogues	Small peptides	Aminoacids	Amino acids and Peptides
CCMSLIB00003737925	Ile-Glu	ESI	HCD	Isolated	NIST	NIST	M+H	261.145	0	1	0	N/A	CCC(C)C(C(=O)NC(CCC(=O)O)C(=O)O)N	InChI=1S/C11H20N2O5/c1-3-6(2)9(12)10(16)13-7(11(17)18)4-5-8(14)15/h6-7,9H,3-5,12H2,1-2H3,(H,13,16)(H,14,15)(H,17,18)/t6-,7-,9-/m0/s1	N/A	3	Positive	UPDATE-SINGLE-ANNOTATED-BRONZE	Bronze	4898	spectra_filtered/specs_ms.mgf	lib-00040.mgf	0.968353	NIST17	870440	56.756	0.350583	6	9.15527e-05	261.145	261.145	1	spectra_filtered/specs_ms.mgf4898	20		3	60	KTGFOCFYOZQVRJ-UHFFFAOYSA-N	KTGFOCFYOZQVRJ	Organic acids and derivatives	Carboxylic acids and derivatives	Amino acids, peptides, and analogues	Small peptides	Dipeptides	Amino acids and Peptides
CCMSLIB00000577943	1-METHYLADENOSINE	LC-ESI	Q-Exactive Plus	Commercial standard	Alexandrov Theodore	Prasad	M+H	282.12	281.112	0	15763-06-1	27476	CN1C=NC2=C(C1=N)N=CN2C3C(C(C(O3)CO)O)O	N/A	N/A	1	Positive	UPDATE-SINGLE-ANNOTATED-GOLD	Gold	2098	spectra_filtered/specs_ms.mgf	lib-00020.mgf	0.96835	GNPS-EMBL-MCF	2170900	26.764	4.97593	3	0.00140381	282.12	282.119	1	spectra_filtered/specs_ms.mgf2098	19		2	25	GFYLSDSUCHVORB-UHFFFAOYSA-N	GFYLSDSUCHVORB	N/A	N/A	N/A	Nucleosides	Purine nucleos(t)ides	Carbohydrates
CCMSLIB00003736520	Ile-Gly	ESI	HCD	Isolated	NIST	NIST	M+H	189.123	0	1	0	N/A	CCC(C)C(C(=O)NCC(=O)O)N	InChI=1S/C8H16N2O3/c1-3-5(2)7(9)8(13)10-4-6(11)12/h5,7H,3-4,9H2,1-2H3,(H,10,13)(H,11,12)/t5-,7-/m0/s1	N/A	3	Positive	UPDATE-SINGLE-ANNOTATED-BRONZE	Bronze	4740	spectra_filtered/specs_ms.mgf	lib-00040.mgf	0.968279	NIST17	352000	65.747	0.48409	3	9.15527e-05	189.123	189.123	1	spectra_filtered/specs_ms.mgf4740	5		2	389	UCGDDTHMMVWVMV-UHFFFAOYSA-N	UCGDDTHMMVWVMV	Organic acids and derivatives	Carboxylic acids and derivatives	Amino acids, peptides, and analogues	Small peptides	Dipeptides	Amino acids and Peptides
CCMSLIB00003136473	Spectral Match to Tributyl phosphate from NIST14	ESI	QQQ	Isolated	Data from Maria Maansson	Data deposited by marjo	M+H	267.173	266.165	1	126738	N/A	CCCCOP(=O)(OCCCC)OCCCC	InChI=1S/C12H27O4P/c1-4-7-10-14-17(13,15-11-8-5-2)16-12-9-6-3/h4-12H2,1-3H3	N/A	3	Positive	UPDATE-SINGLE-ANNOTATED-BRONZE	Bronze	101	spectra_filtered/specs_ms.mgf	lib-00015.mgf	0.968262	GNPS-NIST14-MATCHES	677990	381.268	3.42672	4	0.000915527	267.173	267.172	1	spectra_filtered/specs_ms.mgf101	20		99	4456	STCOOQWBFONSKY-UHFFFAOYSA-N	STCOOQWBFONSKY	Organic acids and derivatives	Organic phosphoric acids and derivatives	Phosphate esters			Fatty acids
CCMSLIB00000221715	Massbank:PB000420 Arginine|2-amino-5-(diaminomethylideneamino)pentanoic acid	ESI	LC-ESI-QTOF	Isolated	Putative Massbank Match	Massbank	[M+H]+	175.12	0	1	N/A	N/A	C(CC(C(=O)O)N)CN=C(N)N	1S/C6H14N4O2/c7-4(5(11)12)2-1-3-10-6(8)9/h4H,1-3,7H2,(H,11,12)(H4,8,9,10)	N/A	3	Positive	UPDATE-SINGLE-ANNOTATED-BRONZE	Bronze	2094	spectra_filtered/specs_ms.mgf	lib-00038.mgf	0.968254	MASSBANK	6455200	25.044	5.66367	6	0.000991821	175.12	175.119	1	spectra_filtered/specs_ms.mgf2094	20		3	127	ODKSFYDXXFIFQN-UHFFFAOYSA-N	ODKSFYDXXFIFQN	Organic acids and derivatives	Carboxylic acids and derivatives	Amino acids, peptides, and analogues	Small peptides	Aminoacids	Amino acids and Peptides
CCMSLIB00003265732	Tributyl phosphate	ESI	HCD	Isolated	NIST	NIST	M+H	267.172	0	1	126738	N/A	CCCCOP(=O)(OCCCC)OCCCC	InChI=1S/C12H27O4P/c1-4-7-10-14-17(13,15-11-8-5-2)16-12-9-6-3/h4-12H2,1-3H3	N/A	3	Positive	UPDATE-SINGLE-ANNOTATED-BRONZE	Bronze	101	spectra_filtered/specs_ms.mgf	lib-00040.mgf	0.968117	NIST17	677990	381.268	0.342673	5	9.15527e-05	267.172	267.172	1	spectra_filtered/specs_ms.mgf101	20		0	0	STCOOQWBFONSKY-UHFFFAOYSA-N	STCOOQWBFONSKY	Organic acids and derivatives	Organic phosphoric acids and derivatives	Phosphate esters			Fatty acids
CCMSLIB00003372382	Adenosine monophosphate	ESI	HCD	Isolated	NIST	NIST	M+H	348.07	0	1	0	N/A	C1=NC2=C(C(=N1)N)N=CN2C3C(C(C(O3)CO)OP(=O)(O)O)O	InChI=1S/C10H14N5O7P/c11-8-5-9(13-2-12-8)15(3-14-5)10-6(17)7(4(1-16)21-10)22-23(18,19)20/h2-4,6-7,10,16-17H,1H2,(H2,11,12,13)(H2,18,19,20)/t4-,6?,7+,10-/m1/s1	N/A	3	Positive	UPDATE-SINGLE-ANNOTATED-BRONZE	Bronze	16928	spectra_filtered/specs_ms.mgf	lib-00040.mgf	0.967985	NIST17	1352430	40.585	0.263029	6	9.15527e-05	348.07	348.07	1	spectra_filtered/specs_ms.mgf16928	20		1	51	LNQVTSROQXJCDD-UHFFFAOYSA-N	LNQVTSROQXJCDD	N/A	N/A	N/A	Nucleosides	Purine nucleos(t)ides	Carbohydrates
CCMSLIB00003182791	DL-Arginine	ESI	Q-TOF	Isolated	NIST	NIST	M+H	175.119	0	1	7200251	N/A	C(CC(C(=O)[O-])N)C[NH+]=C(N)N	InChI=1S/C6H14N4O2/c7-4(5(11)12)2-1-3-10-6(8)9/h4H,1-3,7H2,(H,11,12)(H4,8,9,10)	N/A	3	Positive	UPDATE-SINGLE-ANNOTATED-BRONZE	Bronze	2094	spectra_filtered/specs_ms.mgf	lib-00040.mgf	0.967942	NIST17	6455200	25.044	0	6	0	175.119	175.119	1	spectra_filtered/specs_ms.mgf2094	20		17	1977	ODKSFYDXXFIFQN-UHFFFAOYSA-N	ODKSFYDXXFIFQN	Organic acids and derivatives	Carboxylic acids and derivatives	Amino acids, peptides, and analogues	N/A	N/A	N/A
CCMSLIB00003728771	Ser-Leu	ESI	HCD	Isolated	NIST	NIST	M+H	219.134	0	1	6665163	N/A	CC(C)CC(C(=O)O)NC(=O)C(CO)N	InChI=1S/C9H18N2O4/c1-5(2)3-7(9(14)15)11-8(13)6(10)4-12/h5-7,12H,3-4,10H2,1-2H3,(H,11,13)(H,14,15)/t6-,7-/m0/s1	N/A	3	Positive	UPDATE-SINGLE-ANNOTATED-BRONZE	Bronze	8306	spectra_filtered/specs_ms.mgf	lib-00040.mgf	0.967866	NIST17	460000	91.511	0.487426	6	0.000106812	219.134	219.134	1	spectra_filtered/specs_ms.mgf8306	20		8	160	NFDYGNFETJVMSE-UHFFFAOYSA-N	NFDYGNFETJVMSE	Organic acids and derivatives	Carboxylic acids and derivatives	Amino acids, peptides, and analogues	Small peptides	Dipeptides	Amino acids and Peptides
CCMSLIB00003454164	Betaine	ESI	HCD	Isolated	NIST	NIST	2M+H	235.165	0	1	107437	N/A	C[N+](C)(C)CC(=O)[O-]	InChI=1S/C5H11NO2/c1-6(2,3)4-5(7)8/h4H2,1-3H3	N/A	3	Positive	UPDATE-SINGLE-ANNOTATED-BRONZE	Bronze	7202	spectra_filtered/specs_ms.mgf	lib-00040.mgf	0.967814	NIST17	3595300	24.877	0.389312	3	9.15527e-05	235.165	235.165	1	spectra_filtered/specs_ms.mgf7202	20		0	0	KWIUHFFTVRNATP-UHFFFAOYSA-N	KWIUHFFTVRNATP	Organic acids and derivatives	Carboxylic acids and derivatives	Amino acids, peptides, and analogues	N/A	N/A	N/A
CCMSLIB00003454163	Betaine	ESI	HCD	Isolated	NIST	NIST	2M+H	235.165	0	1	107437	N/A	C[N+](C)(C)CC(=O)[O-]	InChI=1S/C5H11NO2/c1-6(2,3)4-5(7)8/h4H2,1-3H3	N/A	3	Positive	UPDATE-SINGLE-ANNOTATED-BRONZE	Bronze	7202	spectra_filtered/specs_ms.mgf	lib-00040.mgf	0.967804	NIST17	3595300	24.877	0.389312	3	9.15527e-05	235.165	235.165	1	spectra_filtered/specs_ms.mgf7202	20		0	0	KWIUHFFTVRNATP-UHFFFAOYSA-N	KWIUHFFTVRNATP	Organic acids and derivatives	Carboxylic acids and derivatives	Amino acids, peptides, and analogues	N/A	N/A	N/A
CCMSLIB00003521719	Adenosine 2'-monophosphate	ESI	HCD	Isolated	NIST	NIST	M+H	348.07	0	1	130494	N/A	N/A	N/A	N/A	3	Positive	UPDATE-SINGLE-ANNOTATED-BRONZE	Bronze	16928	spectra_filtered/specs_ms.mgf	lib-00040.mgf	0.967801	NIST17	1352430	40.585	0.263029	7	9.15527e-05	348.07	348.07	1	spectra_filtered/specs_ms.mgf16928	20		0	0	N/A	N/A	N/A	N/A	N/A	N/A	N/A	N/A
CCMSLIB00006686051	guanosine	LC-ESI	Orbitrap	commercial	Trent Northen	JGI:192734	M+H	284.099	0	1	N/A	N/A	N=c1nc(O)c2ncn([C@@H]3O[C@H](CO)[C@@H](O)[C@H]3O)c2[nH]1	InChI=1S/C10H13N5O5/c11-10-13-7-4(8(19)14-10)12-2-15(7)9-6(18)5(17)3(1-16)20-9/h2-3,5-6,9,16-18H,1H2,(H3,11,13,14,19)/t3-,5-,6-,9-/m1/s1	N/A	3	Positive	UPDATE-SINGLE-ANNOTATED-BRONZE	Bronze	2147	spectra_filtered/specs_ms.mgf	lib-00009.mgf	0.96778	BERKELEY-LAB	1077870	57.528	0.322256	3	9.15527e-05	284.099	284.099	1	spectra_filtered/specs_ms.mgf2147	20		0	0	NYHBQMYGNKIUIF-UUOKFMHZSA-N	NYHBQMYGNKIUIF	N/A	N/A	N/A	Nucleosides	Purine nucleos(t)ides	Carbohydrates
CCMSLIB00006709664	guanosine	LC-ESI	Orbitrap	commercial	Trent Northen	JGI:1214684	M+H	284.099	0	1	N/A	N/A	N=c1nc(O)c2ncn([C@@H]3O[C@H](CO)[C@@H](O)[C@H]3O)c2[nH]1	InChI=1S/C10H13N5O5/c11-10-13-7-4(8(19)14-10)12-2-15(7)9-6(18)5(17)3(1-16)20-9/h2-3,5-6,9,16-18H,1H2,(H3,11,13,14,19)/t3-,5-,6-,9-/m1/s1	N/A	3	Positive	UPDATE-SINGLE-ANNOTATED-BRONZE	Bronze	2147	spectra_filtered/specs_ms.mgf	lib-00009.mgf	0.96778	BERKELEY-LAB	1077870	57.528	0.322256	3	9.15527e-05	284.099	284.099	1	spectra_filtered/specs_ms.mgf2147	20		0	0	NYHBQMYGNKIUIF-UUOKFMHZSA-N	NYHBQMYGNKIUIF	N/A	N/A	N/A	Nucleosides	Purine nucleos(t)ides	Carbohydrates
CCMSLIB00003506158	L-NG-Monomethylarginine	ESI	IT-FT/ion trap with FTMS	Isolated	NIST	NIST	M+H-C2H7N3	116.071	0	1	17035904	N/A	CN=C(N)NCCCC(C(=O)[O-])[NH3+]	InChI=1S/C7H16N4O2/c1-10-7(9)11-4-2-3-5(8)6(12)13/h5H,2-4,8H2,1H3,(H,12,13)(H3,9,10,11)/t5-/m0/s1	N/A	3	Positive	UPDATE-SINGLE-ANNOTATED-BRONZE	Bronze	2100	spectra_filtered/specs_ms.mgf	lib-00040.mgf	0.967751	NIST17	4124700	26.034	0	3	0	116.071	116.071	1	spectra_filtered/specs_ms.mgf2100	15		4	24	NTNWOCRCBQPEKQ-UHFFFAOYSA-N	NTNWOCRCBQPEKQ	Organic acids and derivatives	Carboxylic acids and derivatives	Amino acids, peptides, and analogues	N/A	N/A	N/A
CCMSLIB00003183305	Ser-Leu	ESI	Q-TOF	Isolated	NIST	NIST	M+H	219.134	0	1	6665163	N/A	CC(C)CC(C(=O)O)NC(=O)C(CO)N	InChI=1S/C9H18N2O4/c1-5(2)3-7(9(14)15)11-8(13)6(10)4-12/h5-7,12H,3-4,10H2,1-2H3,(H,11,13)(H,14,15)/t6-,7-/m0/s1	N/A	3	Positive	UPDATE-SINGLE-ANNOTATED-BRONZE	Bronze	8306	spectra_filtered/specs_ms.mgf	lib-00040.mgf	0.967657	NIST17	460000	91.511	0.487426	6	0.000106812	219.134	219.134	1	spectra_filtered/specs_ms.mgf8306	20		8	160	NFDYGNFETJVMSE-UHFFFAOYSA-N	NFDYGNFETJVMSE	Organic acids and derivatives	Carboxylic acids and derivatives	Amino acids, peptides, and analogues	Small peptides	Dipeptides	Amino acids and Peptides
CCMSLIB00000577943	1-METHYLADENOSINE	LC-ESI	Q-Exactive Plus	Commercial standard	Alexandrov Theodore	Prasad	M+H	282.12	281.112	0	15763-06-1	27476	CN1C=NC2=C(C1=N)N=CN2C3C(C(C(O3)CO)O)O	N/A	N/A	1	Positive	UPDATE-SINGLE-ANNOTATED-GOLD	Gold	2092	spectra_filtered/specs_ms.mgf	lib-00020.mgf	0.96756	GNPS-EMBL-MCF	3223030	30.531	2.48796	4	0.000701904	282.12	282.119	1	spectra_filtered/specs_ms.mgf2092	20		2	25	GFYLSDSUCHVORB-UHFFFAOYSA-N	GFYLSDSUCHVORB	N/A	N/A	N/A	Nucleosides	Purine nucleos(t)ides	Carbohydrates
CCMSLIB00003726572	Ile-Leu	ESI	HCD	Isolated	NIST	NIST	M+H	245.186	0	1	0	N/A	CCC(C)C(C(=O)NC(CC(C)C)C(=O)O)N	InChI=1S/C12H24N2O3/c1-5-8(4)10(13)11(15)14-9(12(16)17)6-7(2)3/h7-10H,5-6,13H2,1-4H3,(H,14,15)(H,16,17)/t8-,9-,10-/m0/s1	N/A	3	Positive	UPDATE-SINGLE-ANNOTATED-BRONZE	Bronze	6689	spectra_filtered/specs_ms.mgf	lib-00040.mgf	0.967422	NIST17	2107900	169.31	0	3	0	245.186	245.186	1	spectra_filtered/specs_ms.mgf6689	20		0	0	JWBXCSQZLLIOCI-UHFFFAOYSA-N	JWBXCSQZLLIOCI	Organic acids and derivatives	Carboxylic acids and derivatives	Amino acids, peptides, and analogues	Small peptides	Dipeptides	Amino acids and Peptides
CCMSLIB00003729211	Val-Val	ESI	HCD	Isolated	NIST	NIST	M+H	217.155	0	1	3918943	N/A	CC(C)C(C(=O)NC(C(C)C)C(=O)[O-])[NH3+]	InChI=1S/C10H20N2O3/c1-5(2)7(11)9(13)12-8(6(3)4)10(14)15/h5-8H,11H2,1-4H3,(H,12,13)(H,14,15)/t7-,8-/m0/s1	N/A	3	Positive	UPDATE-SINGLE-ANNOTATED-BRONZE	Bronze	6909	spectra_filtered/specs_ms.mgf	lib-00040.mgf	0.967411	NIST17	818400	80.634	0.421601	5	9.15527e-05	217.155	217.155	1	spectra_filtered/specs_ms.mgf6909	20		0	0	KRNYOVHEKOBTEF-UHFFFAOYSA-N	KRNYOVHEKOBTEF	Organic acids and derivatives	Carboxylic acids and derivatives	Amino acids, peptides, and analogues	N/A	N/A	N/A
CCMSLIB00003195868	Adenosine	ESI	Q-TOF	Isolated	NIST	NIST	M+H	268.104	0	1	58617	N/A	C1=NC2=C(C(=N1)N)N=CN2C3C(C(C(O3)CO)O)O	InChI=1S/C10H13N5O4/c11-8-5-9(13-2-12-8)15(3-14-5)10-7(18)6(17)4(1-16)19-10/h2-4,6-7,10,16-18H,1H2,(H2,11,12,13)/t4-,6-,7-,10+/m1/s1	N/A	3	Positive	UPDATE-SINGLE-ANNOTATED-BRONZE	Bronze	7960	spectra_filtered/specs_ms.mgf	lib-00040.mgf	0.967292	NIST17	8162350	45.538	0.682964	4	0.000183105	268.104	268.104	1	spectra_filtered/specs_ms.mgf7960	20		4	45	OIRDTQYFTABQOQ-UHFFFAOYSA-N	OIRDTQYFTABQOQ	N/A	N/A	N/A	Nucleosides	Purine nucleos(t)ides	Carbohydrates
CCMSLIB00003726573	Ile-Leu	ESI	HCD	Isolated	NIST	NIST	M+H	245.186	0	1	0	N/A	CCC(C)C(C(=O)NC(CC(C)C)C(=O)O)N	InChI=1S/C12H24N2O3/c1-5-8(4)10(13)11(15)14-9(12(16)17)6-7(2)3/h7-10H,5-6,13H2,1-4H3,(H,14,15)(H,16,17)/t8-,9-,10-/m0/s1	N/A	3	Positive	UPDATE-SINGLE-ANNOTATED-BRONZE	Bronze	6689	spectra_filtered/specs_ms.mgf	lib-00040.mgf	0.967125	NIST17	2107900	169.31	0	3	0	245.186	245.186	1	spectra_filtered/specs_ms.mgf6689	20		0	0	JWBXCSQZLLIOCI-UHFFFAOYSA-N	JWBXCSQZLLIOCI	Organic acids and derivatives	Carboxylic acids and derivatives	Amino acids, peptides, and analogues	Small peptides	Dipeptides	Amino acids and Peptides
CCMSLIB00003135844	Spectral Match to Adenosine from NIST14	ESI	QqQ	Isolated	Data from Pieter Dorrestein	Data deposited by lfnothias	M+H	268.103	0	1	58617	N/A	N/A	N/A	N/A	3	Positive	UPDATE-SINGLE-ANNOTATED-BRONZE	Bronze	7960	spectra_filtered/specs_ms.mgf	lib-00015.mgf	0.967084	GNPS-NIST14-MATCHES	8162350	45.538	4.43928	4	0.00119019	268.103	268.104	1	spectra_filtered/specs_ms.mgf7960	20		23	1092	N/A	N/A	N/A	N/A	N/A	N/A	N/A	N/A
CCMSLIB00003737193	Ile-Ile	ESI	HCD	Isolated	NIST	NIST	M+H	245.186	0	1	0	N/A	CCC(C)C(C(=O)NC(C(C)CC)C(=O)O)N	InChI=1S/C12H24N2O3/c1-5-7(3)9(13)11(15)14-10(12(16)17)8(4)6-2/h7-10H,5-6,13H2,1-4H3,(H,14,15)(H,16,17)/t7-,8-,9-,10-/m0/s1	N/A	3	Positive	UPDATE-SINGLE-ANNOTATED-BRONZE	Bronze	6689	spectra_filtered/specs_ms.mgf	lib-00040.mgf	0.967065	NIST17	2107900	169.31	0	4	0	245.186	245.186	1	spectra_filtered/specs_ms.mgf6689	20		0	0	BCVIOZZGJNOEQS-UHFFFAOYSA-N	BCVIOZZGJNOEQS	Organic acids and derivatives	Carboxylic acids and derivatives	Amino acids, peptides, and analogues	Small peptides	Dipeptides	Amino acids and Peptides
CCMSLIB00000205923	Massbank:CE000619 Isoleucine	ESI	LC-ESI-ITFT	Isolated	Putative Massbank Match	Massbank	[M+H]+	132.102	0	1	N/A	N/A	CCC(C)C(C(=O)O)N	1S/C6H13NO2/c1-3-4(2)5(7)6(8)9/h4-5H,3,7H2,1-2H3,(H,8,9)	N/A	3	Positive	UPDATE-SINGLE-ANNOTATED-BRONZE	Bronze	16953	spectra_filtered/specs_ms.mgf	lib-00038.mgf	0.966966	MASSBANK	24004200	48.578	40.8897	4	0.00540161	132.102	132.107	1	spectra_filtered/specs_ms.mgf16953	20		0	0	AGPKZVBTJJNPAG-UHFFFAOYSA-N	AGPKZVBTJJNPAG	Organic acids and derivatives	Carboxylic acids and derivatives	Amino acids, peptides, and analogues	Small peptides	Aminoacids	Amino acids and Peptides
CCMSLIB00003393271	Guanosine	ESI	HCD	Isolated	NIST	NIST	M+H	284.099	0	1	118003	N/A	C1=NC2=C(N1C3C(C(C(O3)CO)O)O)NC(=NC2=O)N	InChI=1S/C10H13N5O5/c11-10-13-7-4(8(19)14-10)12-2-15(7)9-6(18)5(17)3(1-16)20-9/h2-3,5-6,9,16-18H,1H2,(H3,11,13,14,19)/t3-,5-,6-,9-/m1/s1	N/A	3	Positive	UPDATE-SINGLE-ANNOTATED-BRONZE	Bronze	2147	spectra_filtered/specs_ms.mgf	lib-00040.mgf	0.966836	NIST17	1077870	57.528	0.322256	4	9.15527e-05	284.099	284.099	1	spectra_filtered/specs_ms.mgf2147	20		2	67	NYHBQMYGNKIUIF-UHFFFAOYSA-N	NYHBQMYGNKIUIF	N/A	N/A	N/A	Nucleosides	Purine nucleos(t)ides	Carbohydrates
CCMSLIB00003738813	Leu-Pro	ESI	HCD	Isolated	NIST	NIST	M+H	229.155	0	1	0	N/A	CC(C)CC(C(=O)N1CCCC1C(=O)O)N	InChI=1S/C11H20N2O3/c1-7(2)6-8(12)10(14)13-5-3-4-9(13)11(15)16/h7-9H,3-6,12H2,1-2H3,(H,15,16)/t8-,9-/m0/s1	N/A	3	Positive	UPDATE-SINGLE-ANNOTATED-BRONZE	Bronze	3877	spectra_filtered/specs_ms.mgf	lib-00040.mgf	0.966787	NIST17	2546150	149.901	0	4	0	229.155	229.155	1	spectra_filtered/specs_ms.mgf3877	20		1	5	VTJUNIYRYIAIHF-UHFFFAOYSA-N	VTJUNIYRYIAIHF	Organic acids and derivatives	Carboxylic acids and derivatives	Amino acids, peptides, and analogues	Small peptides	Dipeptides	Amino acids and Peptides
CCMSLIB00006702852	1-Methyladenosine	LC-ESI	Orbitrap	commercial	Trent Northen	JGI:209535	M+H	282.12	0	1	N/A	N/A	Cn1cnc2c(ncn2C2OC(CO)C(O)C2O)c1=N	InChI=1S/C11H15N5O4/c1-15-3-14-10-6(9(15)12)13-4-16(10)11-8(19)7(18)5(2-17)20-11/h3-5,7-8,11-12,17-19H,2H2,1H3/t5-,7-,8-,11-/m1/s1	N/A	3	Positive	UPDATE-SINGLE-ANNOTATED-BRONZE	Bronze	2072	spectra_filtered/specs_ms.mgf	lib-00009.mgf	0.966735	BERKELEY-LAB	10387400	128.696	0	4	0	282.12	282.12	1	spectra_filtered/specs_ms.mgf2072	19		0	0	GFYLSDSUCHVORB-UHFFFAOYSA-N	GFYLSDSUCHVORB	N/A	N/A	N/A	Nucleosides	Purine nucleos(t)ides	Carbohydrates
CCMSLIB00003377745	Glycerophosphocholine	ESI	HCD	Isolated	NIST	NIST	M+K	296.066	0	1	28319779	N/A	C[N+](C)(C)CCOP(=O)([O-])OCC(CO)O	InChI=1S/C8H20NO6P/c1-9(2,3)4-5-14-16(12,13)15-7-8(11)6-10/h8,10-11H,4-7H2,1-3H3/t8-/m1/s1	N/A	3	Positive	UPDATE-SINGLE-ANNOTATED-BRONZE	Bronze	10297	spectra_filtered/specs_ms.mgf	lib-00040.mgf	0.966721	NIST17	2869430	24.115	0	3	0	296.066	296.066	1	spectra_filtered/specs_ms.mgf10297	13		24	1102	SUHOQUVVVLNYQR-UHFFFAOYSA-N	SUHOQUVVVLNYQR	Lipids and lipid-like molecules	Glycerophospholipids	Glycerophosphocholines	N/A	N/A	N/A
CCMSLIB00003737195	Ile-Ile	ESI	HCD	Isolated	NIST	NIST	M+H	245.186	0	1	0	N/A	CCC(C)C(C(=O)NC(C(C)CC)C(=O)O)N	InChI=1S/C12H24N2O3/c1-5-7(3)9(13)11(15)14-10(12(16)17)8(4)6-2/h7-10H,5-6,13H2,1-4H3,(H,14,15)(H,16,17)/t7-,8-,9-,10-/m0/s1	N/A	3	Positive	UPDATE-SINGLE-ANNOTATED-BRONZE	Bronze	6689	spectra_filtered/specs_ms.mgf	lib-00040.mgf	0.966719	NIST17	2107900	169.31	0	3	0	245.186	245.186	1	spectra_filtered/specs_ms.mgf6689	20		0	0	BCVIOZZGJNOEQS-UHFFFAOYSA-N	BCVIOZZGJNOEQS	Organic acids and derivatives	Carboxylic acids and derivatives	Amino acids, peptides, and analogues	Small peptides	Dipeptides	Amino acids and Peptides
CCMSLIB00003182790	DL-Arginine	ESI	Q-TOF	Isolated	NIST	NIST	M+H	175.119	0	1	7200251	N/A	C(CC(C(=O)[O-])N)C[NH+]=C(N)N	InChI=1S/C6H14N4O2/c7-4(5(11)12)2-1-3-10-6(8)9/h4H,1-3,7H2,(H,11,12)(H4,8,9,10)	N/A	3	Positive	UPDATE-SINGLE-ANNOTATED-BRONZE	Bronze	2094	spectra_filtered/specs_ms.mgf	lib-00040.mgf	0.966661	NIST17	6455200	25.044	0	6	0	175.119	175.119	1	spectra_filtered/specs_ms.mgf2094	20		17	1977	ODKSFYDXXFIFQN-UHFFFAOYSA-N	ODKSFYDXXFIFQN	Organic acids and derivatives	Carboxylic acids and derivatives	Amino acids, peptides, and analogues	N/A	N/A	N/A
CCMSLIB00006709453	DL-ISOLEUCINE	LC-ESI	Orbitrap	commercial	Trent Northen	JGI:1214473	M+H	132.102	0	1	N/A	N/A	CCC(C)C(N)C(=O)O	InChI=1S/C6H13NO2/c1-3-4(2)5(7)6(8)9/h4-5H,3,7H2,1-2H3,(H,8,9)	N/A	3	Positive	UPDATE-SINGLE-ANNOTATED-BRONZE	Bronze	16953	spectra_filtered/specs_ms.mgf	lib-00009.mgf	0.966609	BERKELEY-LAB	24004200	48.578	40.8897	3	0.00540161	132.102	132.107	1	spectra_filtered/specs_ms.mgf16953	20		0	0	AGPKZVBTJJNPAG-UHFFFAOYSA-N	AGPKZVBTJJNPAG	Organic acids and derivatives	Carboxylic acids and derivatives	Amino acids, peptides, and analogues	Small peptides	Aminoacids	Amino acids and Peptides
CCMSLIB00006685840	DL-ISOLEUCINE	LC-ESI	Orbitrap	commercial	Trent Northen	JGI:192523	M+H	132.102	0	1	N/A	N/A	CCC(C)C(N)C(=O)O	InChI=1S/C6H13NO2/c1-3-4(2)5(7)6(8)9/h4-5H,3,7H2,1-2H3,(H,8,9)	N/A	3	Positive	UPDATE-SINGLE-ANNOTATED-BRONZE	Bronze	16953	spectra_filtered/specs_ms.mgf	lib-00009.mgf	0.966609	BERKELEY-LAB	24004200	48.578	40.8897	3	0.00540161	132.102	132.107	1	spectra_filtered/specs_ms.mgf16953	20		0	0	AGPKZVBTJJNPAG-UHFFFAOYSA-N	AGPKZVBTJJNPAG	Organic acids and derivatives	Carboxylic acids and derivatives	Amino acids, peptides, and analogues	Small peptides	Aminoacids	Amino acids and Peptides
CCMSLIB00005761511	Massbank:LU048804 Nicotinic acid|pyridine-3-carboxylic acid	ESI	Hybrid FT	Isolated	Massbank	Massbank	M+H	124.039	0	1	59-67-6	N/A	OC(=O)C1=CC=CN=C1	1S/C6H5NO2/c8-6(9)5-2-1-3-7-4-5/h1-4H,(H,8,9)	N/A	3	Positive	UPDATE-SINGLE-ANNOTATED-BRONZE	Bronze	2076	spectra_filtered/specs_ms.mgf	lib-00038.mgf	0.96652	MASSBANK	3821240	34.782	2.39881	5	0.000297546	124.039	124.039	1	spectra_filtered/specs_ms.mgf2076	20		0	0	PVNIIMVLHYAWGP-UHFFFAOYSA-N	PVNIIMVLHYAWGP	Organoheterocyclic compounds	Pyridines and derivatives	Pyridinecarboxylic acids and derivatives	Nicotinic acid alkaloids	Pyridine alkaloids	Alkaloids
CCMSLIB00003214330	Tyr-Pro	ESI	Q-TOF	Isolated	NIST	NIST	M+H	279.134	0	1	0	N/A	C1CC(N(C1)C(=O)C(CC2=CC=C(C=C2)O)[NH3+])C(=O)[O-]	InChI=1S/C14H18N2O4/c15-11(8-9-3-5-10(17)6-4-9)13(18)16-7-1-2-12(16)14(19)20/h3-6,11-12,17H,1-2,7-8,15H2,(H,19,20)/t11-,12-/m0/s1	N/A	3	Positive	UPDATE-SINGLE-ANNOTATED-BRONZE	Bronze	8779	spectra_filtered/specs_ms.mgf	lib-00040.mgf	0.966504	NIST17	401530	137.863	0	7	0	279.134	279.134	1	spectra_filtered/specs_ms.mgf8779	20		1	248	VNYDHJARLHNEGA-UHFFFAOYSA-N	VNYDHJARLHNEGA	Organic acids and derivatives	Carboxylic acids and derivatives	Amino acids, peptides, and analogues	N/A	N/A	N/A
CCMSLIB00003137408	Spectral Match to Tributyl phosphate from NIST14	ESI	QqQ	Isolated	Data from Pieter Dorrestein	Data deposited by daniel	M+H	267.172	0	1	126738	N/A	N/A	N/A	N/A	3	Positive	UPDATE-SINGLE-ANNOTATED-BRONZE	Bronze	101	spectra_filtered/specs_ms.mgf	lib-00015.mgf	0.966399	GNPS-NIST14-MATCHES	677990	381.268	0.342673	4	9.15527e-05	267.172	267.172	1	spectra_filtered/specs_ms.mgf101	20		99	4456	N/A	N/A	N/A	N/A	N/A	N/A	N/A	N/A
CCMSLIB00003188209	Glycyl-L-norleucine	ESI	Q-TOF	Isolated	NIST	NIST	M+H	189.123	0	1	19257046	N/A	CCCCC(C(=O)[O-])NC(=O)C[NH3+]	InChI=1S/C8H16N2O3/c1-2-3-4-6(8(12)13)10-7(11)5-9/h6H,2-5,9H2,1H3,(H,10,11)(H,12,13)	N/A	3	Positive	UPDATE-SINGLE-ANNOTATED-BRONZE	Bronze	7657	spectra_filtered/specs_ms.mgf	lib-00040.mgf	0.966394	NIST17	514200	122.037	0.48409	3	9.15527e-05	189.123	189.123	1	spectra_filtered/specs_ms.mgf7657	20		0	0	XVUIZOUTLADVIH-UHFFFAOYSA-N	XVUIZOUTLADVIH	Organic acids and derivatives	Carboxylic acids and derivatives	Amino acids, peptides, and analogues	N/A	N/A	N/A
CCMSLIB00006686040	adenosine	LC-ESI	Orbitrap	commercial	Trent Northen	JGI:192723	M+H	268.104	0	1	N/A	N/A	Nc1ncnc2c1ncn2[C@@H]1O[C@H](CO)[C@@H](O)[C@H]1O	InChI=1S/C10H13N5O4/c11-8-5-9(13-2-12-8)15(3-14-5)10-7(18)6(17)4(1-16)19-10/h2-4,6-7,10,16-18H,1H2,(H2,11,12,13)/t4-,6-,7-,10-/m1/s1	N/A	3	Positive	UPDATE-SINGLE-ANNOTATED-BRONZE	Bronze	2084	spectra_filtered/specs_ms.mgf	lib-00009.mgf	0.966387	BERKELEY-LAB	12589400	47.395	0.341482	5	9.15527e-05	268.104	268.104	1	spectra_filtered/specs_ms.mgf2084	20		0	0	OIRDTQYFTABQOQ-KQYNXXCUSA-N	OIRDTQYFTABQOQ	N/A	N/A	N/A	Nucleosides	Purine nucleos(t)ides	Carbohydrates
CCMSLIB00006686040	adenosine	LC-ESI	Orbitrap	commercial	Trent Northen	JGI:192723	M+H	268.104	0	1	N/A	N/A	Nc1ncnc2c1ncn2[C@@H]1O[C@H](CO)[C@@H](O)[C@H]1O	InChI=1S/C10H13N5O4/c11-8-5-9(13-2-12-8)15(3-14-5)10-7(18)6(17)4(1-16)19-10/h2-4,6-7,10,16-18H,1H2,(H2,11,12,13)/t4-,6-,7-,10-/m1/s1	N/A	3	Positive	UPDATE-SINGLE-ANNOTATED-BRONZE	Bronze	8761	spectra_filtered/specs_ms.mgf	lib-00009.mgf	0.966387	BERKELEY-LAB	12589400	55.795	0.682964	5	0.000183105	268.104	268.104	1	spectra_filtered/specs_ms.mgf8761	20		0	0	OIRDTQYFTABQOQ-KQYNXXCUSA-N	OIRDTQYFTABQOQ	N/A	N/A	N/A	Nucleosides	Purine nucleos(t)ides	Carbohydrates
CCMSLIB00006709653	adenosine	LC-ESI	Orbitrap	commercial	Trent Northen	JGI:1214673	M+H	268.104	0	1	N/A	N/A	Nc1ncnc2c1ncn2[C@@H]1O[C@H](CO)[C@@H](O)[C@H]1O	InChI=1S/C10H13N5O4/c11-8-5-9(13-2-12-8)15(3-14-5)10-7(18)6(17)4(1-16)19-10/h2-4,6-7,10,16-18H,1H2,(H2,11,12,13)/t4-,6-,7-,10-/m1/s1	N/A	3	Positive	UPDATE-SINGLE-ANNOTATED-BRONZE	Bronze	8761	spectra_filtered/specs_ms.mgf	lib-00009.mgf	0.966387	BERKELEY-LAB	12589400	55.795	0.682964	5	0.000183105	268.104	268.104	1	spectra_filtered/specs_ms.mgf8761	20		0	0	OIRDTQYFTABQOQ-KQYNXXCUSA-N	OIRDTQYFTABQOQ	N/A	N/A	N/A	Nucleosides	Purine nucleos(t)ides	Carbohydrates
CCMSLIB00006709653	adenosine	LC-ESI	Orbitrap	commercial	Trent Northen	JGI:1214673	M+H	268.104	0	1	N/A	N/A	Nc1ncnc2c1ncn2[C@@H]1O[C@H](CO)[C@@H](O)[C@H]1O	InChI=1S/C10H13N5O4/c11-8-5-9(13-2-12-8)15(3-14-5)10-7(18)6(17)4(1-16)19-10/h2-4,6-7,10,16-18H,1H2,(H2,11,12,13)/t4-,6-,7-,10-/m1/s1	N/A	3	Positive	UPDATE-SINGLE-ANNOTATED-BRONZE	Bronze	2084	spectra_filtered/specs_ms.mgf	lib-00009.mgf	0.966387	BERKELEY-LAB	12589400	47.395	0.341482	5	9.15527e-05	268.104	268.104	1	spectra_filtered/specs_ms.mgf2084	20		0	0	OIRDTQYFTABQOQ-KQYNXXCUSA-N	OIRDTQYFTABQOQ	N/A	N/A	N/A	Nucleosides	Purine nucleos(t)ides	Carbohydrates
CCMSLIB00003195868	Adenosine	ESI	Q-TOF	Isolated	NIST	NIST	M+H	268.104	0	1	58617	N/A	C1=NC2=C(C(=N1)N)N=CN2C3C(C(C(O3)CO)O)O	InChI=1S/C10H13N5O4/c11-8-5-9(13-2-12-8)15(3-14-5)10-7(18)6(17)4(1-16)19-10/h2-4,6-7,10,16-18H,1H2,(H2,11,12,13)/t4-,6-,7-,10+/m1/s1	N/A	3	Positive	UPDATE-SINGLE-ANNOTATED-BRONZE	Bronze	8761	spectra_filtered/specs_ms.mgf	lib-00040.mgf	0.966353	NIST17	12589400	55.795	0.682964	4	0.000183105	268.104	268.104	1	spectra_filtered/specs_ms.mgf8761	20		4	45	OIRDTQYFTABQOQ-UHFFFAOYSA-N	OIRDTQYFTABQOQ	N/A	N/A	N/A	Nucleosides	Purine nucleos(t)ides	Carbohydrates
CCMSLIB00003195868	Adenosine	ESI	Q-TOF	Isolated	NIST	NIST	M+H	268.104	0	1	58617	N/A	C1=NC2=C(C(=N1)N)N=CN2C3C(C(C(O3)CO)O)O	InChI=1S/C10H13N5O4/c11-8-5-9(13-2-12-8)15(3-14-5)10-7(18)6(17)4(1-16)19-10/h2-4,6-7,10,16-18H,1H2,(H2,11,12,13)/t4-,6-,7-,10+/m1/s1	N/A	3	Positive	UPDATE-SINGLE-ANNOTATED-BRONZE	Bronze	2084	spectra_filtered/specs_ms.mgf	lib-00040.mgf	0.966353	NIST17	12589400	47.395	0.341482	4	9.15527e-05	268.104	268.104	1	spectra_filtered/specs_ms.mgf2084	20		4	45	OIRDTQYFTABQOQ-UHFFFAOYSA-N	OIRDTQYFTABQOQ	N/A	N/A	N/A	Nucleosides	Purine nucleos(t)ides	Carbohydrates
CCMSLIB00000221621	ReSpect:PT110890 Indole-3-aldehyde|Indole-3-carbaldehyde|3-Formylindole|1H-indole-3-carbaldehyde|beta-Indolylaldehyde|Indole-3-carboxaldehyde|1H-indole-3-carbaldehyde	ESI	LC-Q-TOF/MS	Isolated	Putative ReSpect Match	ReSpect	[M+H]	146.061	0	1	487-89-8	N/A	C1=CC=C2C(=C1)C(=CN2)C=O	1/C9H7NO/c11-6-7-5-10-9-4-2-1-3-8(7)9/h1-6,10H	N/A	3	Positive	UPDATE-SINGLE-ANNOTATED-BRONZE	Bronze	2131	spectra_filtered/specs_ms.mgf	lib-00032.mgf	0.9663	RESPECT	493360	148.061	6.89493	3	0.00100708	146.061	146.06	1	spectra_filtered/specs_ms.mgf2131	20		0	0	OLNJUISKUQQNIM-UHFFFAOYSA-N	OLNJUISKUQQNIM	Organoheterocyclic compounds	Indoles and derivatives	Indoles	Tryptophan alkaloids	Simple indole alkaloids	Alkaloids
CCMSLIB00005758832	Massbank:PT110890 Indole-3-aldehyde|beta-Indolylaldehyde|1H-indole-3-carbaldehyde|3-Formylindole|Indole-3-carboxaldehyde|Indole-3-carbaldehyde	ESI	qTof	Isolated	Massbank	Massbank	M+H	146.061	0	1	487-89-8	N/A	C1=CC=C2C(=C1)C(=CN2)C=O	1S/C9H7NO/c11-6-7-5-10-9-4-2-1-3-8(7)9/h1-6,10H	N/A	3	Positive	UPDATE-SINGLE-ANNOTATED-BRONZE	Bronze	2131	spectra_filtered/specs_ms.mgf	lib-00038.mgf	0.966264	MASSBANK	493360	148.061	6.89493	3	0.00100708	146.061	146.06	1	spectra_filtered/specs_ms.mgf2131	20		0	0	OLNJUISKUQQNIM-UHFFFAOYSA-N	OLNJUISKUQQNIM	Organoheterocyclic compounds	Indoles and derivatives	Indoles	Tryptophan alkaloids	Simple indole alkaloids	Alkaloids
CCMSLIB00000223334	Massbank:PR101043 Indole-3-carboxyaldehyde|Indole-3-aldehyde|3-Formylindole|1H-indole-3-carbaldehyde|beta-Indolylaldehyde	ESI	LC-ESI-QTOF	Isolated	Putative Massbank Match	Massbank	[M+H]+	146.061	0	1	487-89-8	N/A	O=Cc(c1)c(c2)c(ccc2)n1	1S/C9H7NO/c11-6-7-5-10-9-4-2-1-3-8(7)9/h1-6,10H	N/A	3	Positive	UPDATE-SINGLE-ANNOTATED-BRONZE	Bronze	2131	spectra_filtered/specs_ms.mgf	lib-00038.mgf	0.966264	MASSBANK	493360	148.061	6.89493	3	0.00100708	146.061	146.06	1	spectra_filtered/specs_ms.mgf2131	20		0	0	N/A	N/A	N/A	N/A	N/A	N/A	N/A	N/A
CCMSLIB00006680929	"NEPSILON,NEPSILON,NEPSILON-TRIMETHYLLYSINE"	ESI	qTof	isolated	MoNA	MoNA:MoNA032067	M+H	189.16	0	1	N/A	N/A	C[N+](C)(C)CCCC[C@@H](C(=O)[O-])N	"InChI=1S/C9H20N2O2/c1-11(2,3)7-5-4-6-8(10)9(12)13/h8H,4-7,10H2,1-3H3/t8-/m0/s1"	N/A	3	positive	UPDATE-SINGLE-ANNOTATED-BRONZE	Bronze	3156	spectra_filtered/specs_ms.mgf	lib-00002.mgf	0.966263	MONA	891600	24.871	1.04866	6	0.000198364	189.16	189.16	1	spectra_filtered/specs_ms.mgf3156	13		0	0	MXNRLFUSFKVQSK-QMMMGPOBSA-N	MXNRLFUSFKVQSK	Organic acids and derivatives	Carboxylic acids and derivatives	Amino acids, peptides, and analogues	N/A	N/A	N/A
CCMSLIB00003184218	Betaine	ESI	Q-TOF	Isolated	NIST	NIST	2M+H	235.165	0	1	107437	N/A	C[N+](C)(C)CC(=O)[O-]	InChI=1S/C5H11NO2/c1-6(2,3)4-5(7)8/h4H2,1-3H3	N/A	3	Positive	UPDATE-SINGLE-ANNOTATED-BRONZE	Bronze	7202	spectra_filtered/specs_ms.mgf	lib-00040.mgf	0.966242	NIST17	3595300	24.877	0.389312	3	9.15527e-05	235.165	235.165	1	spectra_filtered/specs_ms.mgf7202	20		0	0	KWIUHFFTVRNATP-UHFFFAOYSA-N	KWIUHFFTVRNATP	Organic acids and derivatives	Carboxylic acids and derivatives	Amino acids, peptides, and analogues	N/A	N/A	N/A
CCMSLIB00003200521	L-Lysine	ESI	Q-TOF	Isolated	NIST	NIST	M+H	147.113	0	1	56871	N/A	[H+].C(CCN)CC(C(=O)[O-])N	InChI=1S/C6H14N2O2/c7-4-2-1-3-5(8)6(9)10/h5H,1-4,7-8H2,(H,9,10)/t5-/m0/s1	N/A	3	Positive	UPDATE-SINGLE-ANNOTATED-BRONZE	Bronze	2182	spectra_filtered/specs_ms.mgf	lib-00040.mgf	0.966191	NIST17	1361540	26.036	0	3	0	147.113	147.113	1	spectra_filtered/specs_ms.mgf2182	20		0	0	KDXKERNSBIXSRK-UHFFFAOYSA-N	KDXKERNSBIXSRK	Organic acids and derivatives	Carboxylic acids and derivatives	Amino acids, peptides, and analogues	N/A	N/A	N/A
CCMSLIB00003397340	DL-Arginine	ESI	HCD	Isolated	NIST	NIST	M+H	175.119	0	1	7200251	N/A	C(CC(C(=O)[O-])N)C[NH+]=C(N)N	InChI=1S/C6H14N4O2/c7-4(5(11)12)2-1-3-10-6(8)9/h4H,1-3,7H2,(H,11,12)(H4,8,9,10)	N/A	3	Positive	UPDATE-SINGLE-ANNOTATED-BRONZE	Bronze	2094	spectra_filtered/specs_ms.mgf	lib-00040.mgf	0.966189	NIST17	6455200	25.044	0	6	0	175.119	175.119	1	spectra_filtered/specs_ms.mgf2094	20		17	1977	ODKSFYDXXFIFQN-UHFFFAOYSA-N	ODKSFYDXXFIFQN	Organic acids and derivatives	Carboxylic acids and derivatives	Amino acids, peptides, and analogues	N/A	N/A	N/A
CCMSLIB00003213349	Ile-Leu	ESI	Q-TOF	Isolated	NIST	NIST	M+H	245.186	0	1	0	N/A	CCC(C)C(C(=O)NC(CC(C)C)C(=O)O)N	InChI=1S/C12H24N2O3/c1-5-8(4)10(13)11(15)14-9(12(16)17)6-7(2)3/h7-10H,5-6,13H2,1-4H3,(H,14,15)(H,16,17)/t8-,9-,10-/m0/s1	N/A	3	Positive	UPDATE-SINGLE-ANNOTATED-BRONZE	Bronze	6689	spectra_filtered/specs_ms.mgf	lib-00040.mgf	0.96616	NIST17	2107900	169.31	0	4	0	245.186	245.186	1	spectra_filtered/specs_ms.mgf6689	20		0	0	JWBXCSQZLLIOCI-UHFFFAOYSA-N	JWBXCSQZLLIOCI	Organic acids and derivatives	Carboxylic acids and derivatives	Amino acids, peptides, and analogues	Small peptides	Dipeptides	Amino acids and Peptides
CCMSLIB00005730843	Massbank:EQ330404 Adenosine|(2R,3R,4S,5R)-2-(6-aminopurin-9-yl)-5-(hydroxymethyl)oxolane-3,4-diol	ESI	Hybrid FT	Isolated	Massbank	Massbank	M+H	268.104	0	1	58-61-7	N/A	C1=NC(=C2C(=N1)N(C=N2)[C@H]3[C@@H]([C@@H]([C@H](O3)CO)O)O)N	1S/C10H13N5O4/c11-8-5-9(13-2-12-8)15(3-14-5)10-7(18)6(17)4(1-16)19-10/h2-4,6-7,10,16-18H,1H2,(H2,11,12,13)/t4-,6-,7-,10-/m1/s1	N/A	3	Positive	UPDATE-SINGLE-ANNOTATED-BRONZE	Bronze	8761	spectra_filtered/specs_ms.mgf	lib-00038.mgf	0.965948	MASSBANK	12589400	55.795	0.682964	4	0.000183105	268.104	268.104	1	spectra_filtered/specs_ms.mgf8761	20		0	0	OIRDTQYFTABQOQ-KQYNXXCUSA-N	OIRDTQYFTABQOQ	N/A	N/A	N/A	Nucleosides	Purine nucleos(t)ides	Carbohydrates
CCMSLIB00005730843	Massbank:EQ330404 Adenosine|(2R,3R,4S,5R)-2-(6-aminopurin-9-yl)-5-(hydroxymethyl)oxolane-3,4-diol	ESI	Hybrid FT	Isolated	Massbank	Massbank	M+H	268.104	0	1	58-61-7	N/A	C1=NC(=C2C(=N1)N(C=N2)[C@H]3[C@@H]([C@@H]([C@H](O3)CO)O)O)N	1S/C10H13N5O4/c11-8-5-9(13-2-12-8)15(3-14-5)10-7(18)6(17)4(1-16)19-10/h2-4,6-7,10,16-18H,1H2,(H2,11,12,13)/t4-,6-,7-,10-/m1/s1	N/A	3	Positive	UPDATE-SINGLE-ANNOTATED-BRONZE	Bronze	2084	spectra_filtered/specs_ms.mgf	lib-00038.mgf	0.965948	MASSBANK	12589400	47.395	0.341482	4	9.15527e-05	268.104	268.104	1	spectra_filtered/specs_ms.mgf2084	20		0	0	OIRDTQYFTABQOQ-KQYNXXCUSA-N	OIRDTQYFTABQOQ	N/A	N/A	N/A	Nucleosides	Purine nucleos(t)ides	Carbohydrates
CCMSLIB00006682699	GUANOSINE	ESI	qTof	isolated	MoNA	MoNA:MoNA032588	M+H	284.099	0	1	N/A	N/A	C([C@@H]1[C@H]([C@H]([C@H](N2C=NC3=C2NC(=N)N=C3O)O1)O)O)O	"InChI=1S/C10H13N5O5/c11-10-13-7-4(8(19)14-10)12-2-15(7)9-6(18)5(17)3(1-16)20-9/h2-3,5-6,9,16-18H,1H2,(H3,11,13,14,19)/t3-,5-,6-,9-/m1/s1"	N/A	3	positive	UPDATE-SINGLE-ANNOTATED-BRONZE	Bronze	2147	spectra_filtered/specs_ms.mgf	lib-00002.mgf	0.965807	MONA	1077870	57.528	0.322256	4	9.15527e-05	284.099	284.099	1	spectra_filtered/specs_ms.mgf2147	20		1	66	NYHBQMYGNKIUIF-UUOKFMHZSA-N	NYHBQMYGNKIUIF	N/A	N/A	N/A	Nucleosides	Purine nucleos(t)ides	Carbohydrates
CCMSLIB00005884338	NALPHA-ACETYL-L-LYSINE - 50.0 eV	ESI	Orbitrap	Isolated	Madeleine Ernst	Anna Abrahamsson	M+H	189.123	0	1	1946-82-3	N/A	CC(=O)NC(CCCCN)C(O)=O	N/A	N/A	1	Positive	UPDATE-SINGLE-ANNOTATED-GOLD	Gold	2077	spectra_filtered/specs_ms.mgf	lib-00034.mgf	0.965767	GNPS-LIBRARY	4243000	26.024	1.61364	7	0.000305176	189.123	189.123	1	spectra_filtered/specs_ms.mgf2077	20		0	0	VEYYWZRYIYDQJM-UHFFFAOYSA-N	VEYYWZRYIYDQJM	Organic acids and derivatives	Carboxylic acids and derivatives	Amino acids, peptides, and analogues	Small peptides	Dipeptides	Amino acids and Peptides
CCMSLIB00003723424	Glycyl-L-norleucine	ESI	HCD	Isolated	NIST	NIST	M+H	189.123	0	1	19257046	N/A	CCCCC(C(=O)[O-])NC(=O)C[NH3+]	InChI=1S/C8H16N2O3/c1-2-3-4-6(8(12)13)10-7(11)5-9/h6H,2-5,9H2,1H3,(H,10,11)(H,12,13)	N/A	3	Positive	UPDATE-SINGLE-ANNOTATED-BRONZE	Bronze	7657	spectra_filtered/specs_ms.mgf	lib-00040.mgf	0.96566	NIST17	514200	122.037	0.48409	3	9.15527e-05	189.123	189.123	1	spectra_filtered/specs_ms.mgf7657	20		0	0	XVUIZOUTLADVIH-UHFFFAOYSA-N	XVUIZOUTLADVIH	Organic acids and derivatives	Carboxylic acids and derivatives	Amino acids, peptides, and analogues	N/A	N/A	N/A
CCMSLIB00003553995	Ethylhexadecyldimethylammonium cation	ESI	HCD	Isolated	NIST	NIST	Cat	298.347	0	1	10328333	N/A	CCCCCCCCCCCCCCCC[N+](C)(C)CC	InChI=1S/C20H44N/c1-5-7-8-9-10-11-12-13-14-15-16-17-18-19-20-21(3,4)6-2/h5-20H2,1-4H3/q+1	N/A	3	Positive	UPDATE-SINGLE-ANNOTATED-BRONZE	Bronze	15121	spectra_filtered/specs_ms.mgf	lib-00040.mgf	0.96553	NIST17	446880	371.708	0.306867	6	9.15527e-05	298.347	298.347	1	spectra_filtered/specs_ms.mgf15121	16		0	0	VCAVAURZPNANDQ-UHFFFAOYSA-N	VCAVAURZPNANDQ	Organic nitrogen compounds	Organonitrogen compounds	Quaternary ammonium salts	N/A	N/A	N/A
CCMSLIB00003625116	Methyl 4,6-O-benzylidene-.alpha.-D-glucopyranoside	ESI	HCD	Isolated	NIST	NIST	M+H-C7H12O5	107.049	0	1	3162967	N/A	COC1C(C(C2C(O1)COC(O2)C3=CC=CC=C3)O)O	InChI=1S/C14H18O6/c1-17-14-11(16)10(15)12-9(19-14)7-18-13(20-12)8-5-3-2-4-6-8/h2-6,9-16H,7H2,1H3/t9-,10-,11-,12-,13?,14+/m1/s1	N/A	3	Positive	UPDATE-SINGLE-ANNOTATED-BRONZE	Bronze	2478	spectra_filtered/specs_ms.mgf	lib-00040.mgf	0.965478	NIST17	412860	86.547	0	4	0	107.049	107.049	1	spectra_filtered/specs_ms.mgf2478	20		0	0	VVSWDMJYIDBTMV-UHFFFAOYSA-N	VVSWDMJYIDBTMV	N/A	N/A	N/A			Shikimates and Phenylpropanoids
CCMSLIB00003183176	Thr-Leu	ESI	Q-TOF	Isolated	NIST	NIST	M+H	233.15	0	1	50299122	N/A	CC(C)CC(C(=O)O)NC(=O)C(C(C)O)N	InChI=1S/C10H20N2O4/c1-5(2)4-7(10(15)16)12-9(14)8(11)6(3)13/h5-8,13H,4,11H2,1-3H3,(H,12,14)(H,15,16)/t6-,7+,8+/m1/s1	N/A	3	Positive	UPDATE-SINGLE-ANNOTATED-BRONZE	Bronze	3782	spectra_filtered/specs_ms.mgf	lib-00040.mgf	0.965464	NIST17	808700	134.678	0	8	0	233.15	233.15	1	spectra_filtered/specs_ms.mgf3782	20		3	10	BQBCIBCLXBKYHW-UHFFFAOYSA-N	BQBCIBCLXBKYHW	Organic acids and derivatives	Carboxylic acids and derivatives	Amino acids, peptides, and analogues	Small peptides	Dipeptides	Amino acids and Peptides
CCMSLIB00003183176	Thr-Leu	ESI	Q-TOF	Isolated	NIST	NIST	M+H	233.15	0	1	50299122	N/A	CC(C)CC(C(=O)O)NC(=O)C(C(C)O)N	InChI=1S/C10H20N2O4/c1-5(2)4-7(10(15)16)12-9(14)8(11)6(3)13/h5-8,13H,4,11H2,1-3H3,(H,12,14)(H,15,16)/t6-,7+,8+/m1/s1	N/A	3	Positive	UPDATE-SINGLE-ANNOTATED-BRONZE	Bronze	12746	spectra_filtered/specs_ms.mgf	lib-00040.mgf	0.965464	NIST17	808700	134.428	0	8	0	233.15	233.15	1	spectra_filtered/specs_ms.mgf12746	20		3	10	BQBCIBCLXBKYHW-UHFFFAOYSA-N	BQBCIBCLXBKYHW	Organic acids and derivatives	Carboxylic acids and derivatives	Amino acids, peptides, and analogues	Small peptides	Dipeptides	Amino acids and Peptides
CCMSLIB00003388967	Adenosine 3'-monophosphate	ESI	HCD	Isolated	NIST	NIST	M+H	348.07	0	1	84219	N/A	N/A	N/A	N/A	3	Positive	UPDATE-SINGLE-ANNOTATED-BRONZE	Bronze	16928	spectra_filtered/specs_ms.mgf	lib-00040.mgf	0.965419	NIST17	1352430	40.585	0.263029	6	9.15527e-05	348.07	348.07	1	spectra_filtered/specs_ms.mgf16928	20		0	0	N/A	N/A	N/A	N/A	N/A	N/A	N/A	N/A
CCMSLIB00006708683	guanosine	LC-ESI	Orbitrap	commercial	Trent Northen	JGI:215366	M+H	284.099	0	1	N/A	N/A	N=c1nc(O)c2ncn(C3OC(CO)C(O)C3O)c2[nH]1	InChI=1S/C10H13N5O5/c11-10-13-7-4(8(19)14-10)12-2-15(7)9-6(18)5(17)3(1-16)20-9/h2-3,5-6,9,16-18H,1H2,(H3,11,13,14,19)/t3-,5-,6-,9-/m1/s1	N/A	3	Positive	UPDATE-SINGLE-ANNOTATED-BRONZE	Bronze	2147	spectra_filtered/specs_ms.mgf	lib-00009.mgf	0.965303	BERKELEY-LAB	1077870	57.528	0.429675	6	0.00012207	284.099	284.099	1	spectra_filtered/specs_ms.mgf2147	20		0	0	NYHBQMYGNKIUIF-UHFFFAOYSA-N	NYHBQMYGNKIUIF	N/A	N/A	N/A	Nucleosides	Purine nucleos(t)ides	Carbohydrates
CCMSLIB00006679839	XANTHOSINE	ESI	Orbitrap	isolated	MoNA	MoNA:MoNA037136	M+H	285.083	0	1	N/A	N/A	C([C@@H]1[C@H]([C@H]([C@H](N2C=NC3=C(N=C(N=C32)O)O)O1)O)O)O	"InChI=1S/C10H12N4O6/c15-1-3-5(16)6(17)9(20-3)14-2-11-4-7(14)12-10(19)13-8(4)18/h2-3,5-6,9,15-17H,1H2,(H2,12,13,18,19)/t3-,5-,6-,9-/m1/s1"	N/A	3	positive	UPDATE-SINGLE-ANNOTATED-BRONZE	Bronze	2289	spectra_filtered/specs_ms.mgf	lib-00002.mgf	0.96525	MONA	372220	88.673	1.71277	9	0.000488281	285.083	285.083	1	spectra_filtered/specs_ms.mgf2289	20		0	0	UBORTCNDUKBEOP-UUOKFMHZSA-N	UBORTCNDUKBEOP	N/A	N/A	N/A	Nucleosides	Purine nucleos(t)ides	Carbohydrates
CCMSLIB00003220530	Ile-Ile	ESI	Q-TOF	Isolated	NIST	NIST	M+H	245.186	0	1	0	N/A	CCC(C)C(C(=O)NC(C(C)CC)C(=O)O)N	InChI=1S/C12H24N2O3/c1-5-7(3)9(13)11(15)14-10(12(16)17)8(4)6-2/h7-10H,5-6,13H2,1-4H3,(H,14,15)(H,16,17)/t7-,8-,9-,10-/m0/s1	N/A	3	Positive	UPDATE-SINGLE-ANNOTATED-BRONZE	Bronze	6689	spectra_filtered/specs_ms.mgf	lib-00040.mgf	0.965195	NIST17	2107900	169.31	0	4	0	245.186	245.186	1	spectra_filtered/specs_ms.mgf6689	20		0	0	BCVIOZZGJNOEQS-UHFFFAOYSA-N	BCVIOZZGJNOEQS	Organic acids and derivatives	Carboxylic acids and derivatives	Amino acids, peptides, and analogues	Small peptides	Dipeptides	Amino acids and Peptides
CCMSLIB00003388966	Adenosine 3'-monophosphate	ESI	HCD	Isolated	NIST	NIST	M+H	348.07	0	1	84219	N/A	N/A	N/A	N/A	3	Positive	UPDATE-SINGLE-ANNOTATED-BRONZE	Bronze	5892	spectra_filtered/specs_ms.mgf	lib-00040.mgf	0.96514	NIST17	987420	56.126	0	6	0	348.07	348.07	1	spectra_filtered/specs_ms.mgf5892	20		0	0	N/A	N/A	N/A	N/A	N/A	N/A	N/A	N/A
CCMSLIB00003521723	Adenosine 2'-monophosphate	ESI	HCD	Isolated	NIST	NIST	M+H	348.07	0	1	130494	N/A	N/A	N/A	N/A	3	Positive	UPDATE-SINGLE-ANNOTATED-BRONZE	Bronze	5892	spectra_filtered/specs_ms.mgf	lib-00040.mgf	0.965108	NIST17	987420	56.126	0	6	0	348.07	348.07	1	spectra_filtered/specs_ms.mgf5892	20		0	0	N/A	N/A	N/A	N/A	N/A	N/A	N/A	N/A
CCMSLIB00003726571	Ile-Leu	ESI	HCD	Isolated	NIST	NIST	M+H	245.186	0	1	0	N/A	CCC(C)C(C(=O)NC(CC(C)C)C(=O)O)N	InChI=1S/C12H24N2O3/c1-5-8(4)10(13)11(15)14-9(12(16)17)6-7(2)3/h7-10H,5-6,13H2,1-4H3,(H,14,15)(H,16,17)/t8-,9-,10-/m0/s1	N/A	3	Positive	UPDATE-SINGLE-ANNOTATED-BRONZE	Bronze	6689	spectra_filtered/specs_ms.mgf	lib-00040.mgf	0.965094	NIST17	2107900	169.31	0	3	0	245.186	245.186	1	spectra_filtered/specs_ms.mgf6689	20		0	0	JWBXCSQZLLIOCI-UHFFFAOYSA-N	JWBXCSQZLLIOCI	Organic acids and derivatives	Carboxylic acids and derivatives	Amino acids, peptides, and analogues	Small peptides	Dipeptides	Amino acids and Peptides
CCMSLIB00003521718	Adenosine 2'-monophosphate	ESI	HCD	Isolated	NIST	NIST	M+H	348.07	0	1	130494	N/A	N/A	N/A	N/A	3	Positive	UPDATE-SINGLE-ANNOTATED-BRONZE	Bronze	5892	spectra_filtered/specs_ms.mgf	lib-00040.mgf	0.964982	NIST17	987420	56.126	0	6	0	348.07	348.07	1	spectra_filtered/specs_ms.mgf5892	20		0	0	N/A	N/A	N/A	N/A	N/A	N/A	N/A	N/A
CCMSLIB00000573096	AMP portion of methylmalonyl-CoA? and as listed by MoNA:3472824 Methylmalonyl-Coenzyme A	LC-ESI	qTof	Commercial	MoNA	MoNA	M+H	348.07	347.063	1	N/A	N/A	C1=NC(=C2C(=N1)N(C=N2)[C@H]3[C@@H]([C@@H]([C@H](O3)CO)OP(=O)(O)O)O)N	InChI=1/C10H14N5O7P/c11-8-5-9(13-2-12-8)15(3-14-5)10-6(17)7(4(1-16)21-10)22-23(18,19)20/h2-4,6-7,10,16-17H,1H2,(H2,11,12,13)(H2,18,19,20)/t4-,6-,7-,10-/m1/s1/f/h18-19H,11H2	N/A	3	Positive	UPDATE-SINGLE-ANNOTATED-BRONZE	Bronze	16928	spectra_filtered/specs_ms.mgf	lib-00002.mgf	0.964856	MONA	1352430	40.585	1.40282	6	0.000488281	348.07	348.07	1	spectra_filtered/specs_ms.mgf16928	20		0	0	LNQVTSROQXJCDD-KQYNXXCUSA-N	LNQVTSROQXJCDD	N/A	N/A	N/A	Nucleosides	Purine nucleos(t)ides	Carbohydrates
CCMSLIB00005755249	Massbank: 3'-AMP|[(2R,3S,4R,5R)-5-(6-aminopurin-9-yl)-4-hydroxy-2-(hydroxymethyl)oxolan-3-yl] dihydrogen phosphate	ESI	Hybrid FT	Isolated	Massbank	Massbank	M+H	348.07	0	1	N/A	N/A	Nc1ncnc2c1ncn2[C@@H]1O[C@H](CO)[C@@H](OP(=O)(O)O)[C@H]1O	1S/C10H14N5O7P/c11-8-5-9(13-2-12-8)15(3-14-5)10-6(17)7(4(1-16)21-10)22-23(18,19)20/h2-4,6-7,10,16-17H,1H2,(H2,11,12,13)(H2,18,19,20)/t4-,6-,7-,10-/m1/s1	N/A	3	Positive	UPDATE-SINGLE-ANNOTATED-BRONZE	Bronze	16928	spectra_filtered/specs_ms.mgf	lib-00038.mgf	0.964856	MASSBANK	1352430	40.585	1.40282	6	0.000488281	348.07	348.07	1	spectra_filtered/specs_ms.mgf16928	20		0	0	LNQVTSROQXJCDD-KQYNXXCUSA-N	LNQVTSROQXJCDD	N/A	N/A	N/A	Nucleosides	Purine nucleos(t)ides	Carbohydrates
CCMSLIB00003501874	NG,NG-Dimethyl-L-arginine	ESI	HCD	Isolated	NIST	NIST	M+H-C3H9N3	116.071	0	1	30315936	N/A	CN(C)C(=NCCCC(C(=O)O)N)N	InChI=1S/C8H18N4O2/c1-12(2)8(10)11-5-3-4-6(9)7(13)14/h6H,3-5,9H2,1-2H3,(H2,10,11)(H,13,14)/t6-/m0/s1	N/A	3	Positive	UPDATE-SINGLE-ANNOTATED-BRONZE	Bronze	16935	spectra_filtered/specs_ms.mgf	lib-00040.mgf	0.964844	NIST17	514290	145.866	0	3	0	116.071	116.071	1	spectra_filtered/specs_ms.mgf16935	15		2	31	YDGMGEXADBMOMJ-UHFFFAOYSA-N	YDGMGEXADBMOMJ	Organic acids and derivatives	Carboxylic acids and derivatives	Amino acids, peptides, and analogues	Small peptides	Aminoacids	Amino acids and Peptides
CCMSLIB00003220567	Ile-Pro	ESI	Q-TOF	Isolated	NIST	NIST	M+H	229.155	0	1	0	N/A	CCC(C)C(C(=O)N1CCCC1C(=O)[O-])[NH3+]	InChI=1S/C11H20N2O3/c1-3-7(2)9(12)10(14)13-6-4-5-8(13)11(15)16/h7-9H,3-6,12H2,1-2H3,(H,15,16)/t7-,8-,9-/m0/s1	N/A	3	Positive	UPDATE-SINGLE-ANNOTATED-BRONZE	Bronze	3877	spectra_filtered/specs_ms.mgf	lib-00040.mgf	0.964731	NIST17	2546150	149.901	0	4	0	229.155	229.155	1	spectra_filtered/specs_ms.mgf3877	20		1	5	BBIXOODYWPFNDT-UHFFFAOYSA-N	BBIXOODYWPFNDT	Organic acids and derivatives	Carboxylic acids and derivatives	Amino acids, peptides, and analogues	N/A	N/A	N/A
CCMSLIB00003137757	Spectral Match to Tributyl phosphate from NIST14	ESI	QQQ	Isolated	Data from Pieter Dorrestein	Data deposited by daniel	M+H	267.172	266.165	1	126738	N/A	CCCCOP(=O)(OCCCC)OCCCC	InChI=1S/C12H27O4P/c1-4-7-10-14-17(13,15-11-8-5-2)16-12-9-6-3/h4-12H2,1-3H3	N/A	3	Positive	UPDATE-SINGLE-ANNOTATED-BRONZE	Bronze	101	spectra_filtered/specs_ms.mgf	lib-00015.mgf	0.964619	GNPS-NIST14-MATCHES	677990	381.268	0.342673	4	9.15527e-05	267.172	267.172	1	spectra_filtered/specs_ms.mgf101	20		99	4456	STCOOQWBFONSKY-UHFFFAOYSA-N	STCOOQWBFONSKY	Organic acids and derivatives	Organic phosphoric acids and derivatives	Phosphate esters			Fatty acids
CCMSLIB00003377747	Glycerophosphocholine	ESI	HCD	Isolated	NIST	NIST	M+K	296.066	0	1	28319779	N/A	C[N+](C)(C)CCOP(=O)([O-])OCC(CO)O	InChI=1S/C8H20NO6P/c1-9(2,3)4-5-14-16(12,13)15-7-8(11)6-10/h8,10-11H,4-7H2,1-3H3/t8-/m1/s1	N/A	3	Positive	UPDATE-SINGLE-ANNOTATED-BRONZE	Bronze	10297	spectra_filtered/specs_ms.mgf	lib-00040.mgf	0.964482	NIST17	2869430	24.115	0	5	0	296.066	296.066	1	spectra_filtered/specs_ms.mgf10297	13		24	1102	SUHOQUVVVLNYQR-UHFFFAOYSA-N	SUHOQUVVVLNYQR	Lipids and lipid-like molecules	Glycerophospholipids	Glycerophosphocholines	N/A	N/A	N/A
CCMSLIB00000579854	Tri-isobutyl phosphate	LC-ESI	Orbitrap	Commercial	CASMI	CASMI2016	M+H	267.172	0	1	N/A	29088	CC(C)COP(=O)(OCC(C)C)OCC(C)C	"InChI=1S/C12H27O4P/c1-10(2)7-14-17(13,15-8-11(3)4)16-9-12(5)6/h10-12H,7-9H2,1-6H3"		1	Positive	UPDATE-SINGLE-ANNOTATED-GOLD	Gold	101	spectra_filtered/specs_ms.mgf	lib-00000.mgf	0.964338	CASMI	677990	381.268	0.342673	5	9.15527e-05	267.172	267.172	1	spectra_filtered/specs_ms.mgf101	20		0	0	HRKAMJBPFPHCSD-UHFFFAOYSA-N	HRKAMJBPFPHCSD	Organic acids and derivatives	Organic phosphoric acids and derivatives	Phosphate esters			Fatty acids
CCMSLIB00000841634	MassbankEU:SM824801 Tri-isobutyl phosphate|Triisobutyl phosphate|tris(2-methylpropyl) phosphate	ESI	LC-ESI-QFT	Isolated	Massbank EU	Massbank	[M+H]+	267.172	0	1	126-71-6	N/A	CC(C)COP(=O)(OCC(C)C)OCC(C)C	1S/C12H27O4P/c1-10(2)7-14-17(13,15-8-11(3)4)16-9-12(5)6/h10-12H,7-9H2,1-6H3	N/A	3	Positive	UPDATE-SINGLE-ANNOTATED-BRONZE	Bronze	101	spectra_filtered/specs_ms.mgf	lib-00026.mgf	0.964338	MASSBANKEU	677990	381.268	0.342673	5	9.15527e-05	267.172	267.172	1	spectra_filtered/specs_ms.mgf101	20		0	0	HRKAMJBPFPHCSD-UHFFFAOYSA-N	HRKAMJBPFPHCSD	Organic acids and derivatives	Organic phosphoric acids and derivatives	Phosphate esters			Fatty acids
CCMSLIB00003212990	PyroGlu-Pro	ESI	Q-TOF	Isolated	NIST	NIST	M+H	227.103	0	1	0	N/A	C1CC(N(C1)C(=O)C2CCC(=O)N2)C(=O)O	InChI=1S/C10H14N2O4/c13-8-4-3-6(11-8)9(14)12-5-1-2-7(12)10(15)16/h6-7H,1-5H2,(H,11,13)(H,15,16)	N/A	3	Positive	UPDATE-SINGLE-ANNOTATED-BRONZE	Bronze	3183	spectra_filtered/specs_ms.mgf	lib-00040.mgf	0.9642	NIST17	885310	133.804	0	5	0	227.103	227.103	1	spectra_filtered/specs_ms.mgf3183	17		2	114	PFEJJYZYEFRQEA-UHFFFAOYSA-N	PFEJJYZYEFRQEA	Organic acids and derivatives	Carboxylic acids and derivatives	Amino acids, peptides, and analogues	Small peptides	Dipeptides	Amino acids and Peptides
CCMSLIB00005765019	Massbank:LU048803 Nicotinic acid|pyridine-3-carboxylic acid	ESI	Hybrid FT	Isolated	Massbank	Massbank	M+H	124.039	0	1	59-67-6	N/A	OC(=O)C1=CC=CN=C1	1S/C6H5NO2/c8-6(9)5-2-1-3-7-4-5/h1-4H,(H,8,9)	N/A	3	Positive	UPDATE-SINGLE-ANNOTATED-BRONZE	Bronze	2076	spectra_filtered/specs_ms.mgf	lib-00038.mgf	0.964136	MASSBANK	3821240	34.782	2.39881	5	0.000297546	124.039	124.039	1	spectra_filtered/specs_ms.mgf2076	20		0	0	PVNIIMVLHYAWGP-UHFFFAOYSA-N	PVNIIMVLHYAWGP	Organoheterocyclic compounds	Pyridines and derivatives	Pyridinecarboxylic acids and derivatives	Nicotinic acid alkaloids	Pyridine alkaloids	Alkaloids
CCMSLIB00003213348	Ile-Leu	ESI	Q-TOF	Isolated	NIST	NIST	M+H	245.186	0	1	0	N/A	CCC(C)C(C(=O)NC(CC(C)C)C(=O)O)N	InChI=1S/C12H24N2O3/c1-5-8(4)10(13)11(15)14-9(12(16)17)6-7(2)3/h7-10H,5-6,13H2,1-4H3,(H,14,15)(H,16,17)/t8-,9-,10-/m0/s1	N/A	3	Positive	UPDATE-SINGLE-ANNOTATED-BRONZE	Bronze	6689	spectra_filtered/specs_ms.mgf	lib-00040.mgf	0.964099	NIST17	2107900	169.31	0	4	0	245.186	245.186	1	spectra_filtered/specs_ms.mgf6689	20		0	0	JWBXCSQZLLIOCI-UHFFFAOYSA-N	JWBXCSQZLLIOCI	Organic acids and derivatives	Carboxylic acids and derivatives	Amino acids, peptides, and analogues	Small peptides	Dipeptides	Amino acids and Peptides
CCMSLIB00003441003	Tetraethylene glycol	ESI	HCD	Isolated	NIST	NIST	M+H	195.123	0	1	112607	N/A	C(COCCOCCOCCO)O	InChI=1S/C8H18O5/c9-1-3-11-5-7-13-8-6-12-4-2-10/h9-10H,1-8H2	N/A	3	Positive	UPDATE-SINGLE-ANNOTATED-BRONZE	Bronze	376	spectra_filtered/specs_ms.mgf	lib-00040.mgf	0.963967	NIST17	334500	139.651	0	4	0	195.123	195.123	1	spectra_filtered/specs_ms.mgf376	17		0	0	UWHCKJMYHZGTIT-UHFFFAOYSA-N	UWHCKJMYHZGTIT	Organic oxygen compounds	Organooxygen compounds	Ethers
CCMSLIB00003737726	Val-Ile	ESI	HCD	Isolated	NIST	NIST	M+H	231.17	0	1	20556143	N/A	CCC(C)C(C(=O)O)NC(=O)C(C(C)C)N	InChI=1S/C11H22N2O3/c1-5-7(4)9(11(15)16)13-10(14)8(12)6(2)3/h6-9H,5,12H2,1-4H3,(H,13,14)(H,15,16)/t7-,8-,9-/m0/s1	N/A	3	Positive	UPDATE-SINGLE-ANNOTATED-BRONZE	Bronze	4907	spectra_filtered/specs_ms.mgf	lib-00040.mgf	0.963801	NIST17	2967660	151.409	0.39604	6	9.15527e-05	231.17	231.17	1	spectra_filtered/specs_ms.mgf4907	20		0	0	PNVLWFYAPWAQMU-UHFFFAOYSA-N	PNVLWFYAPWAQMU	Organic acids and derivatives	Carboxylic acids and derivatives	Amino acids, peptides, and analogues	Small peptides	Dipeptides	Amino acids and Peptides
CCMSLIB00000222426	Massbank:PB006009 Adenosine|(2R,3R,4S,5R)-2-(6-aminopurin-9-yl)-5-(hydroxymethyl)oxolane-3,4-diol	ESI	LC-ESI-QTOF	Isolated	Putative Massbank Match	Massbank	[M+H]+	268.105	0	1	N/A	N/A	C1=NC2=C(C(=N1)N)N=CN2C3C(C(C(O3)CO)O)O	1S/C10H13N5O4/c11-8-5-9(13-2-12-8)15(3-14-5)10-7(18)6(17)4(1-16)19-10/h2-4,6-7,10,16-18H,1H2,(H2,11,12,13)/t4-,6-,7-,10-/m1/s1	N/A	3	Positive	UPDATE-SINGLE-ANNOTATED-BRONZE	Bronze	7960	spectra_filtered/specs_ms.mgf	lib-00038.mgf	0.96375	MASSBANK	8162350	45.538	3.07333	3	0.000823975	268.105	268.104	1	spectra_filtered/specs_ms.mgf7960	20		0	0	OIRDTQYFTABQOQ-UHFFFAOYSA-N	OIRDTQYFTABQOQ	N/A	N/A	N/A	Nucleosides	Purine nucleos(t)ides	Carbohydrates
CCMSLIB00003738710	Ile-Pro	ESI	HCD	Isolated	NIST	NIST	M+H	229.155	0	1	0	N/A	CCC(C)C(C(=O)N1CCCC1C(=O)[O-])[NH3+]	InChI=1S/C11H20N2O3/c1-3-7(2)9(12)10(14)13-6-4-5-8(13)11(15)16/h7-9H,3-6,12H2,1-2H3,(H,15,16)/t7-,8-,9-/m0/s1	N/A	3	Positive	UPDATE-SINGLE-ANNOTATED-BRONZE	Bronze	3877	spectra_filtered/specs_ms.mgf	lib-00040.mgf	0.963731	NIST17	2546150	149.901	0	4	0	229.155	229.155	1	spectra_filtered/specs_ms.mgf3877	20		1	5	BBIXOODYWPFNDT-UHFFFAOYSA-N	BBIXOODYWPFNDT	Organic acids and derivatives	Carboxylic acids and derivatives	Amino acids, peptides, and analogues	N/A	N/A	N/A
CCMSLIB00003726570	Ile-Leu	ESI	HCD	Isolated	NIST	NIST	M+H	245.186	0	1	0	N/A	CCC(C)C(C(=O)NC(CC(C)C)C(=O)O)N	InChI=1S/C12H24N2O3/c1-5-8(4)10(13)11(15)14-9(12(16)17)6-7(2)3/h7-10H,5-6,13H2,1-4H3,(H,14,15)(H,16,17)/t8-,9-,10-/m0/s1	N/A	3	Positive	UPDATE-SINGLE-ANNOTATED-BRONZE	Bronze	6689	spectra_filtered/specs_ms.mgf	lib-00040.mgf	0.963708	NIST17	2107900	169.31	0	4	0	245.186	245.186	1	spectra_filtered/specs_ms.mgf6689	20		0	0	JWBXCSQZLLIOCI-UHFFFAOYSA-N	JWBXCSQZLLIOCI	Organic acids and derivatives	Carboxylic acids and derivatives	Amino acids, peptides, and analogues	Small peptides	Dipeptides	Amino acids and Peptides
CCMSLIB00003445171	D-Pipecolinic acid	ESI	HCD	Isolated	NIST	NIST	M+NH4	147.113	0	1	1723008	N/A	C1CC[NH2+]C(C1)C(=O)[O-]	InChI=1S/C6H11NO2/c8-6(9)5-3-1-2-4-7-5/h5,7H,1-4H2,(H,8,9)/t5-/m1/s1	N/A	3	Positive	UPDATE-SINGLE-ANNOTATED-BRONZE	Bronze	2182	spectra_filtered/specs_ms.mgf	lib-00040.mgf	0.96356	NIST17	1361540	26.036	0	3	0	147.113	147.113	1	spectra_filtered/specs_ms.mgf2182	20		0	0	HXEACLLIILLPRG-UHFFFAOYSA-N	HXEACLLIILLPRG	Organic acids and derivatives	Carboxylic acids and derivatives	Amino acids, peptides, and analogues	N/A	N/A	N/A
CCMSLIB00003521724	Adenosine 2'-monophosphate	ESI	HCD	Isolated	NIST	NIST	M+H	348.07	0	1	130494	N/A	N/A	N/A	N/A	3	Positive	UPDATE-SINGLE-ANNOTATED-BRONZE	Bronze	16928	spectra_filtered/specs_ms.mgf	lib-00040.mgf	0.963537	NIST17	1352430	40.585	0.263029	6	9.15527e-05	348.07	348.07	1	spectra_filtered/specs_ms.mgf16928	20		0	0	N/A	N/A	N/A	N/A	N/A	N/A	N/A	N/A
CCMSLIB00006681757	ALPHA-AMINOADIPIC ACID	ESI	qTof	isolated	MoNA	MoNA:MoNA032626	M+H	162.076	0	1	N/A	N/A	C(C[C@@H](C(=O)O)N)CC(=O)O	"InChI=1S/C6H11NO4/c7-4(6(10)11)2-1-3-5(8)9/h4H,1-3,7H2,(H,8,9)(H,10,11)/t4-/m0/s1"	N/A	3	positive	UPDATE-SINGLE-ANNOTATED-BRONZE	Bronze	2184	spectra_filtered/specs_ms.mgf	lib-00002.mgf	0.963485	MONA	540370	25.776	0.564875	6	9.15527e-05	162.076	162.076	1	spectra_filtered/specs_ms.mgf2184	20		0	0	OYIFNHCXNCRBQI-BYPYZUCNSA-N	OYIFNHCXNCRBQI	Organic acids and derivatives	Carboxylic acids and derivatives	Amino acids, peptides, and analogues	Small peptides	Aminoacids	Amino acids and Peptides
CCMSLIB00003365095	L-Lysine	ESI	HCD	Isolated	NIST	NIST	M+H	147.113	0	1	56871	N/A	[H+].C(CCN)CC(C(=O)[O-])N	InChI=1S/C6H14N2O2/c7-4-2-1-3-5(8)6(9)10/h5H,1-4,7-8H2,(H,9,10)/t5-/m0/s1	N/A	3	Positive	UPDATE-SINGLE-ANNOTATED-BRONZE	Bronze	2182	spectra_filtered/specs_ms.mgf	lib-00040.mgf	0.963481	NIST17	1361540	26.036	0	3	0	147.113	147.113	1	spectra_filtered/specs_ms.mgf2182	20		0	0	KDXKERNSBIXSRK-UHFFFAOYSA-N	KDXKERNSBIXSRK	Organic acids and derivatives	Carboxylic acids and derivatives	Amino acids, peptides, and analogues	N/A	N/A	N/A
CCMSLIB00003737192	Ile-Ile	ESI	HCD	Isolated	NIST	NIST	M+H	245.186	0	1	0	N/A	CCC(C)C(C(=O)NC(C(C)CC)C(=O)O)N	InChI=1S/C12H24N2O3/c1-5-7(3)9(13)11(15)14-10(12(16)17)8(4)6-2/h7-10H,5-6,13H2,1-4H3,(H,14,15)(H,16,17)/t7-,8-,9-,10-/m0/s1	N/A	3	Positive	UPDATE-SINGLE-ANNOTATED-BRONZE	Bronze	6689	spectra_filtered/specs_ms.mgf	lib-00040.mgf	0.963469	NIST17	2107900	169.31	0	4	0	245.186	245.186	1	spectra_filtered/specs_ms.mgf6689	20		0	0	BCVIOZZGJNOEQS-UHFFFAOYSA-N	BCVIOZZGJNOEQS	Organic acids and derivatives	Carboxylic acids and derivatives	Amino acids, peptides, and analogues	Small peptides	Dipeptides	Amino acids and Peptides
CCMSLIB00005885095	Tyrosine - 60.00 eV	ESI	Orbitrap	Isolated	Madeleine Ernst	Anna Abrahamsson	M+H	182.081	0	1	60-18-4	N/A	N[C@@H](CC1=CC=C(O)C=C1)C(O)=O	N/A	N/A	1	Positive	UPDATE-SINGLE-ANNOTATED-GOLD	Gold	3365	spectra_filtered/specs_ms.mgf	lib-00034.mgf	0.963248	GNPS-LIBRARY	1420400	39.516	0.586615	6	0.000106812	182.081	182.081	1	spectra_filtered/specs_ms.mgf3365	20		0	0	OUYCCCASQSFEME-QMMMGPOBSA-N	OUYCCCASQSFEME	Organic acids and derivatives	Carboxylic acids and derivatives	Amino acids, peptides, and analogues	Small peptides	Aminoacids	Amino acids and Peptides|Shikimates and Phenylpropanoids
CCMSLIB00003304526	L-Tyrosine	ESI	HCD	Isolated	NIST	NIST	M+H-NH3	165.055	0	1	60184	N/A	C1=CC(=CC=C1CC(C(=O)[O-])[NH3+])O	InChI=1S/C9H11NO3/c10-8(9(12)13)5-6-1-3-7(11)4-2-6/h1-4,8,11H,5,10H2,(H,12,13)	N/A	3	Positive	UPDATE-SINGLE-ANNOTATED-BRONZE	Bronze	8786	spectra_filtered/specs_ms.mgf	lib-00040.mgf	0.963246	NIST17	1579210	41.162	0	5	0	165.055	165.055	1	spectra_filtered/specs_ms.mgf8786	20		21	1493	OUYCCCASQSFEME-UHFFFAOYSA-N	OUYCCCASQSFEME	Organic acids and derivatives	Carboxylic acids and derivatives	Amino acids, peptides, and analogues	N/A	N/A	N/A
CCMSLIB00000842059	MassbankEU:SM880801 Tri-isobutylphosphate|Triisobutyl phosphate|Tris(2-methylpropyl) phosphate	ESI	LC-ESI-QFT	Isolated	Massbank EU	Massbank	[M+H]+	267.172	0	1	126-71-6	N/A	CC(C)COP(=O)(OCC(C)C)OCC(C)C	1S/C12H27O4P/c1-10(2)7-14-17(13,15-8-11(3)4)16-9-12(5)6/h10-12H,7-9H2,1-6H3	N/A	3	Positive	UPDATE-SINGLE-ANNOTATED-BRONZE	Bronze	101	spectra_filtered/specs_ms.mgf	lib-00026.mgf	0.963105	MASSBANKEU	677990	381.268	0.342673	5	9.15527e-05	267.172	267.172	1	spectra_filtered/specs_ms.mgf101	20		3	234	HRKAMJBPFPHCSD-UHFFFAOYSA-N	HRKAMJBPFPHCSD	Organic acids and derivatives	Organic phosphoric acids and derivatives	Phosphate esters			Fatty acids
CCMSLIB00006709850	2'-deoxycytidine	LC-ESI	Orbitrap	commercial	Trent Northen	JGI:1214870	2M+H	455.189	0	1	N/A	N/A	N=c1ccn([C@H]2C[C@H](O)[C@@H](CO)O2)c(O)n1	InChI=1S/C9H13N3O4/c10-7-1-2-12(9(15)11-7)8-3-5(14)6(4-13)16-8/h1-2,5-6,8,13-14H,3-4H2,(H2,10,11,15)/t5-,6+,8+/m0/s1	N/A	3	Positive	UPDATE-SINGLE-ANNOTATED-BRONZE	Bronze	2161	spectra_filtered/specs_ms.mgf	lib-00009.mgf	0.963021	BERKELEY-LAB	1241300	35.276	2.21244	3	0.00100708	455.189	455.188	1	spectra_filtered/specs_ms.mgf2161	8		0	0	CKTSBUTUHBMZGZ-SHYZEUOFSA-N	CKTSBUTUHBMZGZ	Nucleosides, nucleotides, and analogues	Pyrimidine nucleosides	Pyrimidine 2'-deoxyribonucleosides	Nucleosides	Pyrimidine nucleos(t)ides	Carbohydrates
CCMSLIB00006686236	2'-deoxycytidine	LC-ESI	Orbitrap	commercial	Trent Northen	JGI:192919	2M+H	455.189	0	1	N/A	N/A	N=c1ccn([C@H]2C[C@H](O)[C@@H](CO)O2)c(O)n1	InChI=1S/C9H13N3O4/c10-7-1-2-12(9(15)11-7)8-3-5(14)6(4-13)16-8/h1-2,5-6,8,13-14H,3-4H2,(H2,10,11,15)/t5-,6+,8+/m0/s1	N/A	3	Positive	UPDATE-SINGLE-ANNOTATED-BRONZE	Bronze	2161	spectra_filtered/specs_ms.mgf	lib-00009.mgf	0.963021	BERKELEY-LAB	1241300	35.276	2.21244	3	0.00100708	455.189	455.188	1	spectra_filtered/specs_ms.mgf2161	8		0	0	CKTSBUTUHBMZGZ-SHYZEUOFSA-N	CKTSBUTUHBMZGZ	Nucleosides, nucleotides, and analogues	Pyrimidine nucleosides	Pyrimidine 2'-deoxyribonucleosides	Nucleosides	Pyrimidine nucleos(t)ides	Carbohydrates
CCMSLIB00003726565	Ile-Leu	ESI	HCD	Isolated	NIST	NIST	M+H	245.186	0	1	0	N/A	CCC(C)C(C(=O)NC(CC(C)C)C(=O)O)N	InChI=1S/C12H24N2O3/c1-5-8(4)10(13)11(15)14-9(12(16)17)6-7(2)3/h7-10H,5-6,13H2,1-4H3,(H,14,15)(H,16,17)/t8-,9-,10-/m0/s1	N/A	3	Positive	UPDATE-SINGLE-ANNOTATED-BRONZE	Bronze	6689	spectra_filtered/specs_ms.mgf	lib-00040.mgf	0.962989	NIST17	2107900	169.31	0	3	0	245.186	245.186	1	spectra_filtered/specs_ms.mgf6689	20		0	0	JWBXCSQZLLIOCI-UHFFFAOYSA-N	JWBXCSQZLLIOCI	Organic acids and derivatives	Carboxylic acids and derivatives	Amino acids, peptides, and analogues	Small peptides	Dipeptides	Amino acids and Peptides
CCMSLIB00003736796	Thr-Phe	ESI	HCD	Isolated	NIST	NIST	M+H	267.134	0	1	16875277	N/A	N/A	N/A	N/A	3	Positive	UPDATE-SINGLE-ANNOTATED-BRONZE	Bronze	3982	spectra_filtered/specs_ms.mgf	lib-00040.mgf	0.96282	NIST17	704000	142.707	2.28482	8	0.000610352	267.134	267.133	1	spectra_filtered/specs_ms.mgf3982	20		16	1048	N/A	N/A	N/A	N/A	N/A	N/A	N/A	N/A
CCMSLIB00006679779	ADENOSINE	ESI	Orbitrap	isolated	MoNA	MoNA:MoNA038592	M+H	268.104	0	1	N/A	N/A	C([C@@H]1[C@H]([C@H]([C@H](N2C=NC3=C2N=CN=C3N)O1)O)O)O	"InChI=1S/C10H13N5O4/c11-8-5-9(13-2-12-8)15(3-14-5)10-7(18)6(17)4(1-16)19-10/h2-4,6-7,10,16-18H,1H2,(H2,11,12,13)/t4-,6-,7-,10-/m1/s1"	N/A	3	positive	UPDATE-SINGLE-ANNOTATED-BRONZE	Bronze	8761	spectra_filtered/specs_ms.mgf	lib-00002.mgf	0.96274	MONA	12589400	55.795	0.682964	4	0.000183105	268.104	268.104	1	spectra_filtered/specs_ms.mgf8761	20		9	774	OIRDTQYFTABQOQ-KQYNXXCUSA-N	OIRDTQYFTABQOQ	N/A	N/A	N/A	Nucleosides	Purine nucleos(t)ides	Carbohydrates
CCMSLIB00006679779	ADENOSINE	ESI	Orbitrap	isolated	MoNA	MoNA:MoNA038592	M+H	268.104	0	1	N/A	N/A	C([C@@H]1[C@H]([C@H]([C@H](N2C=NC3=C2N=CN=C3N)O1)O)O)O	"InChI=1S/C10H13N5O4/c11-8-5-9(13-2-12-8)15(3-14-5)10-7(18)6(17)4(1-16)19-10/h2-4,6-7,10,16-18H,1H2,(H2,11,12,13)/t4-,6-,7-,10-/m1/s1"	N/A	3	positive	UPDATE-SINGLE-ANNOTATED-BRONZE	Bronze	2084	spectra_filtered/specs_ms.mgf	lib-00002.mgf	0.96274	MONA	12589400	47.395	0.341482	4	9.15527e-05	268.104	268.104	1	spectra_filtered/specs_ms.mgf2084	20		9	774	OIRDTQYFTABQOQ-KQYNXXCUSA-N	OIRDTQYFTABQOQ	N/A	N/A	N/A	Nucleosides	Purine nucleos(t)ides	Carbohydrates
CCMSLIB00003200720	L-Arginine	ESI	Q-TOF	Isolated	NIST	NIST	M+H	175.119	0	1	74793	N/A	C(CC(C(=O)[O-])N)C[NH+]=C(N)N	InChI=1S/C6H14N4O2/c7-4(5(11)12)2-1-3-10-6(8)9/h4H,1-3,7H2,(H,11,12)(H4,8,9,10)/t4-/m0/s1	N/A	3	Positive	UPDATE-SINGLE-ANNOTATED-BRONZE	Bronze	2094	spectra_filtered/specs_ms.mgf	lib-00040.mgf	0.962724	NIST17	6455200	25.044	0	6	0	175.119	175.119	1	spectra_filtered/specs_ms.mgf2094	20		7	81	ODKSFYDXXFIFQN-UHFFFAOYSA-N	ODKSFYDXXFIFQN	Organic acids and derivatives	Carboxylic acids and derivatives	Amino acids, peptides, and analogues	N/A	N/A	N/A
CCMSLIB00003196932	L-Arginine	ESI	Q-TOF	Isolated	NIST	NIST	M+H	175.119	0	1	74793	N/A	C(CC(C(=O)[O-])N)C[NH+]=C(N)N	InChI=1S/C6H14N4O2/c7-4(5(11)12)2-1-3-10-6(8)9/h4H,1-3,7H2,(H,11,12)(H4,8,9,10)/t4-/m0/s1	N/A	3	Positive	UPDATE-SINGLE-ANNOTATED-BRONZE	Bronze	2094	spectra_filtered/specs_ms.mgf	lib-00040.mgf	0.962526	NIST17	6455200	25.044	0	6	0	175.119	175.119	1	spectra_filtered/specs_ms.mgf2094	20		7	81	ODKSFYDXXFIFQN-UHFFFAOYSA-N	ODKSFYDXXFIFQN	Organic acids and derivatives	Carboxylic acids and derivatives	Amino acids, peptides, and analogues	N/A	N/A	N/A
CCMSLIB00006702852	1-Methyladenosine	LC-ESI	Orbitrap	commercial	Trent Northen	JGI:209535	M+H	282.12	0	1	N/A	N/A	Cn1cnc2c(ncn2C2OC(CO)C(O)C2O)c1=N	InChI=1S/C11H15N5O4/c1-15-3-14-10-6(9(15)12)13-4-16(10)11-8(19)7(18)5(2-17)20-11/h3-5,7-8,11-12,17-19H,2H2,1H3/t5-,7-,8-,11-/m1/s1	N/A	3	Positive	UPDATE-SINGLE-ANNOTATED-BRONZE	Bronze	2098	spectra_filtered/specs_ms.mgf	lib-00009.mgf	0.9625	BERKELEY-LAB	2170900	26.764	3.89421	3	0.00109863	282.12	282.119	1	spectra_filtered/specs_ms.mgf2098	19		0	0	GFYLSDSUCHVORB-UHFFFAOYSA-N	GFYLSDSUCHVORB	N/A	N/A	N/A	Nucleosides	Purine nucleos(t)ides	Carbohydrates
CCMSLIB00003135367	Spectral Match to Dioctyl phthalate from NIST14	ESI	QQQ	Isolated	Data from Pieter Dorrestein;David Touboul	Data deposited by lfnothias	M+H	391.285	390.277	1	117840	N/A	CCCCCCCCOC(=O)C1=CC=CC=C1C(=O)OCCCCCCCC	InChI=1S/C24H38O4/c1-3-5-7-9-11-15-19-27-23(25)21-17-13-14-18-22(21)24(26)28-20-16-12-10-8-6-4-2/h13-14,17-18H,3-12,15-16,19-20H2,1-2H3	N/A	3	Positive	UPDATE-SINGLE-ANNOTATED-BRONZE	Bronze	1295	spectra_filtered/specs_ms.mgf	lib-00015.mgf	0.962459	GNPS-NIST14-MATCHES	1088400	511.521	1.79384	6	0.000701904	391.285	391.284	1	spectra_filtered/specs_ms.mgf1295	20		238	17737	MQIUGAXCHLFZKX-UHFFFAOYSA-N	MQIUGAXCHLFZKX	Benzenoids	Benzene and substituted derivatives	Benzoic acids and derivatives	Phenolic acids (C6-C1)	Shikimic acids and derivatives|Simple phenolic acids	Shikimates and Phenylpropanoids
CCMSLIB00000573096	AMP portion of methylmalonyl-CoA? and as listed by MoNA:3472824 Methylmalonyl-Coenzyme A	LC-ESI	qTof	Commercial	MoNA	MoNA	M+H	348.07	347.063	1	N/A	N/A	C1=NC(=C2C(=N1)N(C=N2)[C@H]3[C@@H]([C@@H]([C@H](O3)CO)OP(=O)(O)O)O)N	InChI=1/C10H14N5O7P/c11-8-5-9(13-2-12-8)15(3-14-5)10-6(17)7(4(1-16)21-10)22-23(18,19)20/h2-4,6-7,10,16-17H,1H2,(H2,11,12,13)(H2,18,19,20)/t4-,6-,7-,10-/m1/s1/f/h18-19H,11H2	N/A	3	Positive	UPDATE-SINGLE-ANNOTATED-BRONZE	Bronze	5892	spectra_filtered/specs_ms.mgf	lib-00002.mgf	0.962297	MONA	987420	56.126	1.1398	6	0.000396729	348.07	348.07	1	spectra_filtered/specs_ms.mgf5892	20		0	0	LNQVTSROQXJCDD-KQYNXXCUSA-N	LNQVTSROQXJCDD	N/A	N/A	N/A	Nucleosides	Purine nucleos(t)ides	Carbohydrates
CCMSLIB00005755249	Massbank: 3'-AMP|[(2R,3S,4R,5R)-5-(6-aminopurin-9-yl)-4-hydroxy-2-(hydroxymethyl)oxolan-3-yl] dihydrogen phosphate	ESI	Hybrid FT	Isolated	Massbank	Massbank	M+H	348.07	0	1	N/A	N/A	Nc1ncnc2c1ncn2[C@@H]1O[C@H](CO)[C@@H](OP(=O)(O)O)[C@H]1O	1S/C10H14N5O7P/c11-8-5-9(13-2-12-8)15(3-14-5)10-6(17)7(4(1-16)21-10)22-23(18,19)20/h2-4,6-7,10,16-17H,1H2,(H2,11,12,13)(H2,18,19,20)/t4-,6-,7-,10-/m1/s1	N/A	3	Positive	UPDATE-SINGLE-ANNOTATED-BRONZE	Bronze	5892	spectra_filtered/specs_ms.mgf	lib-00038.mgf	0.962297	MASSBANK	987420	56.126	1.1398	6	0.000396729	348.07	348.07	1	spectra_filtered/specs_ms.mgf5892	20		0	0	LNQVTSROQXJCDD-KQYNXXCUSA-N	LNQVTSROQXJCDD	N/A	N/A	N/A	Nucleosides	Purine nucleos(t)ides	Carbohydrates
CCMSLIB00003736795	Thr-Phe	ESI	HCD	Isolated	NIST	NIST	M+H	267.134	0	1	16875277	N/A	N/A	N/A	N/A	3	Positive	UPDATE-SINGLE-ANNOTATED-BRONZE	Bronze	3982	spectra_filtered/specs_ms.mgf	lib-00040.mgf	0.962251	NIST17	704000	142.707	2.28482	8	0.000610352	267.134	267.133	1	spectra_filtered/specs_ms.mgf3982	20		16	1048	N/A	N/A	N/A	N/A	N/A	N/A	N/A	N/A
CCMSLIB00003738707	Ile-Pro	ESI	HCD	Isolated	NIST	NIST	M+H	229.155	0	1	0	N/A	CCC(C)C(C(=O)N1CCCC1C(=O)[O-])[NH3+]	InChI=1S/C11H20N2O3/c1-3-7(2)9(12)10(14)13-6-4-5-8(13)11(15)16/h7-9H,3-6,12H2,1-2H3,(H,15,16)/t7-,8-,9-/m0/s1	N/A	3	Positive	UPDATE-SINGLE-ANNOTATED-BRONZE	Bronze	3877	spectra_filtered/specs_ms.mgf	lib-00040.mgf	0.962217	NIST17	2546150	149.901	0	4	0	229.155	229.155	1	spectra_filtered/specs_ms.mgf3877	20		1	5	BBIXOODYWPFNDT-UHFFFAOYSA-N	BBIXOODYWPFNDT	Organic acids and derivatives	Carboxylic acids and derivatives	Amino acids, peptides, and analogues	N/A	N/A	N/A
CCMSLIB00003736447	Gly-Phe	ESI	HCD	Isolated	NIST	NIST	M+H	223.108	0	1	0	N/A	C1=CC=C(C=C1)CC(C(=O)[O-])NC(=O)C[NH3+]	InChI=1S/C11H14N2O3/c12-7-10(14)13-9(11(15)16)6-8-4-2-1-3-5-8/h1-5,9H,6-7,12H2,(H,13,14)(H,15,16)/t9-/m0/s1	N/A	3	Positive	UPDATE-SINGLE-ANNOTATED-BRONZE	Bronze	8614	spectra_filtered/specs_ms.mgf	lib-00040.mgf	0.962174	NIST17	708000	135.097	3.55639	6	0.000793457	223.108	223.107	1	spectra_filtered/specs_ms.mgf8614	20		1	3	JBCLFWXMTIKCCB-UHFFFAOYSA-N	JBCLFWXMTIKCCB	Organic acids and derivatives	Carboxylic acids and derivatives	Amino acids, peptides, and analogues	N/A	N/A	N/A
CCMSLIB00003736447	Gly-Phe	ESI	HCD	Isolated	NIST	NIST	M+H	223.108	0	1	0	N/A	C1=CC=C(C=C1)CC(C(=O)[O-])NC(=O)C[NH3+]	InChI=1S/C11H14N2O3/c12-7-10(14)13-9(11(15)16)6-8-4-2-1-3-5-8/h1-5,9H,6-7,12H2,(H,13,14)(H,15,16)/t9-/m0/s1	N/A	3	Positive	UPDATE-SINGLE-ANNOTATED-BRONZE	Bronze	15773	spectra_filtered/specs_ms.mgf	lib-00040.mgf	0.962174	NIST17	708000	137.938	1.29945	6	0.000289917	223.108	223.107	1	spectra_filtered/specs_ms.mgf15773	20		1	3	JBCLFWXMTIKCCB-UHFFFAOYSA-N	JBCLFWXMTIKCCB	Organic acids and derivatives	Carboxylic acids and derivatives	Amino acids, peptides, and analogues	N/A	N/A	N/A
CCMSLIB00003305388	L-Glutamic acid	ESI	HCD	Isolated	NIST	NIST	M+H	148.06	0	1	56860	N/A	C(CC(=O)O)C(C(=O)O)N	InChI=1S/C5H9NO4/c6-3(5(9)10)1-2-4(7)8/h3H,1-2,6H2,(H,7,8)(H,9,10)	N/A	3	Positive	UPDATE-SINGLE-ANNOTATED-BRONZE	Bronze	2145	spectra_filtered/specs_ms.mgf	lib-00040.mgf	0.962044	NIST17	2101380	26.204	0	4	0	148.06	148.06	1	spectra_filtered/specs_ms.mgf2145	20		0	0	WHUUTDBJXJRKMK-UHFFFAOYSA-N	WHUUTDBJXJRKMK	Organic acids and derivatives	Carboxylic acids and derivatives	Amino acids, peptides, and analogues	Small peptides	Aminoacids	Amino acids and Peptides
CCMSLIB00003446006	L-Carnitine	ESI	HCD	Isolated	NIST	NIST	M+H	162.113	0	1	541151	N/A	C[N+](C)(C)CC(CC(=O)[O-])O	InChI=1S/C7H15NO3/c1-8(2,3)5-6(9)4-7(10)11/h6,9H,4-5H2,1-3H3	N/A	3	Positive	UPDATE-SINGLE-ANNOTATED-BRONZE	Bronze	2067	spectra_filtered/specs_ms.mgf	lib-00040.mgf	0.962039	NIST17	2600000	25.006	0	5	0	162.113	162.113	1	spectra_filtered/specs_ms.mgf2067	20		10	51	PHIQHXFUZVPYII-UHFFFAOYSA-N	PHIQHXFUZVPYII	Organic nitrogen compounds	Organonitrogen compounds	Quaternary ammonium salts	N/A	N/A	N/A
CCMSLIB00006682591	TYROSINE	ESI	qTof	isolated	MoNA	MoNA:MoNA032609	M+H	182.081	0	1	N/A	N/A	C1=C(C=CC(=C1)O)C[C@@H](C(=O)O)N	"InChI=1S/C9H11NO3/c10-8(9(12)13)5-6-1-3-7(11)4-2-6/h1-4,8,11H,5,10H2,(H,12,13)/t8-/m0/s1"	N/A	3	positive	UPDATE-SINGLE-ANNOTATED-BRONZE	Bronze	3365	spectra_filtered/specs_ms.mgf	lib-00002.mgf	0.962003	MONA	1420400	39.516	0.586615	6	0.000106812	182.081	182.081	1	spectra_filtered/specs_ms.mgf3365	20		0	0	OUYCCCASQSFEME-QMMMGPOBSA-N	OUYCCCASQSFEME	Organic acids and derivatives	Carboxylic acids and derivatives	Amino acids, peptides, and analogues	Small peptides	Aminoacids	Amino acids and Peptides|Shikimates and Phenylpropanoids
CCMSLIB00003737926	Ile-Glu	ESI	HCD	Isolated	NIST	NIST	M+H	261.145	0	1	0	N/A	CCC(C)C(C(=O)NC(CCC(=O)O)C(=O)O)N	InChI=1S/C11H20N2O5/c1-3-6(2)9(12)10(16)13-7(11(17)18)4-5-8(14)15/h6-7,9H,3-5,12H2,1-2H3,(H,13,16)(H,14,15)(H,17,18)/t6-,7-,9-/m0/s1	N/A	3	Positive	UPDATE-SINGLE-ANNOTATED-BRONZE	Bronze	4898	spectra_filtered/specs_ms.mgf	lib-00040.mgf	0.96198	NIST17	870440	56.756	0.350583	5	9.15527e-05	261.145	261.145	1	spectra_filtered/specs_ms.mgf4898	20		3	60	KTGFOCFYOZQVRJ-UHFFFAOYSA-N	KTGFOCFYOZQVRJ	Organic acids and derivatives	Carboxylic acids and derivatives	Amino acids, peptides, and analogues	Small peptides	Dipeptides	Amino acids and Peptides
CCMSLIB00003441000	Tetraethylene glycol	ESI	HCD	Isolated	NIST	NIST	M+H	195.123	0	1	112607	N/A	C(COCCOCCOCCO)O	InChI=1S/C8H18O5/c9-1-3-11-5-7-13-8-6-12-4-2-10/h9-10H,1-8H2	N/A	3	Positive	UPDATE-SINGLE-ANNOTATED-BRONZE	Bronze	376	spectra_filtered/specs_ms.mgf	lib-00040.mgf	0.961942	NIST17	334500	139.651	0	4	0	195.123	195.123	1	spectra_filtered/specs_ms.mgf376	17		0	0	UWHCKJMYHZGTIT-UHFFFAOYSA-N	UWHCKJMYHZGTIT	Organic oxygen compounds	Organooxygen compounds	Ethers
CCMSLIB00003138780	Spectral Match to Ile-Pro from NIST14	ESI	Q-TOF	Isolated	Data from Joshua Wollam	Data deposited by fevargas	M+H	229.155	0	1	N/A	N/A	N/A	N/A	N/A	3	Positive	UPDATE-SINGLE-ANNOTATED-BRONZE	Bronze	3877	spectra_filtered/specs_ms.mgf	lib-00015.mgf	0.961836	GNPS-NIST14-MATCHES	2546150	149.901	1.33174	5	0.000305176	229.155	229.155	1	spectra_filtered/specs_ms.mgf3877	20		17	640	N/A	N/A	N/A	N/A	N/A	N/A	N/A	N/A
CCMSLIB00003736507	Ile-Phe	ESI	HCD	Isolated	NIST	NIST	M+H	279.17	0	1	0	N/A	CCC(C)C(C(=O)NC(CC1=CC=CC=C1)C(=O)O)N	InChI=1S/C15H22N2O3/c1-3-10(2)13(16)14(18)17-12(15(19)20)9-11-7-5-4-6-8-11/h4-8,10,12-13H,3,9,16H2,1-2H3,(H,17,18)(H,19,20)/t10-,12-,13+/m0/s1	N/A	3	Positive	UPDATE-SINGLE-ANNOTATED-BRONZE	Bronze	7056	spectra_filtered/specs_ms.mgf	lib-00040.mgf	0.961822	NIST17	1759100	182.08	0.437261	5	0.00012207	279.17	279.17	1	spectra_filtered/specs_ms.mgf7056	20		0	0	WMDZARSFSMZOQO-UHFFFAOYSA-N	WMDZARSFSMZOQO	Organic acids and derivatives	Carboxylic acids and derivatives	Amino acids, peptides, and analogues	Small peptides	Dipeptides	Amino acids and Peptides
CCMSLIB00003200536	L-Tyrosine	ESI	Q-TOF	Isolated	NIST	NIST	M+H	182.081	0	1	60184	N/A	C1=CC(=CC=C1CC(C(=O)[O-])[NH3+])O	InChI=1S/C9H11NO3/c10-8(9(12)13)5-6-1-3-7(11)4-2-6/h1-4,8,11H,5,10H2,(H,12,13)	N/A	3	Positive	UPDATE-SINGLE-ANNOTATED-BRONZE	Bronze	3365	spectra_filtered/specs_ms.mgf	lib-00040.mgf	0.961795	NIST17	1420400	39.516	0.586615	6	0.000106812	182.081	182.081	1	spectra_filtered/specs_ms.mgf3365	20		21	1493	OUYCCCASQSFEME-UHFFFAOYSA-N	OUYCCCASQSFEME	Organic acids and derivatives	Carboxylic acids and derivatives	Amino acids, peptides, and analogues	N/A	N/A	N/A
CCMSLIB00000222428	Massbank:PB006010 Adenosine|(2R,3R,4S,5R)-2-(6-aminopurin-9-yl)-5-(hydroxymethyl)oxolane-3,4-diol	ESI	LC-ESI-QTOF	Isolated	Putative Massbank Match	Massbank	[M+H]+	268.105	0	1	N/A	N/A	C1=NC2=C(C(=N1)N)N=CN2C3C(C(C(O3)CO)O)O	1S/C10H13N5O4/c11-8-5-9(13-2-12-8)15(3-14-5)10-7(18)6(17)4(1-16)19-10/h2-4,6-7,10,16-18H,1H2,(H2,11,12,13)/t4-,6-,7-,10-/m1/s1	N/A	3	Positive	UPDATE-SINGLE-ANNOTATED-BRONZE	Bronze	7960	spectra_filtered/specs_ms.mgf	lib-00038.mgf	0.961725	MASSBANK	8162350	45.538	3.07333	3	0.000823975	268.105	268.104	1	spectra_filtered/specs_ms.mgf7960	20		0	0	OIRDTQYFTABQOQ-UHFFFAOYSA-N	OIRDTQYFTABQOQ	N/A	N/A	N/A	Nucleosides	Purine nucleos(t)ides	Carbohydrates
CCMSLIB00006686040	adenosine	LC-ESI	Orbitrap	commercial	Trent Northen	JGI:192723	M+H	268.104	0	1	N/A	N/A	Nc1ncnc2c1ncn2[C@@H]1O[C@H](CO)[C@@H](O)[C@H]1O	InChI=1S/C10H13N5O4/c11-8-5-9(13-2-12-8)15(3-14-5)10-7(18)6(17)4(1-16)19-10/h2-4,6-7,10,16-18H,1H2,(H2,11,12,13)/t4-,6-,7-,10-/m1/s1	N/A	3	Positive	UPDATE-SINGLE-ANNOTATED-BRONZE	Bronze	7960	spectra_filtered/specs_ms.mgf	lib-00009.mgf	0.961624	BERKELEY-LAB	8162350	45.538	0.682964	4	0.000183105	268.104	268.104	1	spectra_filtered/specs_ms.mgf7960	20		0	0	OIRDTQYFTABQOQ-KQYNXXCUSA-N	OIRDTQYFTABQOQ	N/A	N/A	N/A	Nucleosides	Purine nucleos(t)ides	Carbohydrates
CCMSLIB00006709653	adenosine	LC-ESI	Orbitrap	commercial	Trent Northen	JGI:1214673	M+H	268.104	0	1	N/A	N/A	Nc1ncnc2c1ncn2[C@@H]1O[C@H](CO)[C@@H](O)[C@H]1O	InChI=1S/C10H13N5O4/c11-8-5-9(13-2-12-8)15(3-14-5)10-7(18)6(17)4(1-16)19-10/h2-4,6-7,10,16-18H,1H2,(H2,11,12,13)/t4-,6-,7-,10-/m1/s1	N/A	3	Positive	UPDATE-SINGLE-ANNOTATED-BRONZE	Bronze	7960	spectra_filtered/specs_ms.mgf	lib-00009.mgf	0.961624	BERKELEY-LAB	8162350	45.538	0.682964	4	0.000183105	268.104	268.104	1	spectra_filtered/specs_ms.mgf7960	20		0	0	OIRDTQYFTABQOQ-KQYNXXCUSA-N	OIRDTQYFTABQOQ	N/A	N/A	N/A	Nucleosides	Purine nucleos(t)ides	Carbohydrates
CCMSLIB00003139920	Spectral Match to Tyr-Pro from NIST14	ESI	Q-TOF	Isolated	Data from Pieter Dorrestein	Data deposited by lfnothias	M+H	279.133	0	1	N/A	N/A	N/A	N/A	N/A	3	Positive	UPDATE-SINGLE-ANNOTATED-BRONZE	Bronze	8779	spectra_filtered/specs_ms.mgf	lib-00015.mgf	0.961578	GNPS-NIST14-MATCHES	401530	137.863	3.2799	7	0.000915527	279.133	279.134	1	spectra_filtered/specs_ms.mgf8779	20		95	6541	N/A	N/A	N/A	N/A	N/A	N/A	N/A	N/A
CCMSLIB00003737613	Ser-Ile	ESI	HCD	Isolated	NIST	NIST	M+H	219.134	0	1	0	N/A	CCC(C)C(C(=O)O)NC(=O)C(CO)N	InChI=1S/C9H18N2O4/c1-3-5(2)7(9(14)15)11-8(13)6(10)4-12/h5-7,12H,3-4,10H2,1-2H3,(H,11,13)(H,14,15)/t5-,6-,7-/m0/s1	N/A	3	Positive	UPDATE-SINGLE-ANNOTATED-BRONZE	Bronze	8306	spectra_filtered/specs_ms.mgf	lib-00040.mgf	0.961495	NIST17	460000	91.511	0.487426	6	0.000106812	219.134	219.134	1	spectra_filtered/specs_ms.mgf8306	20		14	1125	BXLYSRPHVMCOPS-UHFFFAOYSA-N	BXLYSRPHVMCOPS	Organic acids and derivatives	Carboxylic acids and derivatives	Amino acids, peptides, and analogues	Small peptides	Dipeptides	Amino acids and Peptides
CCMSLIB00003393270	Guanosine	ESI	HCD	Isolated	NIST	NIST	M+H	284.099	0	1	118003	N/A	C1=NC2=C(N1C3C(C(C(O3)CO)O)O)NC(=NC2=O)N	InChI=1S/C10H13N5O5/c11-10-13-7-4(8(19)14-10)12-2-15(7)9-6(18)5(17)3(1-16)20-9/h2-3,5-6,9,16-18H,1H2,(H3,11,13,14,19)/t3-,5-,6-,9-/m1/s1	N/A	3	Positive	UPDATE-SINGLE-ANNOTATED-BRONZE	Bronze	2147	spectra_filtered/specs_ms.mgf	lib-00040.mgf	0.961383	NIST17	1077870	57.528	0.322256	3	9.15527e-05	284.099	284.099	1	spectra_filtered/specs_ms.mgf2147	20		2	67	NYHBQMYGNKIUIF-UHFFFAOYSA-N	NYHBQMYGNKIUIF	N/A	N/A	N/A	Nucleosides	Purine nucleos(t)ides	Carbohydrates
CCMSLIB00003708494	Lauric acid diethanolamide	ESI	HCD	Isolated	NIST	NIST	M+H	288.253	0	1	120401	N/A	CCCCCCCCCCCC(=O)N(CCO)CCO	InChI=1S/C16H33NO3/c1-2-3-4-5-6-7-8-9-10-11-16(20)17(12-14-18)13-15-19/h18-19H,2-15H2,1H3	N/A	3	Positive	UPDATE-SINGLE-ANNOTATED-BRONZE	Bronze	3474	spectra_filtered/specs_ms.mgf	lib-00040.mgf	0.961363	NIST17	621050	345.509	0.317612	6	9.15527e-05	288.253	288.253	1	spectra_filtered/specs_ms.mgf3474	16		28	1229	AOMUHOFOVNGZAN-UHFFFAOYSA-N	AOMUHOFOVNGZAN	Lipids and lipid-like molecules	Fatty Acyls	Fatty amides	Fatty amides	N-acyl ethanolamines (endocannabinoids)	Fatty acids
CCMSLIB00003736683	Pro-Leu	ESI	HCD	Isolated	NIST	NIST	M+H	229.155	0	1	0	N/A	CC(C)CC(C(=O)[O-])NC(=O)C1CCC[NH2+]1	InChI=1S/C11H20N2O3/c1-7(2)6-9(11(15)16)13-10(14)8-4-3-5-12-8/h7-9,12H,3-6H2,1-2H3,(H,13,14)(H,15,16)/t8-,9-/m0/s1	N/A	3	Positive	UPDATE-SINGLE-ANNOTATED-BRONZE	Bronze	6558	spectra_filtered/specs_ms.mgf	lib-00040.mgf	0.961251	NIST17	393990	134.574	0	4	0	229.155	229.155	1	spectra_filtered/specs_ms.mgf6558	20		0	0	ZKQOUHVVXABNDG-UHFFFAOYSA-N	ZKQOUHVVXABNDG	Organic acids and derivatives	Carboxylic acids and derivatives	Amino acids, peptides, and analogues	N/A	N/A	N/A
CCMSLIB00003220442	Ile-Phe	ESI	Q-TOF	Isolated	NIST	NIST	M+H	279.17	0	1	0	N/A	CCC(C)C(C(=O)NC(CC1=CC=CC=C1)C(=O)O)N	InChI=1S/C15H22N2O3/c1-3-10(2)13(16)14(18)17-12(15(19)20)9-11-7-5-4-6-8-11/h4-8,10,12-13H,3,9,16H2,1-2H3,(H,17,18)(H,19,20)/t10-,12-,13+/m0/s1	N/A	3	Positive	UPDATE-SINGLE-ANNOTATED-BRONZE	Bronze	7056	spectra_filtered/specs_ms.mgf	lib-00040.mgf	0.961226	NIST17	1759100	182.08	0.437261	4	0.00012207	279.17	279.17	1	spectra_filtered/specs_ms.mgf7056	20		0	0	WMDZARSFSMZOQO-UHFFFAOYSA-N	WMDZARSFSMZOQO	Organic acids and derivatives	Carboxylic acids and derivatives	Amino acids, peptides, and analogues	Small peptides	Dipeptides	Amino acids and Peptides
CCMSLIB00003454165	Betaine	ESI	HCD	Isolated	NIST	NIST	2M+H	235.165	0	1	107437	N/A	C[N+](C)(C)CC(=O)[O-]	InChI=1S/C5H11NO2/c1-6(2,3)4-5(7)8/h4H2,1-3H3	N/A	3	Positive	UPDATE-SINGLE-ANNOTATED-BRONZE	Bronze	7202	spectra_filtered/specs_ms.mgf	lib-00040.mgf	0.961209	NIST17	3595300	24.877	0.389312	4	9.15527e-05	235.165	235.165	1	spectra_filtered/specs_ms.mgf7202	20		0	0	KWIUHFFTVRNATP-UHFFFAOYSA-N	KWIUHFFTVRNATP	Organic acids and derivatives	Carboxylic acids and derivatives	Amino acids, peptides, and analogues	N/A	N/A	N/A
CCMSLIB00003738812	Leu-Pro	ESI	HCD	Isolated	NIST	NIST	M+H	229.155	0	1	0	N/A	CC(C)CC(C(=O)N1CCCC1C(=O)O)N	InChI=1S/C11H20N2O3/c1-7(2)6-8(12)10(14)13-5-3-4-9(13)11(15)16/h7-9H,3-6,12H2,1-2H3,(H,15,16)/t8-,9-/m0/s1	N/A	3	Positive	UPDATE-SINGLE-ANNOTATED-BRONZE	Bronze	3877	spectra_filtered/specs_ms.mgf	lib-00040.mgf	0.961208	NIST17	2546150	149.901	0	4	0	229.155	229.155	1	spectra_filtered/specs_ms.mgf3877	20		1	5	VTJUNIYRYIAIHF-UHFFFAOYSA-N	VTJUNIYRYIAIHF	Organic acids and derivatives	Carboxylic acids and derivatives	Amino acids, peptides, and analogues	Small peptides	Dipeptides	Amino acids and Peptides
CCMSLIB00003213351	Ile-Leu	ESI	Q-TOF	Isolated	NIST	NIST	M+H	245.186	0	1	0	N/A	CCC(C)C(C(=O)NC(CC(C)C)C(=O)O)N	InChI=1S/C12H24N2O3/c1-5-8(4)10(13)11(15)14-9(12(16)17)6-7(2)3/h7-10H,5-6,13H2,1-4H3,(H,14,15)(H,16,17)/t8-,9-,10-/m0/s1	N/A	3	Positive	UPDATE-SINGLE-ANNOTATED-BRONZE	Bronze	6689	spectra_filtered/specs_ms.mgf	lib-00040.mgf	0.961205	NIST17	2107900	169.31	0	3	0	245.186	245.186	1	spectra_filtered/specs_ms.mgf6689	20		0	0	JWBXCSQZLLIOCI-UHFFFAOYSA-N	JWBXCSQZLLIOCI	Organic acids and derivatives	Carboxylic acids and derivatives	Amino acids, peptides, and analogues	Small peptides	Dipeptides	Amino acids and Peptides
CCMSLIB00003736508	Ile-Phe	ESI	HCD	Isolated	NIST	NIST	M+H	279.17	0	1	0	N/A	CCC(C)C(C(=O)NC(CC1=CC=CC=C1)C(=O)O)N	InChI=1S/C15H22N2O3/c1-3-10(2)13(16)14(18)17-12(15(19)20)9-11-7-5-4-6-8-11/h4-8,10,12-13H,3,9,16H2,1-2H3,(H,17,18)(H,19,20)/t10-,12-,13+/m0/s1	N/A	3	Positive	UPDATE-SINGLE-ANNOTATED-BRONZE	Bronze	7056	spectra_filtered/specs_ms.mgf	lib-00040.mgf	0.961203	NIST17	1759100	182.08	0.437261	4	0.00012207	279.17	279.17	1	spectra_filtered/specs_ms.mgf7056	20		0	0	WMDZARSFSMZOQO-UHFFFAOYSA-N	WMDZARSFSMZOQO	Organic acids and derivatives	Carboxylic acids and derivatives	Amino acids, peptides, and analogues	Small peptides	Dipeptides	Amino acids and Peptides
CCMSLIB00005762099	Massbank:LU025105 Niacinamide|Nicotinamide|pyridine-3-carboxamide	ESI	Hybrid FT	Isolated	Massbank	Massbank	M+H	123.055	0	1	98-92-0	N/A	NC(=O)C1=CC=CN=C1	1S/C6H6N2O/c7-6(9)5-2-1-3-8-4-5/h1-4H,(H2,7,9)	N/A	3	Positive	UPDATE-SINGLE-ANNOTATED-BRONZE	Bronze	2079	spectra_filtered/specs_ms.mgf	lib-00038.mgf	0.961196	MASSBANK	2804400	36.538	1.612	4	0.000198364	123.055	123.055	1	spectra_filtered/specs_ms.mgf2079	20		0	0	DFPAKSUCGFBDDF-UHFFFAOYSA-N	DFPAKSUCGFBDDF	Organoheterocyclic compounds	Pyridines and derivatives	Pyridinecarboxylic acids and derivatives	Nicotinic acid alkaloids	Pyridine alkaloids	Alkaloids
CCMSLIB00003137351	Spectral Match to L-Tyrosine from NIST14	ESI	QqQ	Isolated	Data from James McKerrow	Data deposited by lamccall	M+H	182.083	0	1	60184	N/A	N/A	N/A	N/A	3	Positive	UPDATE-SINGLE-ANNOTATED-BRONZE	Bronze	3365	spectra_filtered/specs_ms.mgf	lib-00015.mgf	0.961186	GNPS-NIST14-MATCHES	1420400	39.516	10.3914	6	0.00189209	182.083	182.081	1	spectra_filtered/specs_ms.mgf3365	20		81	6341	N/A	N/A	N/A	N/A	N/A	N/A	N/A	N/A
CCMSLIB00003372382	Adenosine monophosphate	ESI	HCD	Isolated	NIST	NIST	M+H	348.07	0	1	0	N/A	C1=NC2=C(C(=N1)N)N=CN2C3C(C(C(O3)CO)OP(=O)(O)O)O	InChI=1S/C10H14N5O7P/c11-8-5-9(13-2-12-8)15(3-14-5)10-6(17)7(4(1-16)21-10)22-23(18,19)20/h2-4,6-7,10,16-17H,1H2,(H2,11,12,13)(H2,18,19,20)/t4-,6?,7+,10-/m1/s1	N/A	3	Positive	UPDATE-SINGLE-ANNOTATED-BRONZE	Bronze	5892	spectra_filtered/specs_ms.mgf	lib-00040.mgf	0.96106	NIST17	987420	56.126	0	6	0	348.07	348.07	1	spectra_filtered/specs_ms.mgf5892	20		1	51	LNQVTSROQXJCDD-UHFFFAOYSA-N	LNQVTSROQXJCDD	N/A	N/A	N/A	Nucleosides	Purine nucleos(t)ides	Carbohydrates
CCMSLIB00005883821	GUANOSINE - 30.0 eV	ESI	Orbitrap	Isolated	Madeleine Ernst	Anna Abrahamsson	M+H	284.099	0	1	118-00-3	N/A	NC1=NC2=C(N=CN2[C@@H]2O[C@H](CO)[C@@H](O)[C@H]2O)C(=O)N1	N/A	N/A	1	Positive	UPDATE-SINGLE-ANNOTATED-GOLD	Gold	2147	spectra_filtered/specs_ms.mgf	lib-00034.mgf	0.960861	GNPS-LIBRARY	1077870	57.528	0.322256	4	9.15527e-05	284.099	284.099	1	spectra_filtered/specs_ms.mgf2147	20		0	0	NYHBQMYGNKIUIF-UUOKFMHZSA-N	NYHBQMYGNKIUIF	N/A	N/A	N/A	Nucleosides	Purine nucleos(t)ides	Carbohydrates
CCMSLIB00003220529	Ile-Ile	ESI	Q-TOF	Isolated	NIST	NIST	M+H	245.186	0	1	0	N/A	CCC(C)C(C(=O)NC(C(C)CC)C(=O)O)N	InChI=1S/C12H24N2O3/c1-5-7(3)9(13)11(15)14-10(12(16)17)8(4)6-2/h7-10H,5-6,13H2,1-4H3,(H,14,15)(H,16,17)/t7-,8-,9-,10-/m0/s1	N/A	3	Positive	UPDATE-SINGLE-ANNOTATED-BRONZE	Bronze	6689	spectra_filtered/specs_ms.mgf	lib-00040.mgf	0.960823	NIST17	2107900	169.31	0	4	0	245.186	245.186	1	spectra_filtered/specs_ms.mgf6689	20		0	0	BCVIOZZGJNOEQS-UHFFFAOYSA-N	BCVIOZZGJNOEQS	Organic acids and derivatives	Carboxylic acids and derivatives	Amino acids, peptides, and analogues	Small peptides	Dipeptides	Amino acids and Peptides
CCMSLIB00003372383	Adenosine monophosphate	ESI	HCD	Isolated	NIST	NIST	M+H	348.07	0	1	0	N/A	C1=NC2=C(C(=N1)N)N=CN2C3C(C(C(O3)CO)OP(=O)(O)O)O	InChI=1S/C10H14N5O7P/c11-8-5-9(13-2-12-8)15(3-14-5)10-6(17)7(4(1-16)21-10)22-23(18,19)20/h2-4,6-7,10,16-17H,1H2,(H2,11,12,13)(H2,18,19,20)/t4-,6?,7+,10-/m1/s1	N/A	3	Positive	UPDATE-SINGLE-ANNOTATED-BRONZE	Bronze	16928	spectra_filtered/specs_ms.mgf	lib-00040.mgf	0.960778	NIST17	1352430	40.585	0.263029	6	9.15527e-05	348.07	348.07	1	spectra_filtered/specs_ms.mgf16928	20		1	51	LNQVTSROQXJCDD-UHFFFAOYSA-N	LNQVTSROQXJCDD	N/A	N/A	N/A	Nucleosides	Purine nucleos(t)ides	Carbohydrates
CCMSLIB00003708495	Lauric acid diethanolamide	ESI	HCD	Isolated	NIST	NIST	M+H	288.253	0	1	120401	N/A	CCCCCCCCCCCC(=O)N(CCO)CCO	InChI=1S/C16H33NO3/c1-2-3-4-5-6-7-8-9-10-11-16(20)17(12-14-18)13-15-19/h18-19H,2-15H2,1H3	N/A	3	Positive	UPDATE-SINGLE-ANNOTATED-BRONZE	Bronze	3474	spectra_filtered/specs_ms.mgf	lib-00040.mgf	0.960772	NIST17	621050	345.509	0.317612	6	9.15527e-05	288.253	288.253	1	spectra_filtered/specs_ms.mgf3474	16		28	1229	AOMUHOFOVNGZAN-UHFFFAOYSA-N	AOMUHOFOVNGZAN	Lipids and lipid-like molecules	Fatty Acyls	Fatty amides	Fatty amides	N-acyl ethanolamines (endocannabinoids)	Fatty acids
CCMSLIB00003183478	Val-Val	ESI	Q-TOF	Isolated	NIST	NIST	M+H	217.155	0	1	3918943	N/A	CC(C)C(C(=O)NC(C(C)C)C(=O)[O-])[NH3+]	InChI=1S/C10H20N2O3/c1-5(2)7(11)9(13)12-8(6(3)4)10(14)15/h5-8H,11H2,1-4H3,(H,12,13)(H,14,15)/t7-,8-/m0/s1	N/A	3	Positive	UPDATE-SINGLE-ANNOTATED-BRONZE	Bronze	6909	spectra_filtered/specs_ms.mgf	lib-00040.mgf	0.960654	NIST17	818400	80.634	0.421601	4	9.15527e-05	217.155	217.155	1	spectra_filtered/specs_ms.mgf6909	20		0	0	KRNYOVHEKOBTEF-UHFFFAOYSA-N	KRNYOVHEKOBTEF	Organic acids and derivatives	Carboxylic acids and derivatives	Amino acids, peptides, and analogues	N/A	N/A	N/A
CCMSLIB00003737728	Val-Ile	ESI	HCD	Isolated	NIST	NIST	M+H	231.17	0	1	20556143	N/A	CCC(C)C(C(=O)O)NC(=O)C(C(C)C)N	InChI=1S/C11H22N2O3/c1-5-7(4)9(11(15)16)13-10(14)8(12)6(2)3/h6-9H,5,12H2,1-4H3,(H,13,14)(H,15,16)/t7-,8-,9-/m0/s1	N/A	3	Positive	UPDATE-SINGLE-ANNOTATED-BRONZE	Bronze	4907	spectra_filtered/specs_ms.mgf	lib-00040.mgf	0.960566	NIST17	2967660	151.409	0.39604	5	9.15527e-05	231.17	231.17	1	spectra_filtered/specs_ms.mgf4907	20		0	0	PNVLWFYAPWAQMU-UHFFFAOYSA-N	PNVLWFYAPWAQMU	Organic acids and derivatives	Carboxylic acids and derivatives	Amino acids, peptides, and analogues	Small peptides	Dipeptides	Amino acids and Peptides
CCMSLIB00003220563	Ile-Pro	ESI	Q-TOF	Isolated	NIST	NIST	M+H	229.155	0	1	0	N/A	CCC(C)C(C(=O)N1CCCC1C(=O)[O-])[NH3+]	InChI=1S/C11H20N2O3/c1-3-7(2)9(12)10(14)13-6-4-5-8(13)11(15)16/h7-9H,3-6,12H2,1-2H3,(H,15,16)/t7-,8-,9-/m0/s1	N/A	3	Positive	UPDATE-SINGLE-ANNOTATED-BRONZE	Bronze	3877	spectra_filtered/specs_ms.mgf	lib-00040.mgf	0.960491	NIST17	2546150	149.901	0	4	0	229.155	229.155	1	spectra_filtered/specs_ms.mgf3877	20		1	5	BBIXOODYWPFNDT-UHFFFAOYSA-N	BBIXOODYWPFNDT	Organic acids and derivatives	Carboxylic acids and derivatives	Amino acids, peptides, and analogues	N/A	N/A	N/A
CCMSLIB00003728916	Gly-Leu	ESI	HCD	Isolated	NIST	NIST	M+H	189.123	0	1	869192	N/A	CC(C)CC(C(=O)[O-])NC(=O)C[NH3+]	InChI=1S/C8H16N2O3/c1-5(2)3-6(8(12)13)10-7(11)4-9/h5-6H,3-4,9H2,1-2H3,(H,10,11)(H,12,13)/t6-/m0/s1	N/A	3	Positive	UPDATE-SINGLE-ANNOTATED-BRONZE	Bronze	7657	spectra_filtered/specs_ms.mgf	lib-00040.mgf	0.960461	NIST17	514200	122.037	0.48409	3	9.15527e-05	189.123	189.123	1	spectra_filtered/specs_ms.mgf7657	20		5	427	DKEXFJVMVGETOO-UHFFFAOYSA-N	DKEXFJVMVGETOO	Organic acids and derivatives	Carboxylic acids and derivatives	Amino acids, peptides, and analogues	N/A	N/A	N/A
CCMSLIB00005777970	Massbank:FIO00686 Adenosine	ESI	qTof	Isolated	Massbank	Massbank	M+H	268.104	0	1	58-61-7	N/A	OC[C@@H](O1)[C@@H](O)[C@@H](O)[C@@H]1n(c3)c(n2)c(n3)c(N)nc2	1S/C10H13N5O4/c11-8-5-9(13-2-12-8)15(3-14-5)10-7(18)6(17)4(1-16)19-10/h2-4,6-7,10,16-18H,1H2,(H2,11,12,13)/t4-,6-,7-,10-/m1/s1	N/A	3	Positive	UPDATE-SINGLE-ANNOTATED-BRONZE	Bronze	7960	spectra_filtered/specs_ms.mgf	lib-00038.mgf	0.960399	MASSBANK	8162350	45.538	0.682964	3	0.000183105	268.104	268.104	1	spectra_filtered/specs_ms.mgf7960	20		0	0	OIRDTQYFTABQOQ-KQYNXXCUSA-N	OIRDTQYFTABQOQ	N/A	N/A	N/A	Nucleosides	Purine nucleos(t)ides	Carbohydrates
CCMSLIB00003134740	Spectral Match to Tyr-Pro from NIST14	ESI	qTof	Isolated	Data from Pieter Dorrestein	Data deposited by lfnothias	M+H	279.134	278.127	1	N/A	N/A	C1C[C@H](N(C1)C(=O)[C@H](CC2=CC=C(C=C2)O)N)C(=O)O	InChI=1S/C14H18N2O4/c15-11(8-9-3-5-10(17)6-4-9)13(18)16-7-1-2-12(16)14(19)20/h3-6,11-12,17H,1-2,7-8,15H2,(H,19,20)/t11-,12-/m0/s1	N/A	3	Positive	UPDATE-SINGLE-ANNOTATED-BRONZE	Bronze	8779	spectra_filtered/specs_ms.mgf	lib-00015.mgf	0.960393	GNPS-NIST14-MATCHES	401530	137.863	0.327988	6	9.15527e-05	279.134	279.134	1	spectra_filtered/specs_ms.mgf8779	20		95	6541	VNYDHJARLHNEGA-RYUDHWBXSA-N	VNYDHJARLHNEGA	Organic acids and derivatives	Carboxylic acids and derivatives	Amino acids, peptides, and analogues	Small peptides	Dipeptides	Amino acids and Peptides
CCMSLIB00003183479	Val-Val	ESI	Q-TOF	Isolated	NIST	NIST	M+H	217.155	0	1	3918943	N/A	CC(C)C(C(=O)NC(C(C)C)C(=O)[O-])[NH3+]	InChI=1S/C10H20N2O3/c1-5(2)7(11)9(13)12-8(6(3)4)10(14)15/h5-8H,11H2,1-4H3,(H,12,13)(H,14,15)/t7-,8-/m0/s1	N/A	3	Positive	UPDATE-SINGLE-ANNOTATED-BRONZE	Bronze	6909	spectra_filtered/specs_ms.mgf	lib-00040.mgf	0.960376	NIST17	818400	80.634	0.421601	3	9.15527e-05	217.155	217.155	1	spectra_filtered/specs_ms.mgf6909	20		0	0	KRNYOVHEKOBTEF-UHFFFAOYSA-N	KRNYOVHEKOBTEF	Organic acids and derivatives	Carboxylic acids and derivatives	Amino acids, peptides, and analogues	N/A	N/A	N/A
CCMSLIB00005884337	NALPHA-ACETYL-L-LYSINE - 40.0 eV	ESI	Orbitrap	Isolated	Madeleine Ernst	Anna Abrahamsson	M+H	189.123	0	1	1946-82-3	N/A	CC(=O)NC(CCCCN)C(O)=O	N/A	N/A	1	Positive	UPDATE-SINGLE-ANNOTATED-GOLD	Gold	2077	spectra_filtered/specs_ms.mgf	lib-00034.mgf	0.960376	GNPS-LIBRARY	4243000	26.024	1.61364	8	0.000305176	189.123	189.123	1	spectra_filtered/specs_ms.mgf2077	20		0	0	VEYYWZRYIYDQJM-UHFFFAOYSA-N	VEYYWZRYIYDQJM	Organic acids and derivatives	Carboxylic acids and derivatives	Amino acids, peptides, and analogues	Small peptides	Dipeptides	Amino acids and Peptides
CCMSLIB00003728773	Ser-Leu	ESI	HCD	Isolated	NIST	NIST	M+H	219.134	0	1	6665163	N/A	CC(C)CC(C(=O)O)NC(=O)C(CO)N	InChI=1S/C9H18N2O4/c1-5(2)3-7(9(14)15)11-8(13)6(10)4-12/h5-7,12H,3-4,10H2,1-2H3,(H,11,13)(H,14,15)/t6-,7-/m0/s1	N/A	3	Positive	UPDATE-SINGLE-ANNOTATED-BRONZE	Bronze	8306	spectra_filtered/specs_ms.mgf	lib-00040.mgf	0.960257	NIST17	460000	91.511	0.487426	6	0.000106812	219.134	219.134	1	spectra_filtered/specs_ms.mgf8306	20		8	160	NFDYGNFETJVMSE-UHFFFAOYSA-N	NFDYGNFETJVMSE	Organic acids and derivatives	Carboxylic acids and derivatives	Amino acids, peptides, and analogues	Small peptides	Dipeptides	Amino acids and Peptides
CCMSLIB00003452889	L-Citrulline	ESI	HCD	Isolated	NIST	NIST	M+H-NH3	159.076	0	1	372758	N/A	C(CC(C(=O)[O-])[NH3+])CNC(=O)N	InChI=1S/C6H13N3O3/c7-4(5(10)11)2-1-3-9-6(8)12/h4H,1-3,7H2,(H,10,11)(H3,8,9,12)/t4-/m0/s1	N/A	3	Positive	UPDATE-SINGLE-ANNOTATED-BRONZE	Bronze	2104	spectra_filtered/specs_ms.mgf	lib-00040.mgf	0.96009	NIST17	1696150	25.432	0	6	0	159.076	159.076	1	spectra_filtered/specs_ms.mgf2104	20		1	11	RHGKLRLOHDJJDR-UHFFFAOYSA-N	RHGKLRLOHDJJDR	Organic acids and derivatives	Carboxylic acids and derivatives	Amino acids, peptides, and analogues	N/A	N/A	N/A
CCMSLIB00003261517	1H-Indole-4-carboxaldehyde	ESI	HCD	Isolated	NIST	NIST	M+H	146.06	0	1	1074868	N/A	C1=CC(=C2C=CNC2=C1)C=O	InChI=1S/C9H7NO/c11-6-7-2-1-3-9-8(7)4-5-10-9/h1-6,10H	N/A	3	Positive	UPDATE-SINGLE-ANNOTATED-BRONZE	Bronze	2131	spectra_filtered/specs_ms.mgf	lib-00040.mgf	0.960072	NIST17	493360	148.061	0	3	0	146.06	146.06	1	spectra_filtered/specs_ms.mgf2131	20		0	0	JFDDFGLNZWNJTK-UHFFFAOYSA-N	JFDDFGLNZWNJTK	Organoheterocyclic compounds	Indoles and derivatives	Indoles	Tryptophan alkaloids	Simple indole alkaloids	Alkaloids
CCMSLIB00003137353	Spectral Match to Tributyl phosphate from NIST14	ESI	qTof	Isolated	Data from Gabriel Haddad	Data deposited by mjmeehan	M+H	267.172	266.165	1	126738	N/A	CCCCOP(=O)(OCCCC)OCCCC	InChI=1S/C12H27O4P/c1-4-7-10-14-17(13,15-11-8-5-2)16-12-9-6-3/h4-12H2,1-3H3	N/A	3	Positive	UPDATE-SINGLE-ANNOTATED-BRONZE	Bronze	101	spectra_filtered/specs_ms.mgf	lib-00015.mgf	0.960067	GNPS-NIST14-MATCHES	677990	381.268	0.342673	5	9.15527e-05	267.172	267.172	1	spectra_filtered/specs_ms.mgf101	20		99	4456	STCOOQWBFONSKY-UHFFFAOYSA-N	STCOOQWBFONSKY	Organic acids and derivatives	Organic phosphoric acids and derivatives	Phosphate esters			Fatty acids
CCMSLIB00003220424	Ile-Glu	ESI	Q-TOF	Isolated	NIST	NIST	M+H	261.145	0	1	0	N/A	CCC(C)C(C(=O)NC(CCC(=O)O)C(=O)O)N	InChI=1S/C11H20N2O5/c1-3-6(2)9(12)10(16)13-7(11(17)18)4-5-8(14)15/h6-7,9H,3-5,12H2,1-2H3,(H,13,16)(H,14,15)(H,17,18)/t6-,7-,9-/m0/s1	N/A	3	Positive	UPDATE-SINGLE-ANNOTATED-BRONZE	Bronze	4898	spectra_filtered/specs_ms.mgf	lib-00040.mgf	0.960044	NIST17	870440	56.756	0.350583	5	9.15527e-05	261.145	261.145	1	spectra_filtered/specs_ms.mgf4898	20		3	60	KTGFOCFYOZQVRJ-UHFFFAOYSA-N	KTGFOCFYOZQVRJ	Organic acids and derivatives	Carboxylic acids and derivatives	Amino acids, peptides, and analogues	Small peptides	Dipeptides	Amino acids and Peptides
CCMSLIB00003502138	N5-(1-Imino-3-butenyl)-L-ornithine	ESI	HCD	Isolated	NIST	NIST	M+H-C4H8N2	116.071	0	1	208117559	N/A	C=CCC(=NCCCC(C(=O)O)N)N	InChI=1S/C9H17N3O2/c1-2-4-8(11)12-6-3-5-7(10)9(13)14/h2,7H,1,3-6,10H2,(H2,11,12)(H,13,14)/t7-/m0/s1	N/A	3	Positive	UPDATE-SINGLE-ANNOTATED-BRONZE	Bronze	16935	spectra_filtered/specs_ms.mgf	lib-00040.mgf	0.959981	NIST17	514290	145.866	0	3	0	116.071	116.071	1	spectra_filtered/specs_ms.mgf16935	15		0	0	LMDRHVQXMBGSGU-UHFFFAOYSA-N	LMDRHVQXMBGSGU	Organic acids and derivatives	Carboxylic acids and derivatives	Amino acids, peptides, and analogues	Small peptides	Aminoacids	Amino acids and Peptides
CCMSLIB00003729212	Val-Val	ESI	HCD	Isolated	NIST	NIST	M+H	217.155	0	1	3918943	N/A	CC(C)C(C(=O)NC(C(C)C)C(=O)[O-])[NH3+]	InChI=1S/C10H20N2O3/c1-5(2)7(11)9(13)12-8(6(3)4)10(14)15/h5-8H,11H2,1-4H3,(H,12,13)(H,14,15)/t7-,8-/m0/s1	N/A	3	Positive	UPDATE-SINGLE-ANNOTATED-BRONZE	Bronze	6909	spectra_filtered/specs_ms.mgf	lib-00040.mgf	0.959768	NIST17	818400	80.634	0.421601	4	9.15527e-05	217.155	217.155	1	spectra_filtered/specs_ms.mgf6909	20		0	0	KRNYOVHEKOBTEF-UHFFFAOYSA-N	KRNYOVHEKOBTEF	Organic acids and derivatives	Carboxylic acids and derivatives	Amino acids, peptides, and analogues	N/A	N/A	N/A
CCMSLIB00003305567	L-Arginine	ESI	HCD	Isolated	NIST	NIST	M+H	175.119	0	1	74793	N/A	C(CC(C(=O)[O-])N)C[NH+]=C(N)N	InChI=1S/C6H14N4O2/c7-4(5(11)12)2-1-3-10-6(8)9/h4H,1-3,7H2,(H,11,12)(H4,8,9,10)/t4-/m0/s1	N/A	3	Positive	UPDATE-SINGLE-ANNOTATED-BRONZE	Bronze	2094	spectra_filtered/specs_ms.mgf	lib-00040.mgf	0.959685	NIST17	6455200	25.044	0	5	0	175.119	175.119	1	spectra_filtered/specs_ms.mgf2094	20		7	81	ODKSFYDXXFIFQN-UHFFFAOYSA-N	ODKSFYDXXFIFQN	Organic acids and derivatives	Carboxylic acids and derivatives	Amino acids, peptides, and analogues	N/A	N/A	N/A
CCMSLIB00003737727	Val-Ile	ESI	HCD	Isolated	NIST	NIST	M+H	231.17	0	1	20556143	N/A	CCC(C)C(C(=O)O)NC(=O)C(C(C)C)N	InChI=1S/C11H22N2O3/c1-5-7(4)9(11(15)16)13-10(14)8(12)6(2)3/h6-9H,5,12H2,1-4H3,(H,13,14)(H,15,16)/t7-,8-,9-/m0/s1	N/A	3	Positive	UPDATE-SINGLE-ANNOTATED-BRONZE	Bronze	4907	spectra_filtered/specs_ms.mgf	lib-00040.mgf	0.959666	NIST17	2967660	151.409	0.39604	5	9.15527e-05	231.17	231.17	1	spectra_filtered/specs_ms.mgf4907	20		0	0	PNVLWFYAPWAQMU-UHFFFAOYSA-N	PNVLWFYAPWAQMU	Organic acids and derivatives	Carboxylic acids and derivatives	Amino acids, peptides, and analogues	Small peptides	Dipeptides	Amino acids and Peptides
CCMSLIB00003135898	Spectral Match to PyroGlu-Pro from NIST14	ESI	qTof	Isolated	Data from Pieter Dorrestein	Data deposited by lfnothias	M+H	227.103	226.095	1	N/A	N/A	C1CC(N(C1)C(=O)C2CCC(=O)N2)C(=O)O	InChI=1S/C10H14N2O4/c13-8-4-3-6(11-8)9(14)12-5-1-2-7(12)10(15)16/h6-7H,1-5H2,(H,11,13)(H,15,16)	N/A	3	Positive	UPDATE-SINGLE-ANNOTATED-BRONZE	Bronze	3183	spectra_filtered/specs_ms.mgf	lib-00015.mgf	0.959655	GNPS-NIST14-MATCHES	885310	133.804	1.74691	6	0.000396729	227.103	227.103	1	spectra_filtered/specs_ms.mgf3183	17		32	1456	PFEJJYZYEFRQEA-UHFFFAOYSA-N	PFEJJYZYEFRQEA	Organic acids and derivatives	Carboxylic acids and derivatives	Amino acids, peptides, and analogues	Small peptides	Dipeptides	Amino acids and Peptides
CCMSLIB00003296959	N.alpha.-Acetyl-L-lysine	ESI	HCD	Isolated	NIST	NIST	M+H-H2O	171.113	0	1	1946823	N/A	CC(=O)NC(CCCC[NH3+])C(=O)[O-]	InChI=1S/C8H16N2O3/c1-6(11)10-7(8(12)13)4-2-3-5-9/h7H,2-5,9H2,1H3,(H,10,11)(H,12,13)/t7-/m0/s1	N/A	3	Positive	UPDATE-SINGLE-ANNOTATED-BRONZE	Bronze	4621	spectra_filtered/specs_ms.mgf	lib-00040.mgf	0.959633	NIST17	1974000	142.373	0	6	0	171.113	171.113	1	spectra_filtered/specs_ms.mgf4621	12		1	4	VEYYWZRYIYDQJM-UHFFFAOYSA-N	VEYYWZRYIYDQJM	Organic acids and derivatives	Carboxylic acids and derivatives	Amino acids, peptides, and analogues	N/A	N/A	N/A
CCMSLIB00003296959	N.alpha.-Acetyl-L-lysine	ESI	HCD	Isolated	NIST	NIST	M+H-H2O	171.113	0	1	1946823	N/A	CC(=O)NC(CCCC[NH3+])C(=O)[O-]	InChI=1S/C8H16N2O3/c1-6(11)10-7(8(12)13)4-2-3-5-9/h7H,2-5,9H2,1H3,(H,10,11)(H,12,13)/t7-/m0/s1	N/A	3	Positive	UPDATE-SINGLE-ANNOTATED-BRONZE	Bronze	3282	spectra_filtered/specs_ms.mgf	lib-00040.mgf	0.959633	NIST17	1974000	146.734	0	6	0	171.113	171.113	1	spectra_filtered/specs_ms.mgf3282	12		1	4	VEYYWZRYIYDQJM-UHFFFAOYSA-N	VEYYWZRYIYDQJM	Organic acids and derivatives	Carboxylic acids and derivatives	Amino acids, peptides, and analogues	N/A	N/A	N/A
CCMSLIB00003736778	Ser-Phe	ESI	HCD	Isolated	NIST	NIST	M+H	253.118	0	1	0	N/A	C1=CC=C(C=C1)CC(C(=O)O)NC(=O)C(CO)N	InChI=1S/C12H16N2O4/c13-9(7-15)11(16)14-10(12(17)18)6-8-4-2-1-3-5-8/h1-5,9-10,15H,6-7,13H2,(H,14,16)(H,17,18)/t9-,10-/m0/s1	N/A	3	Positive	UPDATE-SINGLE-ANNOTATED-BRONZE	Bronze	4386	spectra_filtered/specs_ms.mgf	lib-00040.mgf	0.959466	NIST17	733200	134.066	4.76238	7	0.00120544	253.118	253.117	1	spectra_filtered/specs_ms.mgf4386	20		8	304	PPQRSMGDOHLTBE-UHFFFAOYSA-N	PPQRSMGDOHLTBE	Organic acids and derivatives	Carboxylic acids and derivatives	Amino acids, peptides, and analogues	Small peptides	Dipeptides	Amino acids and Peptides
CCMSLIB00003729213	Val-Val	ESI	HCD	Isolated	NIST	NIST	M+H	217.155	0	1	3918943	N/A	CC(C)C(C(=O)NC(C(C)C)C(=O)[O-])[NH3+]	InChI=1S/C10H20N2O3/c1-5(2)7(11)9(13)12-8(6(3)4)10(14)15/h5-8H,11H2,1-4H3,(H,12,13)(H,14,15)/t7-,8-/m0/s1	N/A	3	Positive	UPDATE-SINGLE-ANNOTATED-BRONZE	Bronze	6909	spectra_filtered/specs_ms.mgf	lib-00040.mgf	0.959409	NIST17	818400	80.634	0.421601	4	9.15527e-05	217.155	217.155	1	spectra_filtered/specs_ms.mgf6909	20		0	0	KRNYOVHEKOBTEF-UHFFFAOYSA-N	KRNYOVHEKOBTEF	Organic acids and derivatives	Carboxylic acids and derivatives	Amino acids, peptides, and analogues	N/A	N/A	N/A
CCMSLIB00006708787	Glycyl-L-leucine	LC-ESI	Orbitrap	commercial	Trent Northen	JGI:215470	M+H	189.123	0	1	N/A	N/A	CC(C)CC(N=C(O)CN)C(=O)O	InChI=1S/C8H16N2O3/c1-5(2)3-6(8(12)13)10-7(11)4-9/h5-6H,3-4,9H2,1-2H3,(H,10,11)(H,12,13)/t6-/m0/s1	N/A	3	Positive	UPDATE-SINGLE-ANNOTATED-BRONZE	Bronze	7657	spectra_filtered/specs_ms.mgf	lib-00009.mgf	0.959329	BERKELEY-LAB	514200	122.037	0.48409	3	9.15527e-05	189.123	189.123	1	spectra_filtered/specs_ms.mgf7657	20		0	0	DKEXFJVMVGETOO-UHFFFAOYSA-N	DKEXFJVMVGETOO	Organic acids and derivatives	Carboxylic acids and derivatives	Amino acids, peptides, and analogues	Small peptides	Dipeptides	Amino acids and Peptides
CCMSLIB00003736766	Arg-Leu	ESI	HCD	Isolated	NIST	NIST	M+H	288.203	0	1	0	N/A	N/A	N/A	N/A	3	Positive	UPDATE-SINGLE-ANNOTATED-BRONZE	Bronze	16924	spectra_filtered/specs_ms.mgf	lib-00040.mgf	0.959307	NIST17	1182500	50.562	0.317668	12	9.15527e-05	288.203	288.203	1	spectra_filtered/specs_ms.mgf16924	20		13	836	N/A	N/A	N/A	N/A	N/A	N/A	N/A	N/A
CCMSLIB00003136804	Spectral Match to Tributyl phosphate from NIST14	ESI	QqQ	Isolated	Data from Pieter Dorrestein	Data deposited by daniel	M+H	267.172	0	1	126738	N/A	N/A	N/A	N/A	3	Positive	UPDATE-SINGLE-ANNOTATED-BRONZE	Bronze	101	spectra_filtered/specs_ms.mgf	lib-00015.mgf	0.959157	GNPS-NIST14-MATCHES	677990	381.268	0.342673	4	9.15527e-05	267.172	267.172	1	spectra_filtered/specs_ms.mgf101	20		99	4456	N/A	N/A	N/A	N/A	N/A	N/A	N/A	N/A
CCMSLIB00006702852	1-Methyladenosine	LC-ESI	Orbitrap	commercial	Trent Northen	JGI:209535	M+H	282.12	0	1	N/A	N/A	Cn1cnc2c(ncn2C2OC(CO)C(O)C2O)c1=N	InChI=1S/C11H15N5O4/c1-15-3-14-10-6(9(15)12)13-4-16(10)11-8(19)7(18)5(2-17)20-11/h3-5,7-8,11-12,17-19H,2H2,1H3/t5-,7-,8-,11-/m1/s1	N/A	3	Positive	UPDATE-SINGLE-ANNOTATED-BRONZE	Bronze	2092	spectra_filtered/specs_ms.mgf	lib-00009.mgf	0.959156	BERKELEY-LAB	3223030	30.531	1.40624	3	0.000396729	282.12	282.119	1	spectra_filtered/specs_ms.mgf2092	20		0	0	GFYLSDSUCHVORB-UHFFFAOYSA-N	GFYLSDSUCHVORB	N/A	N/A	N/A	Nucleosides	Purine nucleos(t)ides	Carbohydrates
CCMSLIB00000479705	Guanosine	DI-ESI	Q-Exactive Plus	Commercial standard	Alexandrov Theodore	Prasad	M+H	283.24	283.092	1	118-00-3	6802	N/A	"InChI=1S/C10H13N5O5/c11-10-13-7-4(8(19)14-10)12-2-15(7)9-6(18)5(17)3(1-16)20-9/h2-3,5-6,9,16-18H,1H2,(H3,11,13,14,19)/t3-,5-,6-,9-/m1/s1"	NYHBQMYGNKIUIF-UUOKFMHZSA-N	1	Positive	UPDATE-SINGLE-ANNOTATED-GOLD	Gold	2147	spectra_filtered/specs_ms.mgf	lib-00020.mgf	0.959127	GNPS-EMBL-MCF	1077870	57.528	3.22255	3	0.000915527	283.24	284.099	1	spectra_filtered/specs_ms.mgf2147	20		2	67	N/A	N/A	N/A	N/A	N/A	N/A	N/A	N/A
CCMSLIB00003195860	Adenosine	ESI	Q-TOF	Isolated	NIST	NIST	M+H	268.104	0	1	58617	N/A	C1=NC2=C(C(=N1)N)N=CN2C3C(C(C(O3)CO)O)O	InChI=1S/C10H13N5O4/c11-8-5-9(13-2-12-8)15(3-14-5)10-7(18)6(17)4(1-16)19-10/h2-4,6-7,10,16-18H,1H2,(H2,11,12,13)/t4-,6-,7-,10+/m1/s1	N/A	3	Positive	UPDATE-SINGLE-ANNOTATED-BRONZE	Bronze	7960	spectra_filtered/specs_ms.mgf	lib-00040.mgf	0.95904	NIST17	8162350	45.538	0.682964	3	0.000183105	268.104	268.104	1	spectra_filtered/specs_ms.mgf7960	20		4	45	OIRDTQYFTABQOQ-UHFFFAOYSA-N	OIRDTQYFTABQOQ	N/A	N/A	N/A	Nucleosides	Purine nucleos(t)ides	Carbohydrates
CCMSLIB00003728917	Gly-Leu	ESI	HCD	Isolated	NIST	NIST	M+H	189.123	0	1	869192	N/A	CC(C)CC(C(=O)[O-])NC(=O)C[NH3+]	InChI=1S/C8H16N2O3/c1-5(2)3-6(8(12)13)10-7(11)4-9/h5-6H,3-4,9H2,1-2H3,(H,10,11)(H,12,13)/t6-/m0/s1	N/A	3	Positive	UPDATE-SINGLE-ANNOTATED-BRONZE	Bronze	7657	spectra_filtered/specs_ms.mgf	lib-00040.mgf	0.95903	NIST17	514200	122.037	0.48409	3	9.15527e-05	189.123	189.123	1	spectra_filtered/specs_ms.mgf7657	20		5	427	DKEXFJVMVGETOO-UHFFFAOYSA-N	DKEXFJVMVGETOO	Organic acids and derivatives	Carboxylic acids and derivatives	Amino acids, peptides, and analogues	N/A	N/A	N/A
CCMSLIB00003521724	Adenosine 2'-monophosphate	ESI	HCD	Isolated	NIST	NIST	M+H	348.07	0	1	130494	N/A	N/A	N/A	N/A	3	Positive	UPDATE-SINGLE-ANNOTATED-BRONZE	Bronze	5892	spectra_filtered/specs_ms.mgf	lib-00040.mgf	0.959023	NIST17	987420	56.126	0	6	0	348.07	348.07	1	spectra_filtered/specs_ms.mgf5892	20		0	0	N/A	N/A	N/A	N/A	N/A	N/A	N/A	N/A
CCMSLIB00003220441	Ile-Phe	ESI	Q-TOF	Isolated	NIST	NIST	M+H	279.17	0	1	0	N/A	CCC(C)C(C(=O)NC(CC1=CC=CC=C1)C(=O)O)N	InChI=1S/C15H22N2O3/c1-3-10(2)13(16)14(18)17-12(15(19)20)9-11-7-5-4-6-8-11/h4-8,10,12-13H,3,9,16H2,1-2H3,(H,17,18)(H,19,20)/t10-,12-,13+/m0/s1	N/A	3	Positive	UPDATE-SINGLE-ANNOTATED-BRONZE	Bronze	7056	spectra_filtered/specs_ms.mgf	lib-00040.mgf	0.958645	NIST17	1759100	182.08	0.437261	4	0.00012207	279.17	279.17	1	spectra_filtered/specs_ms.mgf7056	20		0	0	WMDZARSFSMZOQO-UHFFFAOYSA-N	WMDZARSFSMZOQO	Organic acids and derivatives	Carboxylic acids and derivatives	Amino acids, peptides, and analogues	Small peptides	Dipeptides	Amino acids and Peptides
CCMSLIB00003388967	Adenosine 3'-monophosphate	ESI	HCD	Isolated	NIST	NIST	M+H	348.07	0	1	84219	N/A	N/A	N/A	N/A	3	Positive	UPDATE-SINGLE-ANNOTATED-BRONZE	Bronze	5892	spectra_filtered/specs_ms.mgf	lib-00040.mgf	0.958577	NIST17	987420	56.126	0	6	0	348.07	348.07	1	spectra_filtered/specs_ms.mgf5892	20		0	0	N/A	N/A	N/A	N/A	N/A	N/A	N/A	N/A
CCMSLIB00003196634	Val-Leu	ESI	Q-TOF	Isolated	NIST	NIST	M+H	231.17	0	1	3989977	N/A	CC(C)CC(C(=O)O)NC(=O)C(C(C)C)N	InChI=1S/C11H22N2O3/c1-6(2)5-8(11(15)16)13-10(14)9(12)7(3)4/h6-9H,5,12H2,1-4H3,(H,13,14)(H,15,16)/t8-,9-/m0/s1	N/A	3	Positive	UPDATE-SINGLE-ANNOTATED-BRONZE	Bronze	4907	spectra_filtered/specs_ms.mgf	lib-00040.mgf	0.958439	NIST17	2967660	151.409	0.39604	5	9.15527e-05	231.17	231.17	1	spectra_filtered/specs_ms.mgf4907	20		2	22	XCTHZFGSVQBHBW-UHFFFAOYSA-N	XCTHZFGSVQBHBW	Organic acids and derivatives	Carboxylic acids and derivatives	Amino acids, peptides, and analogues	Small peptides	Dipeptides	Amino acids and Peptides
CCMSLIB00003224809	N.alpha.-Acetyl-L-lysine	ESI	QqQ	Isolated	NIST	NIST	M+H	189.123	0	1	1946823	N/A	CC(=O)NC(CCCC[NH3+])C(=O)[O-]	InChI=1S/C8H16N2O3/c1-6(11)10-7(8(12)13)4-2-3-5-9/h7H,2-5,9H2,1H3,(H,10,11)(H,12,13)/t7-/m0/s1	N/A	3	Positive	UPDATE-SINGLE-ANNOTATED-BRONZE	Bronze	2077	spectra_filtered/specs_ms.mgf	lib-00040.mgf	0.958436	NIST17	4243000	26.024	0.48409	6	9.15527e-05	189.123	189.123	1	spectra_filtered/specs_ms.mgf2077	20		1	4	VEYYWZRYIYDQJM-UHFFFAOYSA-N	VEYYWZRYIYDQJM	Organic acids and derivatives	Carboxylic acids and derivatives	Amino acids, peptides, and analogues	N/A	N/A	N/A
CCMSLIB00005884212	ADENOSINE 2',3'-CYCLIC MONOPHOSPHATE - 50.0 eV	ESI	Orbitrap	Isolated	Madeleine Ernst	Anna Abrahamsson	M+H	330.06	0	1	37063-35-7	N/A	NC1=NC=NC2=C1N=CN2C1OC(CO)C2OP(O)(=O)OC12	N/A	N/A	1	Positive	UPDATE-SINGLE-ANNOTATED-GOLD	Gold	11070	spectra_filtered/specs_ms.mgf	lib-00034.mgf	0.958415	GNPS-LIBRARY	745040	36.811	1.84921	7	0.000610352	330.06	330.059	1	spectra_filtered/specs_ms.mgf11070	20		0	0	KMYWVDDIPVNLME-UHFFFAOYSA-N	KMYWVDDIPVNLME	Nucleosides, nucleotides, and analogues	Purine nucleotides	Cyclic purine nucleotides	Nucleosides	Purine nucleos(t)ides	Carbohydrates
CCMSLIB00003220443	Ile-Phe	ESI	Q-TOF	Isolated	NIST	NIST	M+H	279.17	0	1	0	N/A	CCC(C)C(C(=O)NC(CC1=CC=CC=C1)C(=O)O)N	InChI=1S/C15H22N2O3/c1-3-10(2)13(16)14(18)17-12(15(19)20)9-11-7-5-4-6-8-11/h4-8,10,12-13H,3,9,16H2,1-2H3,(H,17,18)(H,19,20)/t10-,12-,13+/m0/s1	N/A	3	Positive	UPDATE-SINGLE-ANNOTATED-BRONZE	Bronze	7056	spectra_filtered/specs_ms.mgf	lib-00040.mgf	0.958384	NIST17	1759100	182.08	0.437261	4	0.00012207	279.17	279.17	1	spectra_filtered/specs_ms.mgf7056	20		0	0	WMDZARSFSMZOQO-UHFFFAOYSA-N	WMDZARSFSMZOQO	Organic acids and derivatives	Carboxylic acids and derivatives	Amino acids, peptides, and analogues	Small peptides	Dipeptides	Amino acids and Peptides
CCMSLIB00003728168	Ile-Tyr	ESI	HCD	Isolated	NIST	NIST	M+H	295.165	0	1	0	N/A	CCC(C)C(C(=O)NC(CC1=CC=C(C=C1)O)C(=O)O)N	InChI=1S/C15H22N2O4/c1-3-9(2)13(16)14(19)17-12(15(20)21)8-10-4-6-11(18)7-5-10/h4-7,9,12-13,18H,3,8,16H2,1-2H3,(H,17,19)(H,20,21)/t9-,12-,13+/m0/s1	N/A	3	Positive	UPDATE-SINGLE-ANNOTATED-BRONZE	Bronze	16930	spectra_filtered/specs_ms.mgf	lib-00040.mgf	0.958294	NIST17	923000	146.637	0	5	0	295.165	295.165	1	spectra_filtered/specs_ms.mgf16930	20		0	0	MUFXDFWAJSPHIQ-UHFFFAOYSA-N	MUFXDFWAJSPHIQ	Organic acids and derivatives	Carboxylic acids and derivatives	Amino acids, peptides, and analogues	Small peptides	Dipeptides	Amino acids and Peptides
CCMSLIB00003220665	Ile-Tyr	ESI	Q-TOF	Isolated	NIST	NIST	M+H	295.165	0	1	0	N/A	CCC(C)C(C(=O)NC(CC1=CC=C(C=C1)O)C(=O)O)N	InChI=1S/C15H22N2O4/c1-3-9(2)13(16)14(19)17-12(15(20)21)8-10-4-6-11(18)7-5-10/h4-7,9,12-13,18H,3,8,16H2,1-2H3,(H,17,19)(H,20,21)/t9-,12-,13+/m0/s1	N/A	3	Positive	UPDATE-SINGLE-ANNOTATED-BRONZE	Bronze	16930	spectra_filtered/specs_ms.mgf	lib-00040.mgf	0.958045	NIST17	923000	146.637	0	5	0	295.165	295.165	1	spectra_filtered/specs_ms.mgf16930	20		0	0	MUFXDFWAJSPHIQ-UHFFFAOYSA-N	MUFXDFWAJSPHIQ	Organic acids and derivatives	Carboxylic acids and derivatives	Amino acids, peptides, and analogues	Small peptides	Dipeptides	Amino acids and Peptides
CCMSLIB00003729230	Val-Leu	ESI	HCD	Isolated	NIST	NIST	M+H	231.17	0	1	3989977	N/A	CC(C)CC(C(=O)O)NC(=O)C(C(C)C)N	InChI=1S/C11H22N2O3/c1-6(2)5-8(11(15)16)13-10(14)9(12)7(3)4/h6-9H,5,12H2,1-4H3,(H,13,14)(H,15,16)/t8-,9-/m0/s1	N/A	3	Positive	UPDATE-SINGLE-ANNOTATED-BRONZE	Bronze	4907	spectra_filtered/specs_ms.mgf	lib-00040.mgf	0.958033	NIST17	2967660	151.409	0.39604	6	9.15527e-05	231.17	231.17	1	spectra_filtered/specs_ms.mgf4907	20		2	22	XCTHZFGSVQBHBW-UHFFFAOYSA-N	XCTHZFGSVQBHBW	Organic acids and derivatives	Carboxylic acids and derivatives	Amino acids, peptides, and analogues	Small peptides	Dipeptides	Amino acids and Peptides
CCMSLIB00003723425	Glycyl-L-norleucine	ESI	HCD	Isolated	NIST	NIST	M+H	189.123	0	1	19257046	N/A	CCCCC(C(=O)[O-])NC(=O)C[NH3+]	InChI=1S/C8H16N2O3/c1-2-3-4-6(8(12)13)10-7(11)5-9/h6H,2-5,9H2,1H3,(H,10,11)(H,12,13)	N/A	3	Positive	UPDATE-SINGLE-ANNOTATED-BRONZE	Bronze	7657	spectra_filtered/specs_ms.mgf	lib-00040.mgf	0.957937	NIST17	514200	122.037	0.48409	3	9.15527e-05	189.123	189.123	1	spectra_filtered/specs_ms.mgf7657	20		0	0	XVUIZOUTLADVIH-UHFFFAOYSA-N	XVUIZOUTLADVIH	Organic acids and derivatives	Carboxylic acids and derivatives	Amino acids, peptides, and analogues	N/A	N/A	N/A
CCMSLIB00006682001	LYSINE	ESI	qTof	isolated	MoNA	MoNA:MoNA031982	M+H	147.113	0	1	N/A	N/A	C(CCN)C[C@@H](C(=O)O)N	"InChI=1S/C6H14N2O2/c7-4-2-1-3-5(8)6(9)10/h5H,1-4,7-8H2,(H,9,10)/t5-/m0/s1"	N/A	3	positive	UPDATE-SINGLE-ANNOTATED-BRONZE	Bronze	2182	spectra_filtered/specs_ms.mgf	lib-00002.mgf	0.957839	MONA	1361540	26.036	1.4521	3	0.000213623	147.113	147.113	1	spectra_filtered/specs_ms.mgf2182	20		0	0	KDXKERNSBIXSRK-YFKPBYRVSA-N	KDXKERNSBIXSRK	Organic acids and derivatives	Carboxylic acids and derivatives	Amino acids, peptides, and analogues	Small peptides	Aminoacids	Amino acids and Peptides
CCMSLIB00003726913	Tyr-Pro	ESI	HCD	Isolated	NIST	NIST	M+H	279.134	0	1	0	N/A	C1CC(N(C1)C(=O)C(CC2=CC=C(C=C2)O)[NH3+])C(=O)[O-]	InChI=1S/C14H18N2O4/c15-11(8-9-3-5-10(17)6-4-9)13(18)16-7-1-2-12(16)14(19)20/h3-6,11-12,17H,1-2,7-8,15H2,(H,19,20)/t11-,12-/m0/s1	N/A	3	Positive	UPDATE-SINGLE-ANNOTATED-BRONZE	Bronze	8779	spectra_filtered/specs_ms.mgf	lib-00040.mgf	0.957761	NIST17	401530	137.863	0	7	0	279.134	279.134	1	spectra_filtered/specs_ms.mgf8779	20		1	248	VNYDHJARLHNEGA-UHFFFAOYSA-N	VNYDHJARLHNEGA	Organic acids and derivatives	Carboxylic acids and derivatives	Amino acids, peptides, and analogues	N/A	N/A	N/A
CCMSLIB00003736823	Val-Phe	ESI	HCD	Isolated	NIST	NIST	M+H	265.155	0	1	0	N/A	CC(C)C(C(=O)NC(CC1=CC=CC=C1)C(=O)O)N	InChI=1S/C14H20N2O3/c1-9(2)12(15)13(17)16-11(14(18)19)8-10-6-4-3-5-7-10/h3-7,9,11-12H,8,15H2,1-2H3,(H,16,17)(H,18,19)/t11-,12+/m0/s1	N/A	3	Positive	UPDATE-SINGLE-ANNOTATED-BRONZE	Bronze	5763	spectra_filtered/specs_ms.mgf	lib-00040.mgf	0.957757	NIST17	1624260	164.498	0	6	0	265.155	265.155	1	spectra_filtered/specs_ms.mgf5763	20		0	0	GJNDXQBALKCYSZ-UHFFFAOYSA-N	GJNDXQBALKCYSZ	Organic acids and derivatives	Carboxylic acids and derivatives	Amino acids, peptides, and analogues	Small peptides	Dipeptides	Amino acids and Peptides
CCMSLIB00003183177	Thr-Leu	ESI	Q-TOF	Isolated	NIST	NIST	M+H	233.15	0	1	50299122	N/A	CC(C)CC(C(=O)O)NC(=O)C(C(C)O)N	InChI=1S/C10H20N2O4/c1-5(2)4-7(10(15)16)12-9(14)8(11)6(3)13/h5-8,13H,4,11H2,1-3H3,(H,12,14)(H,15,16)/t6-,7+,8+/m1/s1	N/A	3	Positive	UPDATE-SINGLE-ANNOTATED-BRONZE	Bronze	3782	spectra_filtered/specs_ms.mgf	lib-00040.mgf	0.957736	NIST17	808700	134.678	0	8	0	233.15	233.15	1	spectra_filtered/specs_ms.mgf3782	20		3	10	BQBCIBCLXBKYHW-UHFFFAOYSA-N	BQBCIBCLXBKYHW	Organic acids and derivatives	Carboxylic acids and derivatives	Amino acids, peptides, and analogues	Small peptides	Dipeptides	Amino acids and Peptides
CCMSLIB00003183177	Thr-Leu	ESI	Q-TOF	Isolated	NIST	NIST	M+H	233.15	0	1	50299122	N/A	CC(C)CC(C(=O)O)NC(=O)C(C(C)O)N	InChI=1S/C10H20N2O4/c1-5(2)4-7(10(15)16)12-9(14)8(11)6(3)13/h5-8,13H,4,11H2,1-3H3,(H,12,14)(H,15,16)/t6-,7+,8+/m1/s1	N/A	3	Positive	UPDATE-SINGLE-ANNOTATED-BRONZE	Bronze	12746	spectra_filtered/specs_ms.mgf	lib-00040.mgf	0.957736	NIST17	808700	134.428	0	8	0	233.15	233.15	1	spectra_filtered/specs_ms.mgf12746	20		3	10	BQBCIBCLXBKYHW-UHFFFAOYSA-N	BQBCIBCLXBKYHW	Organic acids and derivatives	Carboxylic acids and derivatives	Amino acids, peptides, and analogues	Small peptides	Dipeptides	Amino acids and Peptides
CCMSLIB00003195169	Guanosine	ESI	Q-TOF	Isolated	NIST	NIST	M+H	284.099	0	1	118003	N/A	C1=NC2=C(N1C3C(C(C(O3)CO)O)O)NC(=NC2=O)N	InChI=1S/C10H13N5O5/c11-10-13-7-4(8(19)14-10)12-2-15(7)9-6(18)5(17)3(1-16)20-9/h2-3,5-6,9,16-18H,1H2,(H3,11,13,14,19)/t3-,5-,6-,9-/m1/s1	N/A	3	Positive	UPDATE-SINGLE-ANNOTATED-BRONZE	Bronze	2147	spectra_filtered/specs_ms.mgf	lib-00040.mgf	0.95764	NIST17	1077870	57.528	0.644513	3	0.000183105	284.099	284.099	1	spectra_filtered/specs_ms.mgf2147	20		2	67	NYHBQMYGNKIUIF-UHFFFAOYSA-N	NYHBQMYGNKIUIF	N/A	N/A	N/A	Nucleosides	Purine nucleos(t)ides	Carbohydrates
CCMSLIB00006697461	Glycyl-L-leucine	LC-ESI	Orbitrap	commercial	Trent Northen	JGI:204144	M+H	189.123	0	1	N/A	N/A	CC(C)CC(N=C(O)CN)C(=O)O	InChI=1S/C8H16N2O3/c1-5(2)3-6(8(12)13)10-7(11)4-9/h5-6H,3-4,9H2,1-2H3,(H,10,11)(H,12,13)/t6-/m0/s1	N/A	3	Positive	UPDATE-SINGLE-ANNOTATED-BRONZE	Bronze	7657	spectra_filtered/specs_ms.mgf	lib-00009.mgf	0.957566	BERKELEY-LAB	514200	122.037	0.48409	3	9.15527e-05	189.123	189.123	1	spectra_filtered/specs_ms.mgf7657	20		0	0	DKEXFJVMVGETOO-UHFFFAOYSA-N	DKEXFJVMVGETOO	Organic acids and derivatives	Carboxylic acids and derivatives	Amino acids, peptides, and analogues	Small peptides	Dipeptides	Amino acids and Peptides
CCMSLIB00006692388	l-isoleucine	LC-ESI	Orbitrap	commercial	Trent Northen	JGI:199071	M+H	132.102	0	1	N/A	N/A	CCC(C)C(N)C(=O)O	InChI=1S/C6H13NO2/c1-3-4(2)5(7)6(8)9/h4-5H,3,7H2,1-2H3,(H,8,9)/t4-,5-/m0/s1	N/A	3	Positive	UPDATE-SINGLE-ANNOTATED-BRONZE	Bronze	3317	spectra_filtered/specs_ms.mgf	lib-00009.mgf	0.957543	BERKELEY-LAB	559040	231.757	0.231015	3	3.05176e-05	132.102	132.102	1	spectra_filtered/specs_ms.mgf3317	20		0	0	AGPKZVBTJJNPAG-UHFFFAOYSA-N	AGPKZVBTJJNPAG	Organic acids and derivatives	Carboxylic acids and derivatives	Amino acids, peptides, and analogues	Small peptides	Aminoacids	Amino acids and Peptides
CCMSLIB00003729210	Val-Val	ESI	HCD	Isolated	NIST	NIST	M+H	217.155	0	1	3918943	N/A	CC(C)C(C(=O)NC(C(C)C)C(=O)[O-])[NH3+]	InChI=1S/C10H20N2O3/c1-5(2)7(11)9(13)12-8(6(3)4)10(14)15/h5-8H,11H2,1-4H3,(H,12,13)(H,14,15)/t7-,8-/m0/s1	N/A	3	Positive	UPDATE-SINGLE-ANNOTATED-BRONZE	Bronze	6909	spectra_filtered/specs_ms.mgf	lib-00040.mgf	0.957493	NIST17	818400	80.634	0.421601	4	9.15527e-05	217.155	217.155	1	spectra_filtered/specs_ms.mgf6909	20		0	0	KRNYOVHEKOBTEF-UHFFFAOYSA-N	KRNYOVHEKOBTEF	Organic acids and derivatives	Carboxylic acids and derivatives	Amino acids, peptides, and analogues	N/A	N/A	N/A
CCMSLIB00003728169	Ile-Tyr	ESI	HCD	Isolated	NIST	NIST	M+H	295.165	0	1	0	N/A	CCC(C)C(C(=O)NC(CC1=CC=C(C=C1)O)C(=O)O)N	InChI=1S/C15H22N2O4/c1-3-9(2)13(16)14(19)17-12(15(20)21)8-10-4-6-11(18)7-5-10/h4-7,9,12-13,18H,3,8,16H2,1-2H3,(H,17,19)(H,20,21)/t9-,12-,13+/m0/s1	N/A	3	Positive	UPDATE-SINGLE-ANNOTATED-BRONZE	Bronze	16930	spectra_filtered/specs_ms.mgf	lib-00040.mgf	0.95749	NIST17	923000	146.637	0	5	0	295.165	295.165	1	spectra_filtered/specs_ms.mgf16930	20		0	0	MUFXDFWAJSPHIQ-UHFFFAOYSA-N	MUFXDFWAJSPHIQ	Organic acids and derivatives	Carboxylic acids and derivatives	Amino acids, peptides, and analogues	Small peptides	Dipeptides	Amino acids and Peptides
CCMSLIB00003737612	Ser-Ile	ESI	HCD	Isolated	NIST	NIST	M+H	219.134	0	1	0	N/A	CCC(C)C(C(=O)O)NC(=O)C(CO)N	InChI=1S/C9H18N2O4/c1-3-5(2)7(9(14)15)11-8(13)6(10)4-12/h5-7,12H,3-4,10H2,1-2H3,(H,11,13)(H,14,15)/t5-,6-,7-/m0/s1	N/A	3	Positive	UPDATE-SINGLE-ANNOTATED-BRONZE	Bronze	8306	spectra_filtered/specs_ms.mgf	lib-00040.mgf	0.957451	NIST17	460000	91.511	0.487426	6	0.000106812	219.134	219.134	1	spectra_filtered/specs_ms.mgf8306	20		14	1125	BXLYSRPHVMCOPS-UHFFFAOYSA-N	BXLYSRPHVMCOPS	Organic acids and derivatives	Carboxylic acids and derivatives	Amino acids, peptides, and analogues	Small peptides	Dipeptides	Amino acids and Peptides
CCMSLIB00003297542	O-Acetyl-L-serine	ESI	IT-FT/ion trap with FTMS	Isolated	NIST	NIST	M+H-H2O	130.05	0	1	5147002	N/A	CC(=O)OCC(C(=O)[O-])[NH3+]	InChI=1S/C5H9NO4/c1-3(7)10-2-4(6)5(8)9/h4H,2,6H2,1H3,(H,8,9)	N/A	3	Positive	UPDATE-SINGLE-ANNOTATED-BRONZE	Bronze	2125	spectra_filtered/specs_ms.mgf	lib-00040.mgf	0.957345	NIST17	3817750	33.231	0.703982	3	9.15527e-05	130.05	130.05	1	spectra_filtered/specs_ms.mgf2125	20		0	0	VZXPDPZARILFQX-UHFFFAOYSA-N	VZXPDPZARILFQX	Organic acids and derivatives	Carboxylic acids and derivatives	Amino acids, peptides, and analogues	N/A	N/A	N/A
CCMSLIB00003297542	O-Acetyl-L-serine	ESI	IT-FT/ion trap with FTMS	Isolated	NIST	NIST	M+H-H2O	130.05	0	1	5147002	N/A	CC(=O)OCC(C(=O)[O-])[NH3+]	InChI=1S/C5H9NO4/c1-3(7)10-2-4(6)5(8)9/h4H,2,6H2,1H3,(H,8,9)	N/A	3	Positive	UPDATE-SINGLE-ANNOTATED-BRONZE	Bronze	7540	spectra_filtered/specs_ms.mgf	lib-00040.mgf	0.957345	NIST17	3817750	37.527	0.703982	3	9.15527e-05	130.05	130.05	1	spectra_filtered/specs_ms.mgf7540	20		0	0	VZXPDPZARILFQX-UHFFFAOYSA-N	VZXPDPZARILFQX	Organic acids and derivatives	Carboxylic acids and derivatives	Amino acids, peptides, and analogues	N/A	N/A	N/A
CCMSLIB00005726143	Massbank:UA005101 3-Formylindole|Indole-3-Carboxaldehyde|1H-indole-3-carbaldehyde	ESI	Hybrid FT	Isolated	Massbank	Massbank	M+H	146.06	0	1	487-89-8	N/A	c1ccc2c(c1)c(c[nH]2)C=O	1S/C9H7NO/c11-6-7-5-10-9-4-2-1-3-8(7)9/h1-6,10H	N/A	3	Positive	UPDATE-SINGLE-ANNOTATED-BRONZE	Bronze	2131	spectra_filtered/specs_ms.mgf	lib-00038.mgf	0.957311	MASSBANK	493360	148.061	0	3	0	146.06	146.06	1	spectra_filtered/specs_ms.mgf2131	20		0	0	OLNJUISKUQQNIM-UHFFFAOYSA-N	OLNJUISKUQQNIM	Organoheterocyclic compounds	Indoles and derivatives	Indoles	Tryptophan alkaloids	Simple indole alkaloids	Alkaloids
CCMSLIB00003265914	Niacinamide	ESI	HCD	Isolated	NIST	NIST	M+H	123.055	0	1	98920	N/A	C1=CC(=CN=C1)C(=O)N	InChI=1S/C6H6N2O/c7-6(9)5-2-1-3-8-4-5/h1-4H,(H2,7,9)	N/A	3	Positive	UPDATE-SINGLE-ANNOTATED-BRONZE	Bronze	2079	spectra_filtered/specs_ms.mgf	lib-00040.mgf	0.957238	NIST17	2804400	36.538	0.805996	4	9.91821e-05	123.055	123.055	1	spectra_filtered/specs_ms.mgf2079	20		0	0	DFPAKSUCGFBDDF-UHFFFAOYSA-N	DFPAKSUCGFBDDF	Organoheterocyclic compounds	Pyridines and derivatives	Pyridinecarboxylic acids and derivatives	Nicotinic acid alkaloids	Pyridine alkaloids	Alkaloids
CCMSLIB00003200522	L-Lysine	ESI	Q-TOF	Isolated	NIST	NIST	M+H	147.113	0	1	56871	N/A	[H+].C(CCN)CC(C(=O)[O-])N	InChI=1S/C6H14N2O2/c7-4-2-1-3-5(8)6(9)10/h5H,1-4,7-8H2,(H,9,10)/t5-/m0/s1	N/A	3	Positive	UPDATE-SINGLE-ANNOTATED-BRONZE	Bronze	2182	spectra_filtered/specs_ms.mgf	lib-00040.mgf	0.957233	NIST17	1361540	26.036	0	3	0	147.113	147.113	1	spectra_filtered/specs_ms.mgf2182	20		0	0	KDXKERNSBIXSRK-UHFFFAOYSA-N	KDXKERNSBIXSRK	Organic acids and derivatives	Carboxylic acids and derivatives	Amino acids, peptides, and analogues	N/A	N/A	N/A
CCMSLIB00006707365	1-({[2-(2-furylmethyl)-5-methylpyrrolidinyl]amino}methylene)-7-[8-({[2-(2-fury lmethyl)pyrrolidinyl]amino}methylene)-1,6-dihydroxy-3-methyl-5-(methylethyl)-7 -oxo(2-naphthyl)]-3,8-dihydroxy-6-methyl-4-(methylethyl)naphthalen-2-one	LC-ESI	Orbitrap	commercial	Trent Northen	JGI:214048	M+2H]	415.212	0	1	N/A	N/A	Cc1cc2c(c(O)c1-c1c(C)cc3c(c1O)C(=CNN1C(C)CCC1Cc1ccco1)C(=O)C(O)=C3C(C)C)C(=CNN1CCCC1Cc1ccco1)C(=O)C(O)=C2C(C)C	InChI=1S/C49H56N4O8/c1-25(2)38-34-19-27(5)40(46(56)42(34)36(44(54)48(38)58)23-50-52-16-8-11-30(52)21-32-12-9-17-60-32)41-28(6)20-35-39(26(3)4)49(59)45(55)37(43(35)47(41)57)24-51-53-29(7)14-15-31(53)22-33-13-10-18-61-33/h9-10,12-13,17-20,23-26,29-31,50-51,56-59H,8,11,14-16,21-22H2,1-7H3/b36-23-,37-24-	N/A	3	Positive	UPDATE-SINGLE-ANNOTATED-BRONZE	Bronze	67	spectra_filtered/specs_ms.mgf	lib-00009.mgf	0.957163	BERKELEY-LAB	1631790	342.044	1.76397	5	0.000732422	415.212	415.211	1	spectra_filtered/specs_ms.mgf67	8		0	0	OZMHKRBQDGOIDU-UHFFFAOYSA-N	OZMHKRBQDGOIDU	N/A	N/A	N/A
CCMSLIB00003736506	Ile-Phe	ESI	HCD	Isolated	NIST	NIST	M+H	279.17	0	1	0	N/A	CCC(C)C(C(=O)NC(CC1=CC=CC=C1)C(=O)O)N	InChI=1S/C15H22N2O3/c1-3-10(2)13(16)14(18)17-12(15(19)20)9-11-7-5-4-6-8-11/h4-8,10,12-13H,3,9,16H2,1-2H3,(H,17,18)(H,19,20)/t10-,12-,13+/m0/s1	N/A	3	Positive	UPDATE-SINGLE-ANNOTATED-BRONZE	Bronze	7056	spectra_filtered/specs_ms.mgf	lib-00040.mgf	0.956972	NIST17	1759100	182.08	0.437261	5	0.00012207	279.17	279.17	1	spectra_filtered/specs_ms.mgf7056	20		0	0	WMDZARSFSMZOQO-UHFFFAOYSA-N	WMDZARSFSMZOQO	Organic acids and derivatives	Carboxylic acids and derivatives	Amino acids, peptides, and analogues	Small peptides	Dipeptides	Amino acids and Peptides
CCMSLIB00003454170	Betaine	ESI	IT-FT/ion trap with FTMS	Isolated	NIST	NIST	2M+H	235.165	0	1	107437	N/A	C[N+](C)(C)CC(=O)[O-]	InChI=1S/C5H11NO2/c1-6(2,3)4-5(7)8/h4H2,1-3H3	N/A	3	Positive	UPDATE-SINGLE-ANNOTATED-BRONZE	Bronze	7202	spectra_filtered/specs_ms.mgf	lib-00040.mgf	0.956922	NIST17	3595300	24.877	0.389312	3	9.15527e-05	235.165	235.165	1	spectra_filtered/specs_ms.mgf7202	20		0	0	KWIUHFFTVRNATP-UHFFFAOYSA-N	KWIUHFFTVRNATP	Organic acids and derivatives	Carboxylic acids and derivatives	Amino acids, peptides, and analogues	N/A	N/A	N/A
CCMSLIB00006709679	Trimethyllysine	LC-ESI	Orbitrap	commercial	Trent Northen	JGI:1214699	M	189.16	0	1	N/A	N/A	C[N+](C)(C)CCCC[C@H](N)C(=O)O	InChI=1S/C9H20N2O2/c1-11(2,3)7-5-4-6-8(10)9(12)13/h8H,4-7,10H2,1-3H3/p+1/t8-/m0/s1	N/A	3	Positive	UPDATE-SINGLE-ANNOTATED-BRONZE	Bronze	3156	spectra_filtered/specs_ms.mgf	lib-00009.mgf	0.95688	BERKELEY-LAB	891600	24.871	1.04866	4	0.000198364	189.16	189.16	1	spectra_filtered/specs_ms.mgf3156	13		0	0	MXNRLFUSFKVQSK-QMMMGPOBSA-O	MXNRLFUSFKVQSK	Organic acids and derivatives	Carboxylic acids and derivatives	Amino acids, peptides, and analogues	N/A	N/A	N/A
CCMSLIB00006686066	Trimethyllysine	LC-ESI	Orbitrap	commercial	Trent Northen	JGI:192749	M	189.16	0	1	N/A	N/A	C[N+](C)(C)CCCC[C@H](N)C(=O)O	InChI=1S/C9H20N2O2/c1-11(2,3)7-5-4-6-8(10)9(12)13/h8H,4-7,10H2,1-3H3/p+1/t8-/m0/s1	N/A	3	Positive	UPDATE-SINGLE-ANNOTATED-BRONZE	Bronze	3156	spectra_filtered/specs_ms.mgf	lib-00009.mgf	0.95688	BERKELEY-LAB	891600	24.871	1.04866	4	0.000198364	189.16	189.16	1	spectra_filtered/specs_ms.mgf3156	13		0	0	MXNRLFUSFKVQSK-QMMMGPOBSA-O	MXNRLFUSFKVQSK	Organic acids and derivatives	Carboxylic acids and derivatives	Amino acids, peptides, and analogues	N/A	N/A	N/A
CCMSLIB00003738814	Leu-Pro	ESI	HCD	Isolated	NIST	NIST	M+H	229.155	0	1	0	N/A	CC(C)CC(C(=O)N1CCCC1C(=O)O)N	InChI=1S/C11H20N2O3/c1-7(2)6-8(12)10(14)13-5-3-4-9(13)11(15)16/h7-9H,3-6,12H2,1-2H3,(H,15,16)/t8-,9-/m0/s1	N/A	3	Positive	UPDATE-SINGLE-ANNOTATED-BRONZE	Bronze	3877	spectra_filtered/specs_ms.mgf	lib-00040.mgf	0.956842	NIST17	2546150	149.901	0	4	0	229.155	229.155	1	spectra_filtered/specs_ms.mgf3877	20		1	5	VTJUNIYRYIAIHF-UHFFFAOYSA-N	VTJUNIYRYIAIHF	Organic acids and derivatives	Carboxylic acids and derivatives	Amino acids, peptides, and analogues	Small peptides	Dipeptides	Amino acids and Peptides
CCMSLIB00003220444	Ile-Phe	ESI	Q-TOF	Isolated	NIST	NIST	M+H	279.17	0	1	0	N/A	CCC(C)C(C(=O)NC(CC1=CC=CC=C1)C(=O)O)N	InChI=1S/C15H22N2O3/c1-3-10(2)13(16)14(18)17-12(15(19)20)9-11-7-5-4-6-8-11/h4-8,10,12-13H,3,9,16H2,1-2H3,(H,17,18)(H,19,20)/t10-,12-,13+/m0/s1	N/A	3	Positive	UPDATE-SINGLE-ANNOTATED-BRONZE	Bronze	7056	spectra_filtered/specs_ms.mgf	lib-00040.mgf	0.956701	NIST17	1759100	182.08	0.437261	4	0.00012207	279.17	279.17	1	spectra_filtered/specs_ms.mgf7056	20		0	0	WMDZARSFSMZOQO-UHFFFAOYSA-N	WMDZARSFSMZOQO	Organic acids and derivatives	Carboxylic acids and derivatives	Amino acids, peptides, and analogues	Small peptides	Dipeptides	Amino acids and Peptides
CCMSLIB00003220422	Ile-Glu	ESI	Q-TOF	Isolated	NIST	NIST	M+H	261.145	0	1	0	N/A	CCC(C)C(C(=O)NC(CCC(=O)O)C(=O)O)N	InChI=1S/C11H20N2O5/c1-3-6(2)9(12)10(16)13-7(11(17)18)4-5-8(14)15/h6-7,9H,3-5,12H2,1-2H3,(H,13,16)(H,14,15)(H,17,18)/t6-,7-,9-/m0/s1	N/A	3	Positive	UPDATE-SINGLE-ANNOTATED-BRONZE	Bronze	4898	spectra_filtered/specs_ms.mgf	lib-00040.mgf	0.956642	NIST17	870440	56.756	0.350583	4	9.15527e-05	261.145	261.145	1	spectra_filtered/specs_ms.mgf4898	20		3	60	KTGFOCFYOZQVRJ-UHFFFAOYSA-N	KTGFOCFYOZQVRJ	Organic acids and derivatives	Carboxylic acids and derivatives	Amino acids, peptides, and analogues	Small peptides	Dipeptides	Amino acids and Peptides
CCMSLIB00003553996	Ethylhexadecyldimethylammonium cation	ESI	HCD	Isolated	NIST	NIST	Cat	298.347	0	1	10328333	N/A	CCCCCCCCCCCCCCCC[N+](C)(C)CC	InChI=1S/C20H44N/c1-5-7-8-9-10-11-12-13-14-15-16-17-18-19-20-21(3,4)6-2/h5-20H2,1-4H3/q+1	N/A	3	Positive	UPDATE-SINGLE-ANNOTATED-BRONZE	Bronze	15121	spectra_filtered/specs_ms.mgf	lib-00040.mgf	0.956621	NIST17	446880	371.708	0.306867	5	9.15527e-05	298.347	298.347	1	spectra_filtered/specs_ms.mgf15121	16		0	0	VCAVAURZPNANDQ-UHFFFAOYSA-N	VCAVAURZPNANDQ	Organic nitrogen compounds	Organonitrogen compounds	Quaternary ammonium salts	N/A	N/A	N/A
CCMSLIB00003196637	Val-Leu	ESI	Q-TOF	Isolated	NIST	NIST	M+H	231.17	0	1	3989977	N/A	CC(C)CC(C(=O)O)NC(=O)C(C(C)C)N	InChI=1S/C11H22N2O3/c1-6(2)5-8(11(15)16)13-10(14)9(12)7(3)4/h6-9H,5,12H2,1-4H3,(H,13,14)(H,15,16)/t8-,9-/m0/s1	N/A	3	Positive	UPDATE-SINGLE-ANNOTATED-BRONZE	Bronze	4907	spectra_filtered/specs_ms.mgf	lib-00040.mgf	0.956586	NIST17	2967660	151.409	0.39604	4	9.15527e-05	231.17	231.17	1	spectra_filtered/specs_ms.mgf4907	20		2	22	XCTHZFGSVQBHBW-UHFFFAOYSA-N	XCTHZFGSVQBHBW	Organic acids and derivatives	Carboxylic acids and derivatives	Amino acids, peptides, and analogues	Small peptides	Dipeptides	Amino acids and Peptides
CCMSLIB00000221717	Massbank:PB000421 Arginine|2-amino-5-(diaminomethylideneamino)pentanoic acid	ESI	LC-ESI-QTOF	Isolated	Putative Massbank Match	Massbank	[M+H]+	175.12	0	1	N/A	N/A	C(CC(C(=O)O)N)CN=C(N)N	1S/C6H14N4O2/c7-4(5(11)12)2-1-3-10-6(8)9/h4H,1-3,7H2,(H,11,12)(H4,8,9,10)	N/A	3	Positive	UPDATE-SINGLE-ANNOTATED-BRONZE	Bronze	2094	spectra_filtered/specs_ms.mgf	lib-00038.mgf	0.956551	MASSBANK	6455200	25.044	5.66367	6	0.000991821	175.12	175.119	1	spectra_filtered/specs_ms.mgf2094	20		1	1	ODKSFYDXXFIFQN-UHFFFAOYSA-N	ODKSFYDXXFIFQN	Organic acids and derivatives	Carboxylic acids and derivatives	Amino acids, peptides, and analogues	Small peptides	Aminoacids	Amino acids and Peptides
CCMSLIB00003737927	Ile-Glu	ESI	HCD	Isolated	NIST	NIST	M+H	261.145	0	1	0	N/A	CCC(C)C(C(=O)NC(CCC(=O)O)C(=O)O)N	InChI=1S/C11H20N2O5/c1-3-6(2)9(12)10(16)13-7(11(17)18)4-5-8(14)15/h6-7,9H,3-5,12H2,1-2H3,(H,13,16)(H,14,15)(H,17,18)/t6-,7-,9-/m0/s1	N/A	3	Positive	UPDATE-SINGLE-ANNOTATED-BRONZE	Bronze	4898	spectra_filtered/specs_ms.mgf	lib-00040.mgf	0.956524	NIST17	870440	56.756	0.350583	5	9.15527e-05	261.145	261.145	1	spectra_filtered/specs_ms.mgf4898	20		3	60	KTGFOCFYOZQVRJ-UHFFFAOYSA-N	KTGFOCFYOZQVRJ	Organic acids and derivatives	Carboxylic acids and derivatives	Amino acids, peptides, and analogues	Small peptides	Dipeptides	Amino acids and Peptides
CCMSLIB00003736446	Gly-Phe	ESI	HCD	Isolated	NIST	NIST	M+H	223.108	0	1	0	N/A	C1=CC=C(C=C1)CC(C(=O)[O-])NC(=O)C[NH3+]	InChI=1S/C11H14N2O3/c12-7-10(14)13-9(11(15)16)6-8-4-2-1-3-5-8/h1-5,9H,6-7,12H2,(H,13,14)(H,15,16)/t9-/m0/s1	N/A	3	Positive	UPDATE-SINGLE-ANNOTATED-BRONZE	Bronze	15773	spectra_filtered/specs_ms.mgf	lib-00040.mgf	0.956454	NIST17	708000	137.938	1.29945	6	0.000289917	223.108	223.107	1	spectra_filtered/specs_ms.mgf15773	20		1	3	JBCLFWXMTIKCCB-UHFFFAOYSA-N	JBCLFWXMTIKCCB	Organic acids and derivatives	Carboxylic acids and derivatives	Amino acids, peptides, and analogues	N/A	N/A	N/A
CCMSLIB00003736446	Gly-Phe	ESI	HCD	Isolated	NIST	NIST	M+H	223.108	0	1	0	N/A	C1=CC=C(C=C1)CC(C(=O)[O-])NC(=O)C[NH3+]	InChI=1S/C11H14N2O3/c12-7-10(14)13-9(11(15)16)6-8-4-2-1-3-5-8/h1-5,9H,6-7,12H2,(H,13,14)(H,15,16)/t9-/m0/s1	N/A	3	Positive	UPDATE-SINGLE-ANNOTATED-BRONZE	Bronze	8614	spectra_filtered/specs_ms.mgf	lib-00040.mgf	0.956454	NIST17	708000	135.097	3.55639	6	0.000793457	223.108	223.107	1	spectra_filtered/specs_ms.mgf8614	20		1	3	JBCLFWXMTIKCCB-UHFFFAOYSA-N	JBCLFWXMTIKCCB	Organic acids and derivatives	Carboxylic acids and derivatives	Amino acids, peptides, and analogues	N/A	N/A	N/A
CCMSLIB00003736493	His-Leu	ESI	HCD	Isolated	NIST	NIST	M+H	269.161	0	1	0	N/A	CC(C)CC(C(=O)[O-])NC(=O)C(CC1=CN=CN1)[NH3+]	InChI=1S/C12H20N4O3/c1-7(2)3-10(12(18)19)16-11(17)9(13)4-8-5-14-6-15-8/h5-7,9-10H,3-4,13H2,1-2H3,(H,14,15)(H,16,17)(H,18,19)/t9-,10-/m0/s1	N/A	3	Positive	UPDATE-SINGLE-ANNOTATED-BRONZE	Bronze	16926	spectra_filtered/specs_ms.mgf	lib-00040.mgf	0.956109	NIST17	965000	43.331	0.340141	7	9.15527e-05	269.161	269.161	1	spectra_filtered/specs_ms.mgf16926	20		1	29	MMFKFJORZBJVNF-UHFFFAOYSA-N	MMFKFJORZBJVNF	Organic acids and derivatives	Carboxylic acids and derivatives	Amino acids, peptides, and analogues	N/A	N/A	N/A
CCMSLIB00006682319	ARGININE	ESI	qTof	isolated	MoNA	MoNA:MoNA032011	M+H	175.119	0	1	N/A	N/A	C(C[C@@H](C(=O)O)N)CNC(=N)N	"InChI=1S/C6H14N4O2/c7-4(5(11)12)2-1-3-10-6(8)9/h4H,1-3,7H2,(H,11,12)(H4,8,9,10)/t4-/m0/s1"	N/A	3	positive	UPDATE-SINGLE-ANNOTATED-BRONZE	Bronze	2094	spectra_filtered/specs_ms.mgf	lib-00002.mgf	0.956098	MONA	6455200	25.044	0	6	0	175.119	175.119	1	spectra_filtered/specs_ms.mgf2094	20		0	0	ODKSFYDXXFIFQN-BYPYZUCNSA-N	ODKSFYDXXFIFQN	Organic acids and derivatives	Carboxylic acids and derivatives	Amino acids, peptides, and analogues	Small peptides	Aminoacids	Amino acids and Peptides
CCMSLIB00003200662	L-Tryptophan	ESI	Q-TOF	Isolated	NIST	NIST	M+H	205.097	0	1	73223	N/A	C1=CC=C2C(=C1)C(=CN2)CC(C(=O)O)N	InChI=1S/C11H12N2O2/c12-9(11(14)15)5-7-6-13-10-4-2-1-3-8(7)10/h1-4,6,9,13H,5,12H2,(H,14,15)	N/A	3	Positive	UPDATE-SINGLE-ANNOTATED-BRONZE	Bronze	2099	spectra_filtered/specs_ms.mgf	lib-00040.mgf	0.956027	NIST17	4916700	138.191	0	7	0	205.097	205.097	1	spectra_filtered/specs_ms.mgf2099	20		37	3021	QIVBCDIJIAJPQS-UHFFFAOYSA-N	QIVBCDIJIAJPQS	Organoheterocyclic compounds	Indoles and derivatives	Indolyl carboxylic acids and derivatives	Small peptides	Aminoacids	Amino acids and Peptides|Shikimates and Phenylpropanoids
CCMSLIB00003737729	Val-Ile	ESI	HCD	Isolated	NIST	NIST	M+H	231.17	0	1	20556143	N/A	CCC(C)C(C(=O)O)NC(=O)C(C(C)C)N	InChI=1S/C11H22N2O3/c1-5-7(4)9(11(15)16)13-10(14)8(12)6(2)3/h6-9H,5,12H2,1-4H3,(H,13,14)(H,15,16)/t7-,8-,9-/m0/s1	N/A	3	Positive	UPDATE-SINGLE-ANNOTATED-BRONZE	Bronze	4907	spectra_filtered/specs_ms.mgf	lib-00040.mgf	0.955956	NIST17	2967660	151.409	0.39604	4	9.15527e-05	231.17	231.17	1	spectra_filtered/specs_ms.mgf4907	20		0	0	PNVLWFYAPWAQMU-UHFFFAOYSA-N	PNVLWFYAPWAQMU	Organic acids and derivatives	Carboxylic acids and derivatives	Amino acids, peptides, and analogues	Small peptides	Dipeptides	Amino acids and Peptides
CCMSLIB00006679502	"NEPSILON,NEPSILON,NEPSILON-TRIMETHYLLYSINE"	ESI	Orbitrap	isolated	MoNA	MoNA:MoNA038545	M+H	189.16	0	1	N/A	N/A	C[N+](C)(C)CCCC[C@@H](C(=O)[O-])N	"InChI=1S/C9H20N2O2/c1-11(2,3)7-5-4-6-8(10)9(12)13/h8H,4-7,10H2,1-3H3/t8-/m0/s1"	N/A	3	positive	UPDATE-SINGLE-ANNOTATED-BRONZE	Bronze	3156	spectra_filtered/specs_ms.mgf	lib-00002.mgf	0.955919	MONA	891600	24.871	1.04866	5	0.000198364	189.16	189.16	1	spectra_filtered/specs_ms.mgf3156	13		0	0	MXNRLFUSFKVQSK-QMMMGPOBSA-N	MXNRLFUSFKVQSK	Organic acids and derivatives	Carboxylic acids and derivatives	Amino acids, peptides, and analogues	N/A	N/A	N/A
CCMSLIB00003708496	Lauric acid diethanolamide	ESI	HCD	Isolated	NIST	NIST	M+H	288.253	0	1	120401	N/A	CCCCCCCCCCCC(=O)N(CCO)CCO	InChI=1S/C16H33NO3/c1-2-3-4-5-6-7-8-9-10-11-16(20)17(12-14-18)13-15-19/h18-19H,2-15H2,1H3	N/A	3	Positive	UPDATE-SINGLE-ANNOTATED-BRONZE	Bronze	3474	spectra_filtered/specs_ms.mgf	lib-00040.mgf	0.95591	NIST17	621050	345.509	0.317612	6	9.15527e-05	288.253	288.253	1	spectra_filtered/specs_ms.mgf3474	16		28	1229	AOMUHOFOVNGZAN-UHFFFAOYSA-N	AOMUHOFOVNGZAN	Lipids and lipid-like molecules	Fatty Acyls	Fatty amides	Fatty amides	N-acyl ethanolamines (endocannabinoids)	Fatty acids
CCMSLIB00003224808	N.alpha.-Acetyl-L-lysine	ESI	QqQ	Isolated	NIST	NIST	M+H	189.123	0	1	1946823	N/A	CC(=O)NC(CCCC[NH3+])C(=O)[O-]	InChI=1S/C8H16N2O3/c1-6(11)10-7(8(12)13)4-2-3-5-9/h7H,2-5,9H2,1H3,(H,10,11)(H,12,13)/t7-/m0/s1	N/A	3	Positive	UPDATE-SINGLE-ANNOTATED-BRONZE	Bronze	2077	spectra_filtered/specs_ms.mgf	lib-00040.mgf	0.955864	NIST17	4243000	26.024	0.48409	6	9.15527e-05	189.123	189.123	1	spectra_filtered/specs_ms.mgf2077	20		1	4	VEYYWZRYIYDQJM-UHFFFAOYSA-N	VEYYWZRYIYDQJM	Organic acids and derivatives	Carboxylic acids and derivatives	Amino acids, peptides, and analogues	N/A	N/A	N/A
CCMSLIB00003183131	Gly-Leu	ESI	Q-TOF	Isolated	NIST	NIST	M+H	189.123	0	1	869192	N/A	CC(C)CC(C(=O)[O-])NC(=O)C[NH3+]	InChI=1S/C8H16N2O3/c1-5(2)3-6(8(12)13)10-7(11)4-9/h5-6H,3-4,9H2,1-2H3,(H,10,11)(H,12,13)/t6-/m0/s1	N/A	3	Positive	UPDATE-SINGLE-ANNOTATED-BRONZE	Bronze	7657	spectra_filtered/specs_ms.mgf	lib-00040.mgf	0.955779	NIST17	514200	122.037	0.48409	3	9.15527e-05	189.123	189.123	1	spectra_filtered/specs_ms.mgf7657	20		5	427	DKEXFJVMVGETOO-UHFFFAOYSA-N	DKEXFJVMVGETOO	Organic acids and derivatives	Carboxylic acids and derivatives	Amino acids, peptides, and analogues	N/A	N/A	N/A
CCMSLIB00003737924	Ile-Glu	ESI	HCD	Isolated	NIST	NIST	M+H	261.145	0	1	0	N/A	CCC(C)C(C(=O)NC(CCC(=O)O)C(=O)O)N	InChI=1S/C11H20N2O5/c1-3-6(2)9(12)10(16)13-7(11(17)18)4-5-8(14)15/h6-7,9H,3-5,12H2,1-2H3,(H,13,16)(H,14,15)(H,17,18)/t6-,7-,9-/m0/s1	N/A	3	Positive	UPDATE-SINGLE-ANNOTATED-BRONZE	Bronze	4898	spectra_filtered/specs_ms.mgf	lib-00040.mgf	0.955706	NIST17	870440	56.756	0.350583	5	9.15527e-05	261.145	261.145	1	spectra_filtered/specs_ms.mgf4898	20		3	60	KTGFOCFYOZQVRJ-UHFFFAOYSA-N	KTGFOCFYOZQVRJ	Organic acids and derivatives	Carboxylic acids and derivatives	Amino acids, peptides, and analogues	Small peptides	Dipeptides	Amino acids and Peptides
CCMSLIB00006703629	2-(3-carboxypropanoylamino)hexanoic acid	LC-ESI	Orbitrap	commercial	Trent Northen	JGI:210312	M+H	232.118	0	1	N/A	N/A	CCCCC(N=C(O)CCC(=O)O)C(=O)O	InChI=1S/C10H17NO5/c1-2-3-4-7(10(15)16)11-8(12)5-6-9(13)14/h7H,2-6H2,1H3,(H,11,12)(H,13,14)(H,15,16)	N/A	3	Positive	UPDATE-SINGLE-ANNOTATED-BRONZE	Bronze	3270	spectra_filtered/specs_ms.mgf	lib-00009.mgf	0.955669	BERKELEY-LAB	679880	186.248	0.131474	9	3.05176e-05	232.118	232.118	1	spectra_filtered/specs_ms.mgf3270	4		0	0	HVHVSXVMYPKOKL-UHFFFAOYSA-N	HVHVSXVMYPKOKL	Organic acids and derivatives	Carboxylic acids and derivatives	Amino acids, peptides, and analogues	Fatty Acids and Conjugates	Dicarboxylic acids	Fatty acids
CCMSLIB00003134542	Spectral Match to Gly-Leu from NIST14	ESI	QQQ	Isolated	Data from Pieter Dorrestein	Data deposited by daniel	M+H	189.123	188.116	1	869192	N/A	CC(C)C[C@@H](C(=O)O)NC(=O)CN	InChI=1S/C8H16N2O3/c1-5(2)3-6(8(12)13)10-7(11)4-9/h5-6H,3-4,9H2,1-2H3,(H,10,11)(H,12,13)/t6-/m0/s1	N/A	3	Positive	UPDATE-SINGLE-ANNOTATED-BRONZE	Bronze	7657	spectra_filtered/specs_ms.mgf	lib-00015.mgf	0.955645	GNPS-NIST14-MATCHES	514200	122.037	1.61364	3	0.000305176	189.123	189.123	1	spectra_filtered/specs_ms.mgf7657	20		38	3673	DKEXFJVMVGETOO-LURJTMIESA-N	DKEXFJVMVGETOO	Organic acids and derivatives	Carboxylic acids and derivatives	Amino acids, peptides, and analogues	Small peptides	Dipeptides	Amino acids and Peptides
CCMSLIB00000221734	Massbank:PB000429 Lysine|2,6-diaminohexanoic acid	ESI	LC-ESI-QTOF	Isolated	Putative Massbank Match	Massbank	[M+H]+	147.113	0	1	N/A	N/A	C(CCN)CC(C(=O)O)N	1S/C6H14N2O2/c7-4-2-1-3-5(8)6(9)10/h5H,1-4,7-8H2,(H,9,10)	N/A	3	Positive	UPDATE-SINGLE-ANNOTATED-BRONZE	Bronze	2182	spectra_filtered/specs_ms.mgf	lib-00038.mgf	0.955614	MASSBANK	1361540	26.036	1.4521	3	0.000213623	147.113	147.113	1	spectra_filtered/specs_ms.mgf2182	20		0	0	KDXKERNSBIXSRK-UHFFFAOYSA-N	KDXKERNSBIXSRK	Organic acids and derivatives	Carboxylic acids and derivatives	Amino acids, peptides, and analogues	Small peptides	Aminoacids	Amino acids and Peptides
CCMSLIB00003445170	D-Pipecolinic acid	ESI	HCD	Isolated	NIST	NIST	M+NH4	147.113	0	1	1723008	N/A	C1CC[NH2+]C(C1)C(=O)[O-]	InChI=1S/C6H11NO2/c8-6(9)5-3-1-2-4-7-5/h5,7H,1-4H2,(H,8,9)/t5-/m1/s1	N/A	3	Positive	UPDATE-SINGLE-ANNOTATED-BRONZE	Bronze	2182	spectra_filtered/specs_ms.mgf	lib-00040.mgf	0.955601	NIST17	1361540	26.036	0	3	0	147.113	147.113	1	spectra_filtered/specs_ms.mgf2182	20		0	0	HXEACLLIILLPRG-UHFFFAOYSA-N	HXEACLLIILLPRG	Organic acids and derivatives	Carboxylic acids and derivatives	Amino acids, peptides, and analogues	N/A	N/A	N/A
CCMSLIB00003220666	Ile-Tyr	ESI	Q-TOF	Isolated	NIST	NIST	M+H	295.165	0	1	0	N/A	CCC(C)C(C(=O)NC(CC1=CC=C(C=C1)O)C(=O)O)N	InChI=1S/C15H22N2O4/c1-3-9(2)13(16)14(19)17-12(15(20)21)8-10-4-6-11(18)7-5-10/h4-7,9,12-13,18H,3,8,16H2,1-2H3,(H,17,19)(H,20,21)/t9-,12-,13+/m0/s1	N/A	3	Positive	UPDATE-SINGLE-ANNOTATED-BRONZE	Bronze	16930	spectra_filtered/specs_ms.mgf	lib-00040.mgf	0.955508	NIST17	923000	146.637	0	5	0	295.165	295.165	1	spectra_filtered/specs_ms.mgf16930	20		0	0	MUFXDFWAJSPHIQ-UHFFFAOYSA-N	MUFXDFWAJSPHIQ	Organic acids and derivatives	Carboxylic acids and derivatives	Amino acids, peptides, and analogues	Small peptides	Dipeptides	Amino acids and Peptides
CCMSLIB00003220664	Ile-Tyr	ESI	Q-TOF	Isolated	NIST	NIST	M+H	295.165	0	1	0	N/A	CCC(C)C(C(=O)NC(CC1=CC=C(C=C1)O)C(=O)O)N	InChI=1S/C15H22N2O4/c1-3-9(2)13(16)14(19)17-12(15(20)21)8-10-4-6-11(18)7-5-10/h4-7,9,12-13,18H,3,8,16H2,1-2H3,(H,17,19)(H,20,21)/t9-,12-,13+/m0/s1	N/A	3	Positive	UPDATE-SINGLE-ANNOTATED-BRONZE	Bronze	16930	spectra_filtered/specs_ms.mgf	lib-00040.mgf	0.955463	NIST17	923000	146.637	0	5	0	295.165	295.165	1	spectra_filtered/specs_ms.mgf16930	20		0	0	MUFXDFWAJSPHIQ-UHFFFAOYSA-N	MUFXDFWAJSPHIQ	Organic acids and derivatives	Carboxylic acids and derivatives	Amino acids, peptides, and analogues	Small peptides	Dipeptides	Amino acids and Peptides
CCMSLIB00003305032	L-Tryptophan	ESI	HCD	Isolated	NIST	NIST	M+H	205.097	0	1	73223	N/A	C1=CC=C2C(=C1)C(=CN2)CC(C(=O)O)N	InChI=1S/C11H12N2O2/c12-9(11(14)15)5-7-6-13-10-4-2-1-3-8(7)10/h1-4,6,9,13H,5,12H2,(H,14,15)	N/A	3	Positive	UPDATE-SINGLE-ANNOTATED-BRONZE	Bronze	2099	spectra_filtered/specs_ms.mgf	lib-00040.mgf	0.955456	NIST17	4916700	138.191	0	7	0	205.097	205.097	1	spectra_filtered/specs_ms.mgf2099	20		37	3021	QIVBCDIJIAJPQS-UHFFFAOYSA-N	QIVBCDIJIAJPQS	Organoheterocyclic compounds	Indoles and derivatives	Indolyl carboxylic acids and derivatives	Small peptides	Aminoacids	Amino acids and Peptides|Shikimates and Phenylpropanoids
CCMSLIB00003220425	Ile-Glu	ESI	Q-TOF	Isolated	NIST	NIST	M+H	261.145	0	1	0	N/A	CCC(C)C(C(=O)NC(CCC(=O)O)C(=O)O)N	InChI=1S/C11H20N2O5/c1-3-6(2)9(12)10(16)13-7(11(17)18)4-5-8(14)15/h6-7,9H,3-5,12H2,1-2H3,(H,13,16)(H,14,15)(H,17,18)/t6-,7-,9-/m0/s1	N/A	3	Positive	UPDATE-SINGLE-ANNOTATED-BRONZE	Bronze	4898	spectra_filtered/specs_ms.mgf	lib-00040.mgf	0.955407	NIST17	870440	56.756	0.350583	5	9.15527e-05	261.145	261.145	1	spectra_filtered/specs_ms.mgf4898	20		3	60	KTGFOCFYOZQVRJ-UHFFFAOYSA-N	KTGFOCFYOZQVRJ	Organic acids and derivatives	Carboxylic acids and derivatives	Amino acids, peptides, and analogues	Small peptides	Dipeptides	Amino acids and Peptides
CCMSLIB00003737147	His-Ile	ESI	HCD	Isolated	NIST	NIST	M+H	269.161	0	1	0	N/A	CCC(C)C(C(=O)O)NC(=O)C(CC1=CN=CN1)N	InChI=1S/C12H20N4O3/c1-3-7(2)10(12(18)19)16-11(17)9(13)4-8-5-14-6-15-8/h5-7,9-10H,3-4,13H2,1-2H3,(H,14,15)(H,16,17)(H,18,19)/t7-,9-,10-/m0/s1	N/A	3	Positive	UPDATE-SINGLE-ANNOTATED-BRONZE	Bronze	16926	spectra_filtered/specs_ms.mgf	lib-00040.mgf	0.955404	NIST17	965000	43.331	0.340141	7	9.15527e-05	269.161	269.161	1	spectra_filtered/specs_ms.mgf16926	20		12	739	IDXZDKMBEXLFMB-UHFFFAOYSA-N	IDXZDKMBEXLFMB	Organic acids and derivatives	Carboxylic acids and derivatives	Amino acids, peptides, and analogues	Small peptides	Dipeptides	Amino acids and Peptides
CCMSLIB00003737146	His-Ile	ESI	HCD	Isolated	NIST	NIST	M+H	269.161	0	1	0	N/A	CCC(C)C(C(=O)O)NC(=O)C(CC1=CN=CN1)N	InChI=1S/C12H20N4O3/c1-3-7(2)10(12(18)19)16-11(17)9(13)4-8-5-14-6-15-8/h5-7,9-10H,3-4,13H2,1-2H3,(H,14,15)(H,16,17)(H,18,19)/t7-,9-,10-/m0/s1	N/A	3	Positive	UPDATE-SINGLE-ANNOTATED-BRONZE	Bronze	16926	spectra_filtered/specs_ms.mgf	lib-00040.mgf	0.955267	NIST17	965000	43.331	0.340141	7	9.15527e-05	269.161	269.161	1	spectra_filtered/specs_ms.mgf16926	20		12	739	IDXZDKMBEXLFMB-UHFFFAOYSA-N	IDXZDKMBEXLFMB	Organic acids and derivatives	Carboxylic acids and derivatives	Amino acids, peptides, and analogues	Small peptides	Dipeptides	Amino acids and Peptides
CCMSLIB00003729192	Thr-Leu	ESI	HCD	Isolated	NIST	NIST	M+H	233.15	0	1	50299122	N/A	CC(C)CC(C(=O)O)NC(=O)C(C(C)O)N	InChI=1S/C10H20N2O4/c1-5(2)4-7(10(15)16)12-9(14)8(11)6(3)13/h5-8,13H,4,11H2,1-3H3,(H,12,14)(H,15,16)/t6-,7+,8+/m1/s1	N/A	3	Positive	UPDATE-SINGLE-ANNOTATED-BRONZE	Bronze	12746	spectra_filtered/specs_ms.mgf	lib-00040.mgf	0.95524	NIST17	808700	134.428	0	9	0	233.15	233.15	1	spectra_filtered/specs_ms.mgf12746	20		3	10	BQBCIBCLXBKYHW-UHFFFAOYSA-N	BQBCIBCLXBKYHW	Organic acids and derivatives	Carboxylic acids and derivatives	Amino acids, peptides, and analogues	Small peptides	Dipeptides	Amino acids and Peptides
CCMSLIB00003729192	Thr-Leu	ESI	HCD	Isolated	NIST	NIST	M+H	233.15	0	1	50299122	N/A	CC(C)CC(C(=O)O)NC(=O)C(C(C)O)N	InChI=1S/C10H20N2O4/c1-5(2)4-7(10(15)16)12-9(14)8(11)6(3)13/h5-8,13H,4,11H2,1-3H3,(H,12,14)(H,15,16)/t6-,7+,8+/m1/s1	N/A	3	Positive	UPDATE-SINGLE-ANNOTATED-BRONZE	Bronze	3782	spectra_filtered/specs_ms.mgf	lib-00040.mgf	0.95524	NIST17	808700	134.678	0	9	0	233.15	233.15	1	spectra_filtered/specs_ms.mgf3782	20		3	10	BQBCIBCLXBKYHW-UHFFFAOYSA-N	BQBCIBCLXBKYHW	Organic acids and derivatives	Carboxylic acids and derivatives	Amino acids, peptides, and analogues	Small peptides	Dipeptides	Amino acids and Peptides
CCMSLIB00003464707	Indole-7-carboxaldehyde	ESI	HCD	Isolated	NIST	NIST	M+H	146.06	0	1	1074880	N/A	C1=CC2=C(C(=C1)C=O)NC=C2	InChI=1S/C9H7NO/c11-6-8-3-1-2-7-4-5-10-9(7)8/h1-6,10H	N/A	3	Positive	UPDATE-SINGLE-ANNOTATED-BRONZE	Bronze	2131	spectra_filtered/specs_ms.mgf	lib-00040.mgf	0.955206	NIST17	493360	148.061	0	3	0	146.06	146.06	1	spectra_filtered/specs_ms.mgf2131	20		0	0	XQVZDADGTFJAFM-UHFFFAOYSA-N	XQVZDADGTFJAFM	Organoheterocyclic compounds	Indoles and derivatives	Indoles	Tryptophan alkaloids	Simple indole alkaloids	Alkaloids
CCMSLIB00006703728	l-isoleucine	LC-ESI	Orbitrap	commercial	Trent Northen	JGI:210411	M+H	132.102	0	1	N/A	N/A	CCC(C)C(N)C(=O)O	InChI=1S/C6H13NO2/c1-3-4(2)5(7)6(8)9/h4-5H,3,7H2,1-2H3,(H,8,9)/t4-,5-/m0/s1	N/A	3	Positive	UPDATE-SINGLE-ANNOTATED-BRONZE	Bronze	3317	spectra_filtered/specs_ms.mgf	lib-00009.mgf	0.955085	BERKELEY-LAB	559040	231.757	0.231015	4	3.05176e-05	132.102	132.102	1	spectra_filtered/specs_ms.mgf3317	20		0	0	AGPKZVBTJJNPAG-UHFFFAOYSA-N	AGPKZVBTJJNPAG	Organic acids and derivatives	Carboxylic acids and derivatives	Amino acids, peptides, and analogues	Small peptides	Aminoacids	Amino acids and Peptides
CCMSLIB00003183130	Gly-Leu	ESI	Q-TOF	Isolated	NIST	NIST	M+H	189.123	0	1	869192	N/A	CC(C)CC(C(=O)[O-])NC(=O)C[NH3+]	InChI=1S/C8H16N2O3/c1-5(2)3-6(8(12)13)10-7(11)4-9/h5-6H,3-4,9H2,1-2H3,(H,10,11)(H,12,13)/t6-/m0/s1	N/A	3	Positive	UPDATE-SINGLE-ANNOTATED-BRONZE	Bronze	7657	spectra_filtered/specs_ms.mgf	lib-00040.mgf	0.955071	NIST17	514200	122.037	0.48409	3	9.15527e-05	189.123	189.123	1	spectra_filtered/specs_ms.mgf7657	20		5	427	DKEXFJVMVGETOO-UHFFFAOYSA-N	DKEXFJVMVGETOO	Organic acids and derivatives	Carboxylic acids and derivatives	Amino acids, peptides, and analogues	N/A	N/A	N/A
CCMSLIB00003182792	DL-Arginine	ESI	Q-TOF	Isolated	NIST	NIST	M+H	175.119	0	1	7200251	N/A	C(CC(C(=O)[O-])N)C[NH+]=C(N)N	InChI=1S/C6H14N4O2/c7-4(5(11)12)2-1-3-10-6(8)9/h4H,1-3,7H2,(H,11,12)(H4,8,9,10)	N/A	3	Positive	UPDATE-SINGLE-ANNOTATED-BRONZE	Bronze	2094	spectra_filtered/specs_ms.mgf	lib-00040.mgf	0.955049	NIST17	6455200	25.044	0	6	0	175.119	175.119	1	spectra_filtered/specs_ms.mgf2094	20		17	1977	ODKSFYDXXFIFQN-UHFFFAOYSA-N	ODKSFYDXXFIFQN	Organic acids and derivatives	Carboxylic acids and derivatives	Amino acids, peptides, and analogues	N/A	N/A	N/A
CCMSLIB00003365094	L-Lysine	ESI	HCD	Isolated	NIST	NIST	M+H	147.113	0	1	56871	N/A	[H+].C(CCN)CC(C(=O)[O-])N	InChI=1S/C6H14N2O2/c7-4-2-1-3-5(8)6(9)10/h5H,1-4,7-8H2,(H,9,10)/t5-/m0/s1	N/A	3	Positive	UPDATE-SINGLE-ANNOTATED-BRONZE	Bronze	2182	spectra_filtered/specs_ms.mgf	lib-00040.mgf	0.95502	NIST17	1361540	26.036	0	3	0	147.113	147.113	1	spectra_filtered/specs_ms.mgf2182	20		0	0	KDXKERNSBIXSRK-UHFFFAOYSA-N	KDXKERNSBIXSRK	Organic acids and derivatives	Carboxylic acids and derivatives	Amino acids, peptides, and analogues	N/A	N/A	N/A
CCMSLIB00006681043	PYROGLUTAMIC ACID	ESI	qTof	isolated	MoNA	MoNA:MoNA036507	M+H	130.05	0	1	N/A	N/A	C1CC(=N[C@@H]1C(=O)O)O	"InChI=1S/C5H7NO3/c7-4-2-1-3(6-4)5(8)9/h3H,1-2H2,(H,6,7)(H,8,9)/t3-/m0/s1"	N/A	3	positive	UPDATE-SINGLE-ANNOTATED-BRONZE	Bronze	2125	spectra_filtered/specs_ms.mgf	lib-00002.mgf	0.954879	MONA	3817750	33.231	1.52529	3	0.000198364	130.05	130.05	1	spectra_filtered/specs_ms.mgf2125	20		0	0	ODHCTXKNWHHXJC-VKHMYHEASA-N	ODHCTXKNWHHXJC	Organic acids and derivatives	Carboxylic acids and derivatives	Amino acids, peptides, and analogues	Small peptides	Aminoacids	Amino acids and Peptides
CCMSLIB00006681043	PYROGLUTAMIC ACID	ESI	qTof	isolated	MoNA	MoNA:MoNA036507	M+H	130.05	0	1	N/A	N/A	C1CC(=N[C@@H]1C(=O)O)O	"InChI=1S/C5H7NO3/c7-4-2-1-3(6-4)5(8)9/h3H,1-2H2,(H,6,7)(H,8,9)/t3-/m0/s1"	N/A	3	positive	UPDATE-SINGLE-ANNOTATED-BRONZE	Bronze	7540	spectra_filtered/specs_ms.mgf	lib-00002.mgf	0.954879	MONA	3817750	37.527	1.52529	3	0.000198364	130.05	130.05	1	spectra_filtered/specs_ms.mgf7540	20		0	0	ODHCTXKNWHHXJC-VKHMYHEASA-N	ODHCTXKNWHHXJC	Organic acids and derivatives	Carboxylic acids and derivatives	Amino acids, peptides, and analogues	Small peptides	Aminoacids	Amino acids and Peptides
CCMSLIB00003729223	Val-Leu	ESI	HCD	Isolated	NIST	NIST	M+H	231.17	0	1	3989977	N/A	CC(C)CC(C(=O)O)NC(=O)C(C(C)C)N	InChI=1S/C11H22N2O3/c1-6(2)5-8(11(15)16)13-10(14)9(12)7(3)4/h6-9H,5,12H2,1-4H3,(H,13,14)(H,15,16)/t8-,9-/m0/s1	N/A	3	Positive	UPDATE-SINGLE-ANNOTATED-BRONZE	Bronze	4907	spectra_filtered/specs_ms.mgf	lib-00040.mgf	0.954845	NIST17	2967660	151.409	0.39604	5	9.15527e-05	231.17	231.17	1	spectra_filtered/specs_ms.mgf4907	20		2	22	XCTHZFGSVQBHBW-UHFFFAOYSA-N	XCTHZFGSVQBHBW	Organic acids and derivatives	Carboxylic acids and derivatives	Amino acids, peptides, and analogues	Small peptides	Dipeptides	Amino acids and Peptides
CCMSLIB00004691195	1-Methyladenosine	N/A	ESI-QFT	isolated	MoNA	MoNA:VF-NPL-QEHF000132	[M+H]+	282.12	0	1	N/A	N/A	N/A	InChI=1S/C11H15N5O4/c1-15-3-14-10-6(9(15)12)13-4-16(10)11-8(19)7(18)5(2-17)20-11/h3-5,7-8,11-12,17-19H,2H2,1H3/t5-,7-,8-,11-/m1/s1	N/A	3	positive	UPDATE-SINGLE-ANNOTATED-BRONZE	Bronze	2098	spectra_filtered/specs_ms.mgf	lib-00002.mgf	0.954845	MONA	2170900	26.764	4.97593	4	0.00140381	282.12	282.119	1	spectra_filtered/specs_ms.mgf2098	19		0	0	GFYLSDSUCHVORB-IOSLPCCCSA-N	GFYLSDSUCHVORB	N/A	N/A	N/A	N/A	N/A	N/A
CCMSLIB00003553994	Ethylhexadecyldimethylammonium cation	ESI	HCD	Isolated	NIST	NIST	Cat	298.347	0	1	10328333	N/A	CCCCCCCCCCCCCCCC[N+](C)(C)CC	InChI=1S/C20H44N/c1-5-7-8-9-10-11-12-13-14-15-16-17-18-19-20-21(3,4)6-2/h5-20H2,1-4H3/q+1	N/A	3	Positive	UPDATE-SINGLE-ANNOTATED-BRONZE	Bronze	15121	spectra_filtered/specs_ms.mgf	lib-00040.mgf	0.954605	NIST17	446880	371.708	0.306867	6	9.15527e-05	298.347	298.347	1	spectra_filtered/specs_ms.mgf15121	16		0	0	VCAVAURZPNANDQ-UHFFFAOYSA-N	VCAVAURZPNANDQ	Organic nitrogen compounds	Organonitrogen compounds	Quaternary ammonium salts	N/A	N/A	N/A
CCMSLIB00003265915	Niacinamide	ESI	HCD	Isolated	NIST	NIST	M+H	123.055	0	1	98920	N/A	C1=CC(=CN=C1)C(=O)N	InChI=1S/C6H6N2O/c7-6(9)5-2-1-3-8-4-5/h1-4H,(H2,7,9)	N/A	3	Positive	UPDATE-SINGLE-ANNOTATED-BRONZE	Bronze	2079	spectra_filtered/specs_ms.mgf	lib-00040.mgf	0.954594	NIST17	2804400	36.538	0.805996	4	9.91821e-05	123.055	123.055	1	spectra_filtered/specs_ms.mgf2079	20		0	0	DFPAKSUCGFBDDF-UHFFFAOYSA-N	DFPAKSUCGFBDDF	Organoheterocyclic compounds	Pyridines and derivatives	Pyridinecarboxylic acids and derivatives	Nicotinic acid alkaloids	Pyridine alkaloids	Alkaloids
CCMSLIB00006679072	CARNITINE	ESI	Orbitrap	isolated	MoNA	MoNA:MoNA037054	M+H	162.112	0	1	N/A	N/A	C[N+](C)(C)C[C@@H](CC(=O)[O-])O	"InChI=1S/C7H15NO3/c1-8(2,3)5-6(9)4-7(10)11/h6,9H,4-5H2,1-3H3/t6-/m1/s1"	N/A	3	positive	UPDATE-SINGLE-ANNOTATED-BRONZE	Bronze	2067	spectra_filtered/specs_ms.mgf	lib-00002.mgf	0.954574	MONA	2600000	25.006	3.10612	5	0.00050354	162.112	162.113	1	spectra_filtered/specs_ms.mgf2067	20		0	0	PHIQHXFUZVPYII-ZCFIWIBFSA-N	PHIQHXFUZVPYII	Organic nitrogen compounds	Organonitrogen compounds	Quaternary ammonium salts	N/A	N/A	N/A
CCMSLIB00003470349	N-.alpha.-Acetyl-L-ornithine	ESI	HCD	Isolated	NIST	NIST	M+H-H2O	157.097	0	1	6205089	N/A	CC(=O)NC(CCCN)C(=O)O	InChI=1S/C7H14N2O3/c1-5(10)9-6(7(11)12)3-2-4-8/h6H,2-4,8H2,1H3,(H,9,10)(H,11,12)/t6-/m0/s1	N/A	3	Positive	UPDATE-SINGLE-ANNOTATED-BRONZE	Bronze	3169	spectra_filtered/specs_ms.mgf	lib-00040.mgf	0.954569	NIST17	1105620	67.934	0	4	0	157.097	157.097	1	spectra_filtered/specs_ms.mgf3169	11		0	0	JRLGPAXAGHMNOL-UHFFFAOYSA-N	JRLGPAXAGHMNOL	Organic acids and derivatives	Carboxylic acids and derivatives	Amino acids, peptides, and analogues	Small peptides	Dipeptides	Amino acids and Peptides
CCMSLIB00003139626	Spectral Match to PyroGlu-Val from NIST14	ESI	Q-TOF	Isolated	Data from Joshua Wollam	Data deposited by fevargas	M+H	229.118	0	1	N/A	N/A	N/A	N/A	N/A	3	Positive	UPDATE-SINGLE-ANNOTATED-BRONZE	Bronze	3516	spectra_filtered/specs_ms.mgf	lib-00015.mgf	0.954562	GNPS-NIST14-MATCHES	694900	155.556	1.33196	10	0.000305176	229.118	229.118	1	spectra_filtered/specs_ms.mgf3516	6		40	2630	N/A	N/A	N/A	N/A	N/A	N/A	N/A	N/A
CCMSLIB00003446005	L-Carnitine	ESI	HCD	Isolated	NIST	NIST	M+H	162.113	0	1	541151	N/A	C[N+](C)(C)CC(CC(=O)[O-])O	InChI=1S/C7H15NO3/c1-8(2,3)5-6(9)4-7(10)11/h6,9H,4-5H2,1-3H3	N/A	3	Positive	UPDATE-SINGLE-ANNOTATED-BRONZE	Bronze	2067	spectra_filtered/specs_ms.mgf	lib-00040.mgf	0.954551	NIST17	2600000	25.006	0	5	0	162.113	162.113	1	spectra_filtered/specs_ms.mgf2067	20		10	51	PHIQHXFUZVPYII-UHFFFAOYSA-N	PHIQHXFUZVPYII	Organic nitrogen compounds	Organonitrogen compounds	Quaternary ammonium salts	N/A	N/A	N/A
CCMSLIB00003699955	2-Amino-5-chlorobenzophenone	ESI	HCD	Isolated	NIST	NIST	M+H-C6H6	154.005	0	1	719595	N/A	C1=CC=C(C=C1)C(=O)C2=C(C=CC(=C2)Cl)N	InChI=1S/C13H10ClNO/c14-10-6-7-12(15)11(8-10)13(16)9-4-2-1-3-5-9/h1-8H,15H2	N/A	3	Positive	UPDATE-SINGLE-ANNOTATED-BRONZE	Bronze	10066	spectra_filtered/specs_ms.mgf	lib-00040.mgf	0.954502	NIST17	154950	252.6	2.57607	6	0.000396729	154.005	154.005	1	spectra_filtered/specs_ms.mgf10066	20		0	0	ZUWXHHBROGLWNH-UHFFFAOYSA-N	ZUWXHHBROGLWNH	Benzenoids	Benzene and substituted derivatives	Benzophenones
CCMSLIB00003196933	L-Arginine	ESI	Q-TOF	Isolated	NIST	NIST	M+H	175.119	0	1	74793	N/A	C(CC(C(=O)[O-])N)C[NH+]=C(N)N	InChI=1S/C6H14N4O2/c7-4(5(11)12)2-1-3-10-6(8)9/h4H,1-3,7H2,(H,11,12)(H4,8,9,10)/t4-/m0/s1	N/A	3	Positive	UPDATE-SINGLE-ANNOTATED-BRONZE	Bronze	2094	spectra_filtered/specs_ms.mgf	lib-00040.mgf	0.95448	NIST17	6455200	25.044	0	6	0	175.119	175.119	1	spectra_filtered/specs_ms.mgf2094	20		7	81	ODKSFYDXXFIFQN-UHFFFAOYSA-N	ODKSFYDXXFIFQN	Organic acids and derivatives	Carboxylic acids and derivatives	Amino acids, peptides, and analogues	N/A	N/A	N/A
CCMSLIB00005883822	GUANOSINE - 40.0 eV	ESI	Orbitrap	Isolated	Madeleine Ernst	Anna Abrahamsson	M+H	284.099	0	1	118-00-3	N/A	NC1=NC2=C(N=CN2[C@@H]2O[C@H](CO)[C@@H](O)[C@H]2O)C(=O)N1	N/A	N/A	1	Positive	UPDATE-SINGLE-ANNOTATED-GOLD	Gold	2147	spectra_filtered/specs_ms.mgf	lib-00034.mgf	0.954479	GNPS-LIBRARY	1077870	57.528	0.322256	5	9.15527e-05	284.099	284.099	1	spectra_filtered/specs_ms.mgf2147	20		0	0	NYHBQMYGNKIUIF-UUOKFMHZSA-N	NYHBQMYGNKIUIF	N/A	N/A	N/A	Nucleosides	Purine nucleos(t)ides	Carbohydrates
CCMSLIB00004691193	1-Methyladenosine	N/A	ESI-QFT	isolated	MoNA	MoNA:VF-NPL-QEHF000130	[M+H]+	282.12	0	1	N/A	N/A	N/A	InChI=1S/C11H15N5O4/c1-15-3-14-10-6(9(15)12)13-4-16(10)11-8(19)7(18)5(2-17)20-11/h3-5,7-8,11-12,17-19H,2H2,1H3/t5-,7-,8-,11-/m1/s1	N/A	3	positive	UPDATE-SINGLE-ANNOTATED-BRONZE	Bronze	2098	spectra_filtered/specs_ms.mgf	lib-00002.mgf	0.95443	MONA	2170900	26.764	4.97593	4	0.00140381	282.12	282.119	1	spectra_filtered/specs_ms.mgf2098	19		0	0	GFYLSDSUCHVORB-IOSLPCCCSA-N	GFYLSDSUCHVORB	N/A	N/A	N/A	N/A	N/A	N/A
CCMSLIB00006709646	Norspermidine	LC-ESI	Orbitrap	commercial	Trent Northen	JGI:1214666	M-H+2Na	176.113	0	1	N/A	N/A	NCCCNCCCN	InChI=1S/C6H17N3/c7-3-1-5-9-6-2-4-8/h9H,1-8H2	N/A	3	Positive	UPDATE-SINGLE-ANNOTATED-BRONZE	Bronze	53	spectra_filtered/specs_ms.mgf	lib-00009.mgf	0.954419	BERKELEY-LAB	1854990	88.089	2.77255	5	0.000488281	176.113	176.113	1	spectra_filtered/specs_ms.mgf53	2		0	0	OTBHHUPVCYLGQO-UHFFFAOYSA-N	OTBHHUPVCYLGQO	Organic nitrogen compounds	Organonitrogen compounds	Amines	Ornithine alkaloids	Polyamines	Alkaloids
CCMSLIB00006686033	Norspermidine	LC-ESI	Orbitrap	commercial	Trent Northen	JGI:192716	M-H+2Na	176.113	0	1	N/A	N/A	NCCCNCCCN	InChI=1S/C6H17N3/c7-3-1-5-9-6-2-4-8/h9H,1-8H2	N/A	3	Positive	UPDATE-SINGLE-ANNOTATED-BRONZE	Bronze	53	spectra_filtered/specs_ms.mgf	lib-00009.mgf	0.954419	BERKELEY-LAB	1854990	88.089	2.77255	5	0.000488281	176.113	176.113	1	spectra_filtered/specs_ms.mgf53	2		0	0	OTBHHUPVCYLGQO-UHFFFAOYSA-N	OTBHHUPVCYLGQO	Organic nitrogen compounds	Organonitrogen compounds	Amines	Ornithine alkaloids	Polyamines	Alkaloids
CCMSLIB00003224810	N.alpha.-Acetyl-L-lysine	ESI	QqQ	Isolated	NIST	NIST	M+H	189.123	0	1	1946823	N/A	CC(=O)NC(CCCC[NH3+])C(=O)[O-]	InChI=1S/C8H16N2O3/c1-6(11)10-7(8(12)13)4-2-3-5-9/h7H,2-5,9H2,1H3,(H,10,11)(H,12,13)/t7-/m0/s1	N/A	3	Positive	UPDATE-SINGLE-ANNOTATED-BRONZE	Bronze	2077	spectra_filtered/specs_ms.mgf	lib-00040.mgf	0.954253	NIST17	4243000	26.024	0.48409	6	9.15527e-05	189.123	189.123	1	spectra_filtered/specs_ms.mgf2077	20		1	4	VEYYWZRYIYDQJM-UHFFFAOYSA-N	VEYYWZRYIYDQJM	Organic acids and derivatives	Carboxylic acids and derivatives	Amino acids, peptides, and analogues	N/A	N/A	N/A
CCMSLIB00003192189	L-Saccharopine	ESI	Q-TOF	Isolated	NIST	NIST	M+H	277.139	0	1	997682	N/A	C(CCNC(CCC(=O)O)C(=O)O)CC(C(=O)O)N	InChI=1S/C11H20N2O6/c12-7(10(16)17)3-1-2-6-13-8(11(18)19)4-5-9(14)15/h7-8,13H,1-6,12H2,(H,14,15)(H,16,17)(H,18,19)	N/A	3	Positive	UPDATE-SINGLE-ANNOTATED-BRONZE	Bronze	3160	spectra_filtered/specs_ms.mgf	lib-00040.mgf	0.954129	NIST17	644900	25.439	0.330349	7	9.15527e-05	277.139	277.139	1	spectra_filtered/specs_ms.mgf3160	20		0	0	ZDGJAHTZVHVLOT-UHFFFAOYSA-N	ZDGJAHTZVHVLOT	Organic acids and derivatives	Carboxylic acids and derivatives	Amino acids, peptides, and analogues	Small peptides	Aminoacids	Amino acids and Peptides
CCMSLIB00003700012	2-Amino-2',5-dichlorobenzophenone	ESI	HCD	Isolated	NIST	NIST	M+H-C6H5Cl	154.005	0	1	2958363	N/A	C1=CC=C(C(=C1)C(=O)C2=C(C=CC(=C2)Cl)N)Cl	InChI=1S/C13H9Cl2NO/c14-8-5-6-12(16)10(7-8)13(17)9-3-1-2-4-11(9)15/h1-7H,16H2	N/A	3	Positive	UPDATE-SINGLE-ANNOTATED-BRONZE	Bronze	10066	spectra_filtered/specs_ms.mgf	lib-00040.mgf	0.9541	NIST17	154950	252.6	2.57607	6	0.000396729	154.005	154.005	1	spectra_filtered/specs_ms.mgf10066	20		0	0	KWZYIAJRFJVQDO-UHFFFAOYSA-N	KWZYIAJRFJVQDO	Benzenoids	Benzene and substituted derivatives	Benzophenones
CCMSLIB00003189368	Adenosine 2',3'-cyclic monophosphate	ESI	Q-TOF	Isolated	NIST	NIST	M+H	330.06	0	1	634015	N/A	C1=NC2=C(C(=N1)N)N=CN2C3C4C(C(O3)CO)OP(=O)(O4)O	InChI=1S/C10H12N5O6P/c11-8-5-9(13-2-12-8)15(3-14-5)10-7-6(4(1-16)19-10)20-22(17,18)21-7/h2-4,6-7,10,16H,1H2,(H,17,18)(H2,11,12,13)/t4-,6-,7-,10+/m1/s1	N/A	3	Positive	UPDATE-SINGLE-ANNOTATED-BRONZE	Bronze	11070	spectra_filtered/specs_ms.mgf	lib-00040.mgf	0.954068	NIST17	745040	36.811	1.29445	4	0.000427246	330.06	330.059	1	spectra_filtered/specs_ms.mgf11070	20		0	0	KMYWVDDIPVNLME-UHFFFAOYSA-N	KMYWVDDIPVNLME	Nucleosides, nucleotides, and analogues	Purine nucleotides	Cyclic purine nucleotides	Nucleosides	Purine nucleos(t)ides	Carbohydrates
CCMSLIB00003137571	Spectral Match to DL-Phenylalanine from NIST14	ESI	Q-TOF	Isolated	Data from Pieter Dorrestein	Data deposited by vphelan	M+H	166.082	0	1	150301	N/A	N/A	N/A	N/A	3	Positive	UPDATE-SINGLE-ANNOTATED-BRONZE	Bronze	4176	spectra_filtered/specs_ms.mgf	lib-00015.mgf	0.954057	GNPS-NIST14-MATCHES	562240	192.669	25.9088	6	0.00430298	166.082	166.086	1	spectra_filtered/specs_ms.mgf4176	20		57	2653	N/A	N/A	N/A	N/A	N/A	N/A	N/A	N/A
CCMSLIB00003220667	Ile-Tyr	ESI	Q-TOF	Isolated	NIST	NIST	M+H	295.165	0	1	0	N/A	CCC(C)C(C(=O)NC(CC1=CC=C(C=C1)O)C(=O)O)N	InChI=1S/C15H22N2O4/c1-3-9(2)13(16)14(19)17-12(15(20)21)8-10-4-6-11(18)7-5-10/h4-7,9,12-13,18H,3,8,16H2,1-2H3,(H,17,19)(H,20,21)/t9-,12-,13+/m0/s1	N/A	3	Positive	UPDATE-SINGLE-ANNOTATED-BRONZE	Bronze	16930	spectra_filtered/specs_ms.mgf	lib-00040.mgf	0.954008	NIST17	923000	146.637	0	5	0	295.165	295.165	1	spectra_filtered/specs_ms.mgf16930	20		0	0	MUFXDFWAJSPHIQ-UHFFFAOYSA-N	MUFXDFWAJSPHIQ	Organic acids and derivatives	Carboxylic acids and derivatives	Amino acids, peptides, and analogues	Small peptides	Dipeptides	Amino acids and Peptides
CCMSLIB00003220439	Ile-Phe	ESI	Q-TOF	Isolated	NIST	NIST	M+H	279.17	0	1	0	N/A	CCC(C)C(C(=O)NC(CC1=CC=CC=C1)C(=O)O)N	InChI=1S/C15H22N2O3/c1-3-10(2)13(16)14(18)17-12(15(19)20)9-11-7-5-4-6-8-11/h4-8,10,12-13H,3,9,16H2,1-2H3,(H,17,18)(H,19,20)/t10-,12-,13+/m0/s1	N/A	3	Positive	UPDATE-SINGLE-ANNOTATED-BRONZE	Bronze	7056	spectra_filtered/specs_ms.mgf	lib-00040.mgf	0.954003	NIST17	1759100	182.08	0.437261	5	0.00012207	279.17	279.17	1	spectra_filtered/specs_ms.mgf7056	20		0	0	WMDZARSFSMZOQO-UHFFFAOYSA-N	WMDZARSFSMZOQO	Organic acids and derivatives	Carboxylic acids and derivatives	Amino acids, peptides, and analogues	Small peptides	Dipeptides	Amino acids and Peptides
CCMSLIB00003183175	Thr-Leu	ESI	Q-TOF	Isolated	NIST	NIST	M+H	233.15	0	1	50299122	N/A	CC(C)CC(C(=O)O)NC(=O)C(C(C)O)N	InChI=1S/C10H20N2O4/c1-5(2)4-7(10(15)16)12-9(14)8(11)6(3)13/h5-8,13H,4,11H2,1-3H3,(H,12,14)(H,15,16)/t6-,7+,8+/m1/s1	N/A	3	Positive	UPDATE-SINGLE-ANNOTATED-BRONZE	Bronze	12746	spectra_filtered/specs_ms.mgf	lib-00040.mgf	0.953975	NIST17	808700	134.428	0	7	0	233.15	233.15	1	spectra_filtered/specs_ms.mgf12746	20		3	10	BQBCIBCLXBKYHW-UHFFFAOYSA-N	BQBCIBCLXBKYHW	Organic acids and derivatives	Carboxylic acids and derivatives	Amino acids, peptides, and analogues	Small peptides	Dipeptides	Amino acids and Peptides
CCMSLIB00003183175	Thr-Leu	ESI	Q-TOF	Isolated	NIST	NIST	M+H	233.15	0	1	50299122	N/A	CC(C)CC(C(=O)O)NC(=O)C(C(C)O)N	InChI=1S/C10H20N2O4/c1-5(2)4-7(10(15)16)12-9(14)8(11)6(3)13/h5-8,13H,4,11H2,1-3H3,(H,12,14)(H,15,16)/t6-,7+,8+/m1/s1	N/A	3	Positive	UPDATE-SINGLE-ANNOTATED-BRONZE	Bronze	3782	spectra_filtered/specs_ms.mgf	lib-00040.mgf	0.953975	NIST17	808700	134.678	0	7	0	233.15	233.15	1	spectra_filtered/specs_ms.mgf3782	20		3	10	BQBCIBCLXBKYHW-UHFFFAOYSA-N	BQBCIBCLXBKYHW	Organic acids and derivatives	Carboxylic acids and derivatives	Amino acids, peptides, and analogues	Small peptides	Dipeptides	Amino acids and Peptides
CCMSLIB00003700180	2-Amino-5-chloro-2'-fluorobenzophenone	ESI	HCD	Isolated	NIST	NIST	M+H-C6H5F	154.005	0	1	784383	N/A	C1=CC=C(C(=C1)C(=O)C2=C(C=CC(=C2)Cl)N)F	InChI=1S/C13H9ClFNO/c14-8-5-6-12(16)10(7-8)13(17)9-3-1-2-4-11(9)15/h1-7H,16H2	N/A	3	Positive	UPDATE-SINGLE-ANNOTATED-BRONZE	Bronze	10066	spectra_filtered/specs_ms.mgf	lib-00040.mgf	0.95396	NIST17	154950	252.6	2.57607	6	0.000396729	154.005	154.005	1	spectra_filtered/specs_ms.mgf10066	20		0	0	GTGMXPIQRQSORU-UHFFFAOYSA-N	GTGMXPIQRQSORU	Benzenoids	Benzene and substituted derivatives	Benzophenones
CCMSLIB00003738702	Ile-Pro	ESI	HCD	Isolated	NIST	NIST	M+H	229.155	0	1	0	N/A	CCC(C)C(C(=O)N1CCCC1C(=O)[O-])[NH3+]	InChI=1S/C11H20N2O3/c1-3-7(2)9(12)10(14)13-6-4-5-8(13)11(15)16/h7-9H,3-6,12H2,1-2H3,(H,15,16)/t7-,8-,9-/m0/s1	N/A	3	Positive	UPDATE-SINGLE-ANNOTATED-BRONZE	Bronze	3877	spectra_filtered/specs_ms.mgf	lib-00040.mgf	0.953838	NIST17	2546150	149.901	0	4	0	229.155	229.155	1	spectra_filtered/specs_ms.mgf3877	20		1	5	BBIXOODYWPFNDT-UHFFFAOYSA-N	BBIXOODYWPFNDT	Organic acids and derivatives	Carboxylic acids and derivatives	Amino acids, peptides, and analogues	N/A	N/A	N/A
CCMSLIB00003137368	Spectral Match to L-Tyrosine from NIST14	ESI	Q-TOF	Isolated	Data from James McKerrow	Data deposited by lamccall	M+H	182.083	0	1	60184	N/A	N/A	N/A	N/A	3	Positive	UPDATE-SINGLE-ANNOTATED-BRONZE	Bronze	3365	spectra_filtered/specs_ms.mgf	lib-00015.mgf	0.953704	GNPS-NIST14-MATCHES	1420400	39.516	10.3914	6	0.00189209	182.083	182.081	1	spectra_filtered/specs_ms.mgf3365	20		81	6341	N/A	N/A	N/A	N/A	N/A	N/A	N/A	N/A
CCMSLIB00003220440	Ile-Phe	ESI	Q-TOF	Isolated	NIST	NIST	M+H	279.17	0	1	0	N/A	CCC(C)C(C(=O)NC(CC1=CC=CC=C1)C(=O)O)N	InChI=1S/C15H22N2O3/c1-3-10(2)13(16)14(18)17-12(15(19)20)9-11-7-5-4-6-8-11/h4-8,10,12-13H,3,9,16H2,1-2H3,(H,17,18)(H,19,20)/t10-,12-,13+/m0/s1	N/A	3	Positive	UPDATE-SINGLE-ANNOTATED-BRONZE	Bronze	7056	spectra_filtered/specs_ms.mgf	lib-00040.mgf	0.953638	NIST17	1759100	182.08	0.437261	4	0.00012207	279.17	279.17	1	spectra_filtered/specs_ms.mgf7056	20		0	0	WMDZARSFSMZOQO-UHFFFAOYSA-N	WMDZARSFSMZOQO	Organic acids and derivatives	Carboxylic acids and derivatives	Amino acids, peptides, and analogues	Small peptides	Dipeptides	Amino acids and Peptides
CCMSLIB00003196636	Val-Leu	ESI	Q-TOF	Isolated	NIST	NIST	M+H	231.17	0	1	3989977	N/A	CC(C)CC(C(=O)O)NC(=O)C(C(C)C)N	InChI=1S/C11H22N2O3/c1-6(2)5-8(11(15)16)13-10(14)9(12)7(3)4/h6-9H,5,12H2,1-4H3,(H,13,14)(H,15,16)/t8-,9-/m0/s1	N/A	3	Positive	UPDATE-SINGLE-ANNOTATED-BRONZE	Bronze	4907	spectra_filtered/specs_ms.mgf	lib-00040.mgf	0.953552	NIST17	2967660	151.409	0.39604	4	9.15527e-05	231.17	231.17	1	spectra_filtered/specs_ms.mgf4907	20		2	22	XCTHZFGSVQBHBW-UHFFFAOYSA-N	XCTHZFGSVQBHBW	Organic acids and derivatives	Carboxylic acids and derivatives	Amino acids, peptides, and analogues	Small peptides	Dipeptides	Amino acids and Peptides
CCMSLIB00003625117	Methyl 4,6-O-benzylidene-.alpha.-D-glucopyranoside	ESI	HCD	Isolated	NIST	NIST	M+H-C7H12O5	107.049	0	1	3162967	N/A	COC1C(C(C2C(O1)COC(O2)C3=CC=CC=C3)O)O	InChI=1S/C14H18O6/c1-17-14-11(16)10(15)12-9(19-14)7-18-13(20-12)8-5-3-2-4-6-8/h2-6,9-16H,7H2,1H3/t9-,10-,11-,12-,13?,14+/m1/s1	N/A	3	Positive	UPDATE-SINGLE-ANNOTATED-BRONZE	Bronze	2478	spectra_filtered/specs_ms.mgf	lib-00040.mgf	0.953477	NIST17	412860	86.547	0	4	0	107.049	107.049	1	spectra_filtered/specs_ms.mgf2478	20		0	0	VVSWDMJYIDBTMV-UHFFFAOYSA-N	VVSWDMJYIDBTMV	N/A	N/A	N/A			Shikimates and Phenylpropanoids
CCMSLIB00003183480	Val-Val	ESI	Q-TOF	Isolated	NIST	NIST	M+H	217.155	0	1	3918943	N/A	CC(C)C(C(=O)NC(C(C)C)C(=O)[O-])[NH3+]	InChI=1S/C10H20N2O3/c1-5(2)7(11)9(13)12-8(6(3)4)10(14)15/h5-8H,11H2,1-4H3,(H,12,13)(H,14,15)/t7-,8-/m0/s1	N/A	3	Positive	UPDATE-SINGLE-ANNOTATED-BRONZE	Bronze	6909	spectra_filtered/specs_ms.mgf	lib-00040.mgf	0.9534	NIST17	818400	80.634	0.421601	3	9.15527e-05	217.155	217.155	1	spectra_filtered/specs_ms.mgf6909	20		0	0	KRNYOVHEKOBTEF-UHFFFAOYSA-N	KRNYOVHEKOBTEF	Organic acids and derivatives	Carboxylic acids and derivatives	Amino acids, peptides, and analogues	N/A	N/A	N/A
CCMSLIB00003624984	4'-Methoxychalcone	ESI	HCD	Isolated	NIST	NIST	M+H-C7H8O	131.049	0	1	959239	N/A	COC1=CC=C(C=C1)C(=O)C=CC2=CC=CC=C2	InChI=1S/C16H14O2/c1-18-15-10-8-14(9-11-15)16(17)12-7-13-5-3-2-4-6-13/h2-12H,1H3/b12-7+	N/A	3	Positive	UPDATE-SINGLE-ANNOTATED-BRONZE	Bronze	2255	spectra_filtered/specs_ms.mgf	lib-00040.mgf	0.953381	NIST17	2326750	85.982	0	5	0	131.049	131.049	1	spectra_filtered/specs_ms.mgf2255	20		0	0	KJHHAPASNNVTSN-UHFFFAOYSA-N	KJHHAPASNNVTSN	Phenylpropanoids and polyketides	Linear 1,3-diarylpropanoids	Chalcones and dihydrochalcones	Flavonoids	Chalcones	Shikimates and Phenylpropanoids
CCMSLIB00003194775	1-Methyladenosine	ESI	Q-TOF	Isolated	NIST	NIST	M+H	282.12	0	1	15763061	N/A	CN1C=NC2=C(C1=N)N=CN2C3C(C(C(O3)CO)O)O	InChI=1S/C11H15N5O4/c1-15-3-14-10-6(9(15)12)13-4-16(10)11-8(19)7(18)5(2-17)20-11/h3-5,7-8,11-12,17-19H,2H2,1H3/t5-,7-,8-,11+/m1/s1	N/A	3	Positive	UPDATE-SINGLE-ANNOTATED-BRONZE	Bronze	2098	spectra_filtered/specs_ms.mgf	lib-00040.mgf	0.953346	NIST17	2170900	26.764	3.89421	3	0.00109863	282.12	282.119	1	spectra_filtered/specs_ms.mgf2098	19		0	0	GFYLSDSUCHVORB-UHFFFAOYSA-N	GFYLSDSUCHVORB	N/A	N/A	N/A	Nucleosides	Purine nucleos(t)ides	Carbohydrates
CCMSLIB00003736682	Pro-Leu	ESI	HCD	Isolated	NIST	NIST	M+H	229.155	0	1	0	N/A	CC(C)CC(C(=O)[O-])NC(=O)C1CCC[NH2+]1	InChI=1S/C11H20N2O3/c1-7(2)6-9(11(15)16)13-10(14)8-4-3-5-12-8/h7-9,12H,3-6H2,1-2H3,(H,13,14)(H,15,16)/t8-,9-/m0/s1	N/A	3	Positive	UPDATE-SINGLE-ANNOTATED-BRONZE	Bronze	6558	spectra_filtered/specs_ms.mgf	lib-00040.mgf	0.953307	NIST17	393990	134.574	0	3	0	229.155	229.155	1	spectra_filtered/specs_ms.mgf6558	20		0	0	ZKQOUHVVXABNDG-UHFFFAOYSA-N	ZKQOUHVVXABNDG	Organic acids and derivatives	Carboxylic acids and derivatives	Amino acids, peptides, and analogues	N/A	N/A	N/A
CCMSLIB00003728167	Ile-Tyr	ESI	HCD	Isolated	NIST	NIST	M+H	295.165	0	1	0	N/A	CCC(C)C(C(=O)NC(CC1=CC=C(C=C1)O)C(=O)O)N	InChI=1S/C15H22N2O4/c1-3-9(2)13(16)14(19)17-12(15(20)21)8-10-4-6-11(18)7-5-10/h4-7,9,12-13,18H,3,8,16H2,1-2H3,(H,17,19)(H,20,21)/t9-,12-,13+/m0/s1	N/A	3	Positive	UPDATE-SINGLE-ANNOTATED-BRONZE	Bronze	16930	spectra_filtered/specs_ms.mgf	lib-00040.mgf	0.953179	NIST17	923000	146.637	0	5	0	295.165	295.165	1	spectra_filtered/specs_ms.mgf16930	20		0	0	MUFXDFWAJSPHIQ-UHFFFAOYSA-N	MUFXDFWAJSPHIQ	Organic acids and derivatives	Carboxylic acids and derivatives	Amino acids, peptides, and analogues	Small peptides	Dipeptides	Amino acids and Peptides
CCMSLIB00003736681	Pro-Leu	ESI	HCD	Isolated	NIST	NIST	M+H	229.155	0	1	0	N/A	CC(C)CC(C(=O)[O-])NC(=O)C1CCC[NH2+]1	InChI=1S/C11H20N2O3/c1-7(2)6-9(11(15)16)13-10(14)8-4-3-5-12-8/h7-9,12H,3-6H2,1-2H3,(H,13,14)(H,15,16)/t8-,9-/m0/s1	N/A	3	Positive	UPDATE-SINGLE-ANNOTATED-BRONZE	Bronze	6558	spectra_filtered/specs_ms.mgf	lib-00040.mgf	0.953108	NIST17	393990	134.574	0	3	0	229.155	229.155	1	spectra_filtered/specs_ms.mgf6558	20		0	0	ZKQOUHVVXABNDG-UHFFFAOYSA-N	ZKQOUHVVXABNDG	Organic acids and derivatives	Carboxylic acids and derivatives	Amino acids, peptides, and analogues	N/A	N/A	N/A
CCMSLIB00003377744	Glycerophosphocholine	ESI	HCD	Isolated	NIST	NIST	M+K	296.066	0	1	28319779	N/A	C[N+](C)(C)CCOP(=O)([O-])OCC(CO)O	InChI=1S/C8H20NO6P/c1-9(2,3)4-5-14-16(12,13)15-7-8(11)6-10/h8,10-11H,4-7H2,1-3H3/t8-/m1/s1	N/A	3	Positive	UPDATE-SINGLE-ANNOTATED-BRONZE	Bronze	10297	spectra_filtered/specs_ms.mgf	lib-00040.mgf	0.953093	NIST17	2869430	24.115	0	3	0	296.066	296.066	1	spectra_filtered/specs_ms.mgf10297	13		24	1102	SUHOQUVVVLNYQR-UHFFFAOYSA-N	SUHOQUVVVLNYQR	Lipids and lipid-like molecules	Glycerophospholipids	Glycerophosphocholines	N/A	N/A	N/A
CCMSLIB00006685947	xanthosine	LC-ESI	Orbitrap	commercial	Trent Northen	JGI:192630	M+H	285.083	0	1	N/A	N/A	OC[C@H]1O[C@@H](n2cnc3c(O)nc(O)nc32)[C@H](O)[C@@H]1O	InChI=1S/C10H12N4O6/c15-1-3-5(16)6(17)9(20-3)14-2-11-4-7(14)12-10(19)13-8(4)18/h2-3,5-6,9,15-17H,1H2,(H2,12,13,18,19)/t3-,5-,6-,9-/m1/s1	N/A	3	Positive	UPDATE-SINGLE-ANNOTATED-BRONZE	Bronze	2289	spectra_filtered/specs_ms.mgf	lib-00009.mgf	0.953079	BERKELEY-LAB	372220	88.673	1.71277	8	0.000488281	285.083	285.083	1	spectra_filtered/specs_ms.mgf2289	20		0	0	UBORTCNDUKBEOP-UUOKFMHZSA-N	UBORTCNDUKBEOP	N/A	N/A	N/A	Nucleosides	Purine nucleos(t)ides	Carbohydrates
CCMSLIB00006709560	xanthosine	LC-ESI	Orbitrap	commercial	Trent Northen	JGI:1214580	M+H	285.083	0	1	N/A	N/A	OC[C@H]1O[C@@H](n2cnc3c(O)nc(O)nc32)[C@H](O)[C@@H]1O	InChI=1S/C10H12N4O6/c15-1-3-5(16)6(17)9(20-3)14-2-11-4-7(14)12-10(19)13-8(4)18/h2-3,5-6,9,15-17H,1H2,(H2,12,13,18,19)/t3-,5-,6-,9-/m1/s1	N/A	3	Positive	UPDATE-SINGLE-ANNOTATED-BRONZE	Bronze	2289	spectra_filtered/specs_ms.mgf	lib-00009.mgf	0.953079	BERKELEY-LAB	372220	88.673	1.71277	8	0.000488281	285.083	285.083	1	spectra_filtered/specs_ms.mgf2289	20		0	0	UBORTCNDUKBEOP-UUOKFMHZSA-N	UBORTCNDUKBEOP	N/A	N/A	N/A	Nucleosides	Purine nucleos(t)ides	Carbohydrates
CCMSLIB00005884213	ADENOSINE 2',3'-CYCLIC MONOPHOSPHATE - 60.0 eV	ESI	Orbitrap	Isolated	Madeleine Ernst	Anna Abrahamsson	M+H	330.06	0	1	37063-35-7	N/A	NC1=NC=NC2=C1N=CN2C1OC(CO)C2OP(O)(=O)OC12	N/A	N/A	1	Positive	UPDATE-SINGLE-ANNOTATED-GOLD	Gold	11070	spectra_filtered/specs_ms.mgf	lib-00034.mgf	0.952945	GNPS-LIBRARY	745040	36.811	1.84921	7	0.000610352	330.06	330.059	1	spectra_filtered/specs_ms.mgf11070	20		0	0	KMYWVDDIPVNLME-UHFFFAOYSA-N	KMYWVDDIPVNLME	Nucleosides, nucleotides, and analogues	Purine nucleotides	Cyclic purine nucleotides	Nucleosides	Purine nucleos(t)ides	Carbohydrates
CCMSLIB00003620599	Helicin	ESI	HCD	Isolated	NIST	NIST	M+H-C6H10O6	107.049	0	1	618655	N/A	C1=CC=C(C(=C1)C=O)OC2C(C(C(C(O2)CO)O)O)O	InChI=1S/C13H16O7/c14-5-7-3-1-2-4-8(7)19-13-12(18)11(17)10(16)9(6-15)20-13/h1-5,9-13,15-18H,6H2/t9-,10-,11+,12-,13-/m1/s1	N/A	3	Positive	UPDATE-SINGLE-ANNOTATED-BRONZE	Bronze	2478	spectra_filtered/specs_ms.mgf	lib-00040.mgf	0.952866	NIST17	412860	86.547	0	3	0	107.049	107.049	1	spectra_filtered/specs_ms.mgf2478	20		0	0	BGOFCVIGEYGEOF-UHFFFAOYSA-N	BGOFCVIGEYGEOF	Organic oxygen compounds	Organooxygen compounds	Carbohydrates and carbohydrate conjugates	Phenolic acids (C6-C1)	Simple phenolic acids	Shikimates and Phenylpropanoids
CCMSLIB00003261516	1H-Indole-4-carboxaldehyde	ESI	HCD	Isolated	NIST	NIST	M+H	146.06	0	1	1074868	N/A	C1=CC(=C2C=CNC2=C1)C=O	InChI=1S/C9H7NO/c11-6-7-2-1-3-9-8(7)4-5-10-9/h1-6,10H	N/A	3	Positive	UPDATE-SINGLE-ANNOTATED-BRONZE	Bronze	2131	spectra_filtered/specs_ms.mgf	lib-00040.mgf	0.952849	NIST17	493360	148.061	0	3	0	146.06	146.06	1	spectra_filtered/specs_ms.mgf2131	20		0	0	JFDDFGLNZWNJTK-UHFFFAOYSA-N	JFDDFGLNZWNJTK	Organoheterocyclic compounds	Indoles and derivatives	Indoles	Tryptophan alkaloids	Simple indole alkaloids	Alkaloids
CCMSLIB00003729214	Val-Val	ESI	HCD	Isolated	NIST	NIST	M+H	217.155	0	1	3918943	N/A	CC(C)C(C(=O)NC(C(C)C)C(=O)[O-])[NH3+]	InChI=1S/C10H20N2O3/c1-5(2)7(11)9(13)12-8(6(3)4)10(14)15/h5-8H,11H2,1-4H3,(H,12,13)(H,14,15)/t7-,8-/m0/s1	N/A	3	Positive	UPDATE-SINGLE-ANNOTATED-BRONZE	Bronze	6909	spectra_filtered/specs_ms.mgf	lib-00040.mgf	0.952828	NIST17	818400	80.634	0.421601	3	9.15527e-05	217.155	217.155	1	spectra_filtered/specs_ms.mgf6909	20		0	0	KRNYOVHEKOBTEF-UHFFFAOYSA-N	KRNYOVHEKOBTEF	Organic acids and derivatives	Carboxylic acids and derivatives	Amino acids, peptides, and analogues	N/A	N/A	N/A
CCMSLIB00006692387	l-isoleucine	LC-ESI	Orbitrap	commercial	Trent Northen	JGI:199070	M+H	132.102	0	1	N/A	N/A	CCC(C)C(N)C(=O)O	InChI=1S/C6H13NO2/c1-3-4(2)5(7)6(8)9/h4-5H,3,7H2,1-2H3,(H,8,9)/t4-,5-/m0/s1	N/A	3	Positive	UPDATE-SINGLE-ANNOTATED-BRONZE	Bronze	3317	spectra_filtered/specs_ms.mgf	lib-00009.mgf	0.952766	BERKELEY-LAB	559040	231.757	0.231015	3	3.05176e-05	132.102	132.102	1	spectra_filtered/specs_ms.mgf3317	20		0	0	AGPKZVBTJJNPAG-UHFFFAOYSA-N	AGPKZVBTJJNPAG	Organic acids and derivatives	Carboxylic acids and derivatives	Amino acids, peptides, and analogues	Small peptides	Aminoacids	Amino acids and Peptides
CCMSLIB00003214331	Tyr-Pro	ESI	Q-TOF	Isolated	NIST	NIST	M+H	279.134	0	1	0	N/A	C1CC(N(C1)C(=O)C(CC2=CC=C(C=C2)O)[NH3+])C(=O)[O-]	InChI=1S/C14H18N2O4/c15-11(8-9-3-5-10(17)6-4-9)13(18)16-7-1-2-12(16)14(19)20/h3-6,11-12,17H,1-2,7-8,15H2,(H,19,20)/t11-,12-/m0/s1	N/A	3	Positive	UPDATE-SINGLE-ANNOTATED-BRONZE	Bronze	8779	spectra_filtered/specs_ms.mgf	lib-00040.mgf	0.952757	NIST17	401530	137.863	0	7	0	279.134	279.134	1	spectra_filtered/specs_ms.mgf8779	20		1	248	VNYDHJARLHNEGA-UHFFFAOYSA-N	VNYDHJARLHNEGA	Organic acids and derivatives	Carboxylic acids and derivatives	Amino acids, peptides, and analogues	N/A	N/A	N/A
CCMSLIB00003136160	Spectral Match to Tributyl phosphate from NIST14	ESI	QQQ	Isolated	Data from Pieter Dorrestein	Data deposited by daniel	M+H	267.172	266.165	1	126738	N/A	CCCCOP(=O)(OCCCC)OCCCC	InChI=1S/C12H27O4P/c1-4-7-10-14-17(13,15-11-8-5-2)16-12-9-6-3/h4-12H2,1-3H3	N/A	3	Positive	UPDATE-SINGLE-ANNOTATED-BRONZE	Bronze	101	spectra_filtered/specs_ms.mgf	lib-00015.mgf	0.9527	GNPS-NIST14-MATCHES	677990	381.268	0.342673	4	9.15527e-05	267.172	267.172	1	spectra_filtered/specs_ms.mgf101	20		99	4456	STCOOQWBFONSKY-UHFFFAOYSA-N	STCOOQWBFONSKY	Organic acids and derivatives	Organic phosphoric acids and derivatives	Phosphate esters			Fatty acids
CCMSLIB00003729209	Val-Val	ESI	HCD	Isolated	NIST	NIST	M+H	217.155	0	1	3918943	N/A	CC(C)C(C(=O)NC(C(C)C)C(=O)[O-])[NH3+]	InChI=1S/C10H20N2O3/c1-5(2)7(11)9(13)12-8(6(3)4)10(14)15/h5-8H,11H2,1-4H3,(H,12,13)(H,14,15)/t7-,8-/m0/s1	N/A	3	Positive	UPDATE-SINGLE-ANNOTATED-BRONZE	Bronze	6909	spectra_filtered/specs_ms.mgf	lib-00040.mgf	0.952672	NIST17	818400	80.634	0.421601	4	9.15527e-05	217.155	217.155	1	spectra_filtered/specs_ms.mgf6909	20		0	0	KRNYOVHEKOBTEF-UHFFFAOYSA-N	KRNYOVHEKOBTEF	Organic acids and derivatives	Carboxylic acids and derivatives	Amino acids, peptides, and analogues	N/A	N/A	N/A
CCMSLIB00003270966	Dioctyl phthalate	ESI	HCD	Isolated	NIST	NIST	M+H	391.284	0	1	117840	N/A	CCCCCCCCOC(=O)C1=CC=CC=C1C(=O)OCCCCCCCC	InChI=1S/C24H38O4/c1-3-5-7-9-11-15-19-27-23(25)21-17-13-14-18-22(21)24(26)28-20-16-12-10-8-6-4-2/h13-14,17-18H,3-12,15-16,19-20H2,1-2H3	N/A	3	Positive	UPDATE-SINGLE-ANNOTATED-BRONZE	Bronze	1295	spectra_filtered/specs_ms.mgf	lib-00040.mgf	0.952514	NIST17	1088400	511.521	0	5	0	391.284	391.284	1	spectra_filtered/specs_ms.mgf1295	20		2	114	MQIUGAXCHLFZKX-UHFFFAOYSA-N	MQIUGAXCHLFZKX	Benzenoids	Benzene and substituted derivatives	Benzoic acids and derivatives	Phenolic acids (C6-C1)	Shikimic acids and derivatives|Simple phenolic acids	Shikimates and Phenylpropanoids
CCMSLIB00006678967	CARNITINE	ESI	Orbitrap	isolated	MoNA	MoNA:MoNA037442	M+H	162.112	0	1	N/A	N/A	C[N+](C)(C)C[C@@H](CC(=O)[O-])O	"InChI=1S/C7H15NO3/c1-8(2,3)5-6(9)4-7(10)11/h6,9H,4-5H2,1-3H3/t6-/m1/s1"	N/A	3	positive	UPDATE-SINGLE-ANNOTATED-BRONZE	Bronze	2067	spectra_filtered/specs_ms.mgf	lib-00002.mgf	0.952502	MONA	2600000	25.006	3.10612	5	0.00050354	162.112	162.113	1	spectra_filtered/specs_ms.mgf2067	20		0	0	PHIQHXFUZVPYII-ZCFIWIBFSA-N	PHIQHXFUZVPYII	Organic nitrogen compounds	Organonitrogen compounds	Quaternary ammonium salts	N/A	N/A	N/A
CCMSLIB00000007132	cyclo(L-Phe-D-Pro)	DI-ESI	qTof	Isolated	Keyzers	R Keyzers	M+H	245.128	244.121	1	32021-26-4	N/A	N/A	N/A	N/A	3	Positive	UPDATE-SINGLE-ANNOTATED-BRONZE	Bronze	3227	spectra_filtered/specs_ms.mgf	lib-00034.mgf	0.952268	GNPS-LIBRARY	378800	198.662	1.99194	8	0.000488281	245.128	245.128	1	spectra_filtered/specs_ms.mgf3227	16		10	195	N/A	N/A	N/A	N/A	N/A	N/A	N/A	N/A
CCMSLIB00003728170	Ile-Tyr	ESI	HCD	Isolated	NIST	NIST	M+H	295.165	0	1	0	N/A	CCC(C)C(C(=O)NC(CC1=CC=C(C=C1)O)C(=O)O)N	InChI=1S/C15H22N2O4/c1-3-9(2)13(16)14(19)17-12(15(20)21)8-10-4-6-11(18)7-5-10/h4-7,9,12-13,18H,3,8,16H2,1-2H3,(H,17,19)(H,20,21)/t9-,12-,13+/m0/s1	N/A	3	Positive	UPDATE-SINGLE-ANNOTATED-BRONZE	Bronze	16930	spectra_filtered/specs_ms.mgf	lib-00040.mgf	0.952219	NIST17	923000	146.637	0	5	0	295.165	295.165	1	spectra_filtered/specs_ms.mgf16930	20		0	0	MUFXDFWAJSPHIQ-UHFFFAOYSA-N	MUFXDFWAJSPHIQ	Organic acids and derivatives	Carboxylic acids and derivatives	Amino acids, peptides, and analogues	Small peptides	Dipeptides	Amino acids and Peptides
CCMSLIB00003187504	2-Aminoadipic acid	ESI	Q-TOF	Isolated	NIST	NIST	M+H	162.076	0	1	542325	N/A	C(CC(C(=O)O)N)CC(=O)O	InChI=1S/C6H11NO4/c7-4(6(10)11)2-1-3-5(8)9/h4H,1-3,7H2,(H,8,9)(H,10,11)	N/A	3	Positive	UPDATE-SINGLE-ANNOTATED-BRONZE	Bronze	2184	spectra_filtered/specs_ms.mgf	lib-00040.mgf	0.952205	NIST17	540370	25.776	0	6	0	162.076	162.076	1	spectra_filtered/specs_ms.mgf2184	20		0	0	OYIFNHCXNCRBQI-UHFFFAOYSA-N	OYIFNHCXNCRBQI	Organic acids and derivatives	Carboxylic acids and derivatives	Amino acids, peptides, and analogues	Small peptides	Aminoacids	Amino acids and Peptides
CCMSLIB00003736680	Pro-Leu	ESI	HCD	Isolated	NIST	NIST	M+H	229.155	0	1	0	N/A	CC(C)CC(C(=O)[O-])NC(=O)C1CCC[NH2+]1	InChI=1S/C11H20N2O3/c1-7(2)6-9(11(15)16)13-10(14)8-4-3-5-12-8/h7-9,12H,3-6H2,1-2H3,(H,13,14)(H,15,16)/t8-,9-/m0/s1	N/A	3	Positive	UPDATE-SINGLE-ANNOTATED-BRONZE	Bronze	6558	spectra_filtered/specs_ms.mgf	lib-00040.mgf	0.95219	NIST17	393990	134.574	0	3	0	229.155	229.155	1	spectra_filtered/specs_ms.mgf6558	20		0	0	ZKQOUHVVXABNDG-UHFFFAOYSA-N	ZKQOUHVVXABNDG	Organic acids and derivatives	Carboxylic acids and derivatives	Amino acids, peptides, and analogues	N/A	N/A	N/A
CCMSLIB00003212991	PyroGlu-Pro	ESI	Q-TOF	Isolated	NIST	NIST	M+H	227.103	0	1	0	N/A	C1CC(N(C1)C(=O)C2CCC(=O)N2)C(=O)O	InChI=1S/C10H14N2O4/c13-8-4-3-6(11-8)9(14)12-5-1-2-7(12)10(15)16/h6-7H,1-5H2,(H,11,13)(H,15,16)	N/A	3	Positive	UPDATE-SINGLE-ANNOTATED-BRONZE	Bronze	3183	spectra_filtered/specs_ms.mgf	lib-00040.mgf	0.952104	NIST17	885310	133.804	0	5	0	227.103	227.103	1	spectra_filtered/specs_ms.mgf3183	17		2	114	PFEJJYZYEFRQEA-UHFFFAOYSA-N	PFEJJYZYEFRQEA	Organic acids and derivatives	Carboxylic acids and derivatives	Amino acids, peptides, and analogues	Small peptides	Dipeptides	Amino acids and Peptides
CCMSLIB00003182789	DL-Arginine	ESI	Q-TOF	Isolated	NIST	NIST	M+H	175.119	0	1	7200251	N/A	C(CC(C(=O)[O-])N)C[NH+]=C(N)N	InChI=1S/C6H14N4O2/c7-4(5(11)12)2-1-3-10-6(8)9/h4H,1-3,7H2,(H,11,12)(H4,8,9,10)	N/A	3	Positive	UPDATE-SINGLE-ANNOTATED-BRONZE	Bronze	2094	spectra_filtered/specs_ms.mgf	lib-00040.mgf	0.952053	NIST17	6455200	25.044	0	6	0	175.119	175.119	1	spectra_filtered/specs_ms.mgf2094	20		17	1977	ODKSFYDXXFIFQN-UHFFFAOYSA-N	ODKSFYDXXFIFQN	Organic acids and derivatives	Carboxylic acids and derivatives	Amino acids, peptides, and analogues	N/A	N/A	N/A
CCMSLIB00005720450	4-GUANIDINO-BUTANOATE	ESI	qTof	Commercial	Andrew D. Patterson	Philip Smith	[M+H]+	146.093	145.085	1	463-00-3	500	C(CC(=O)O)CN=C(N)N	"InChI=1S/C5H11N3O2/c6-5(7)8-3-1-2-4(9)10/h1-3H2,(H,9,10)(H4,6,7,8)"	N/A	1	Positive	UPDATE-SINGLE-ANNOTATED-GOLD	Gold	2074	spectra_filtered/specs_ms.mgf	lib-00030.mgf	0.952025	PSU-MSMLS	1557160	25.721	4.07338	6	0.000595093	146.093	146.092	1	spectra_filtered/specs_ms.mgf2074	18		0	0	TUHVEAJXIMEOSA-UHFFFAOYSA-N	TUHVEAJXIMEOSA	Organic acids and derivatives	Carboxylic acids and derivatives	Amino acids, peptides, and analogues	Small peptides	Aminoacids	Amino acids and Peptides
CCMSLIB00003196633	Val-Leu	ESI	Q-TOF	Isolated	NIST	NIST	M+H	231.17	0	1	3989977	N/A	CC(C)CC(C(=O)O)NC(=O)C(C(C)C)N	InChI=1S/C11H22N2O3/c1-6(2)5-8(11(15)16)13-10(14)9(12)7(3)4/h6-9H,5,12H2,1-4H3,(H,13,14)(H,15,16)/t8-,9-/m0/s1	N/A	3	Positive	UPDATE-SINGLE-ANNOTATED-BRONZE	Bronze	4907	spectra_filtered/specs_ms.mgf	lib-00040.mgf	0.952004	NIST17	2967660	151.409	0.39604	5	9.15527e-05	231.17	231.17	1	spectra_filtered/specs_ms.mgf4907	20		2	22	XCTHZFGSVQBHBW-UHFFFAOYSA-N	XCTHZFGSVQBHBW	Organic acids and derivatives	Carboxylic acids and derivatives	Amino acids, peptides, and analogues	Small peptides	Dipeptides	Amino acids and Peptides
CCMSLIB00003708493	Lauric acid diethanolamide	ESI	HCD	Isolated	NIST	NIST	M+H	288.253	0	1	120401	N/A	CCCCCCCCCCCC(=O)N(CCO)CCO	InChI=1S/C16H33NO3/c1-2-3-4-5-6-7-8-9-10-11-16(20)17(12-14-18)13-15-19/h18-19H,2-15H2,1H3	N/A	3	Positive	UPDATE-SINGLE-ANNOTATED-BRONZE	Bronze	3474	spectra_filtered/specs_ms.mgf	lib-00040.mgf	0.951967	NIST17	621050	345.509	0.317612	5	9.15527e-05	288.253	288.253	1	spectra_filtered/specs_ms.mgf3474	16		28	1229	AOMUHOFOVNGZAN-UHFFFAOYSA-N	AOMUHOFOVNGZAN	Lipids and lipid-like molecules	Fatty Acyls	Fatty amides	Fatty amides	N-acyl ethanolamines (endocannabinoids)	Fatty acids
CCMSLIB00003213075	Phe-Pro	ESI	Q-TOF	Isolated	NIST	NIST	M+H	263.139	0	1	0	N/A	C1CC(N(C1)C(=O)C(CC2=CC=CC=C2)N)C(=O)O	InChI=1S/C14H18N2O3/c15-11(9-10-5-2-1-3-6-10)13(17)16-8-4-7-12(16)14(18)19/h1-3,5-6,11-12H,4,7-9,15H2,(H,18,19)/t11-,12-/m0/s1	N/A	3	Positive	UPDATE-SINGLE-ANNOTATED-BRONZE	Bronze	4278	spectra_filtered/specs_ms.mgf	lib-00040.mgf	0.951957	NIST17	310330	173.219	0.347925	3	9.15527e-05	263.139	263.139	1	spectra_filtered/specs_ms.mgf4278	20		6	114	WEQJQNWXCSUVMA-UHFFFAOYSA-N	WEQJQNWXCSUVMA	Organic acids and derivatives	Carboxylic acids and derivatives	Amino acids, peptides, and analogues	Small peptides	Dipeptides	Amino acids and Peptides
CCMSLIB00003718920	Anthranilic acid	ESI	HCD	Isolated	NIST	NIST	M+H-H2O	120.044	0	1	118923	N/A	C1=CC=C(C(=C1)C(=O)[O-])[NH3+]	InChI=1S/C7H7NO2/c8-6-4-2-1-3-5(6)7(9)10/h1-4H,8H2,(H,9,10)	N/A	3	Positive	UPDATE-SINGLE-ANNOTATED-BRONZE	Bronze	3302	spectra_filtered/specs_ms.mgf	lib-00040.mgf	0.951918	NIST17	14367000	173.238	0.889767	3	0.000106812	120.044	120.044	1	spectra_filtered/specs_ms.mgf3302	12		0	0	RWZYAGGXGHYGMB-UHFFFAOYSA-N	RWZYAGGXGHYGMB	Benzenoids	Benzene and substituted derivatives	Benzoic acids and derivatives	N/A	N/A	N/A
CCMSLIB00003718920	Anthranilic acid	ESI	HCD	Isolated	NIST	NIST	M+H-H2O	120.044	0	1	118923	N/A	C1=CC=C(C(=C1)C(=O)[O-])[NH3+]	InChI=1S/C7H7NO2/c8-6-4-2-1-3-5(6)7(9)10/h1-4H,8H2,(H,9,10)	N/A	3	Positive	UPDATE-SINGLE-ANNOTATED-BRONZE	Bronze	7215	spectra_filtered/specs_ms.mgf	lib-00040.mgf	0.951918	NIST17	14367000	173.863	32.4765	3	0.00389862	120.044	120.048	1	spectra_filtered/specs_ms.mgf7215	14		0	0	RWZYAGGXGHYGMB-UHFFFAOYSA-N	RWZYAGGXGHYGMB	Benzenoids	Benzene and substituted derivatives	Benzoic acids and derivatives	N/A	N/A	N/A
CCMSLIB00003368189	N-(2,4-Dinitrophenyl)-L-methionine	ESI	HCD	Isolated	NIST	NIST	M+H-C6H5O4N3	133.032	0	1	3950285	N/A	CSCCC(C(=O)O)NC1=C(C=C(C=C1)[N+](=O)[O-])[N+](=O)[O-]	InChI=1S/C11H13N3O6S/c1-21-5-4-9(11(15)16)12-8-3-2-7(13(17)18)6-10(8)14(19)20/h2-3,6,9,12H,4-5H2,1H3,(H,15,16)	N/A	3	Positive	UPDATE-SINGLE-ANNOTATED-BRONZE	Bronze	2165	spectra_filtered/specs_ms.mgf	lib-00040.mgf	0.951909	NIST17	1293300	34.869	0	5	0	133.032	133.032	1	spectra_filtered/specs_ms.mgf2165	20		0	0	DOHZIJDJOSBJFP-UHFFFAOYSA-N	DOHZIJDJOSBJFP	Organic acids and derivatives	Carboxylic acids and derivatives	Amino acids, peptides, and analogues	N/A	N/A	N/A
CCMSLIB00003440817	Pyridoxine	ESI	HCD	Isolated	NIST	NIST	M+H	170.081	0	1	65236	N/A	CC1=NC=C(C(=C1O)CO)CO	InChI=1S/C8H11NO3/c1-5-8(12)7(4-11)6(3-10)2-9-5/h2,10-12H,3-4H2,1H3	N/A	3	Positive	UPDATE-SINGLE-ANNOTATED-BRONZE	Bronze	2073	spectra_filtered/specs_ms.mgf	lib-00040.mgf	0.951904	NIST17	3018000	39.593	0	6	0	170.081	170.081	1	spectra_filtered/specs_ms.mgf2073	20		1	19	LXNHXLLTXMVWPM-UHFFFAOYSA-N	LXNHXLLTXMVWPM	Organoheterocyclic compounds	Pyridines and derivatives	Pyridoxines	Nicotinic acid alkaloids	Pyridine alkaloids	Alkaloids
CCMSLIB00003265733	Tributyl phosphate	ESI	HCD	Isolated	NIST	NIST	M+H	267.172	0	1	126738	N/A	CCCCOP(=O)(OCCCC)OCCCC	InChI=1S/C12H27O4P/c1-4-7-10-14-17(13,15-11-8-5-2)16-12-9-6-3/h4-12H2,1-3H3	N/A	3	Positive	UPDATE-SINGLE-ANNOTATED-BRONZE	Bronze	101	spectra_filtered/specs_ms.mgf	lib-00040.mgf	0.951852	NIST17	677990	381.268	0.342673	5	9.15527e-05	267.172	267.172	1	spectra_filtered/specs_ms.mgf101	20		0	0	STCOOQWBFONSKY-UHFFFAOYSA-N	STCOOQWBFONSKY	Organic acids and derivatives	Organic phosphoric acids and derivatives	Phosphate esters			Fatty acids
CCMSLIB00004691194	1-Methyladenosine	N/A	ESI-QFT	isolated	MoNA	MoNA:VF-NPL-QEHF000131	[M+H]+	282.12	0	1	N/A	N/A	N/A	InChI=1S/C11H15N5O4/c1-15-3-14-10-6(9(15)12)13-4-16(10)11-8(19)7(18)5(2-17)20-11/h3-5,7-8,11-12,17-19H,2H2,1H3/t5-,7-,8-,11-/m1/s1	N/A	3	positive	UPDATE-SINGLE-ANNOTATED-BRONZE	Bronze	2098	spectra_filtered/specs_ms.mgf	lib-00002.mgf	0.951765	MONA	2170900	26.764	4.97593	3	0.00140381	282.12	282.119	1	spectra_filtered/specs_ms.mgf2098	19		0	0	GFYLSDSUCHVORB-IOSLPCCCSA-N	GFYLSDSUCHVORB	N/A	N/A	N/A	N/A	N/A	N/A
CCMSLIB00003196927	L-Arginine	ESI	Q-TOF	Isolated	NIST	NIST	M+H	175.119	0	1	74793	N/A	C(CC(C(=O)[O-])N)C[NH+]=C(N)N	InChI=1S/C6H14N4O2/c7-4(5(11)12)2-1-3-10-6(8)9/h4H,1-3,7H2,(H,11,12)(H4,8,9,10)/t4-/m0/s1	N/A	3	Positive	UPDATE-SINGLE-ANNOTATED-BRONZE	Bronze	2094	spectra_filtered/specs_ms.mgf	lib-00040.mgf	0.951743	NIST17	6455200	25.044	0	6	0	175.119	175.119	1	spectra_filtered/specs_ms.mgf2094	20		7	81	ODKSFYDXXFIFQN-UHFFFAOYSA-N	ODKSFYDXXFIFQN	Organic acids and derivatives	Carboxylic acids and derivatives	Amino acids, peptides, and analogues	N/A	N/A	N/A
CCMSLIB00003718909	Anthranilic acid	ESI	HCD	Isolated	NIST	NIST	M+H	138.055	0	1	118923	N/A	C1=CC=C(C(=C1)C(=O)[O-])[NH3+]	InChI=1S/C7H7NO2/c8-6-4-2-1-3-5(6)7(9)10/h1-4H,8H2,(H,9,10)	N/A	3	Positive	UPDATE-SINGLE-ANNOTATED-BRONZE	Bronze	5978	spectra_filtered/specs_ms.mgf	lib-00040.mgf	0.951627	NIST17	1260360	172.013	0.663161	3	9.15527e-05	138.055	138.055	1	spectra_filtered/specs_ms.mgf5978	16		0	0	RWZYAGGXGHYGMB-UHFFFAOYSA-N	RWZYAGGXGHYGMB	Benzenoids	Benzene and substituted derivatives	Benzoic acids and derivatives	N/A	N/A	N/A
CCMSLIB00004691193	1-Methyladenosine	N/A	ESI-QFT	isolated	MoNA	MoNA:VF-NPL-QEHF000130	[M+H]+	282.12	0	1	N/A	N/A	N/A	InChI=1S/C11H15N5O4/c1-15-3-14-10-6(9(15)12)13-4-16(10)11-8(19)7(18)5(2-17)20-11/h3-5,7-8,11-12,17-19H,2H2,1H3/t5-,7-,8-,11-/m1/s1	N/A	3	positive	UPDATE-SINGLE-ANNOTATED-BRONZE	Bronze	2092	spectra_filtered/specs_ms.mgf	lib-00002.mgf	0.951622	MONA	3223030	30.531	2.48796	4	0.000701904	282.12	282.119	1	spectra_filtered/specs_ms.mgf2092	20		0	0	GFYLSDSUCHVORB-IOSLPCCCSA-N	GFYLSDSUCHVORB	N/A	N/A	N/A	N/A	N/A	N/A
CCMSLIB00003397341	DL-Arginine	ESI	HCD	Isolated	NIST	NIST	M+H	175.119	0	1	7200251	N/A	C(CC(C(=O)[O-])N)C[NH+]=C(N)N	InChI=1S/C6H14N4O2/c7-4(5(11)12)2-1-3-10-6(8)9/h4H,1-3,7H2,(H,11,12)(H4,8,9,10)	N/A	3	Positive	UPDATE-SINGLE-ANNOTATED-BRONZE	Bronze	2094	spectra_filtered/specs_ms.mgf	lib-00040.mgf	0.9515	NIST17	6455200	25.044	0	6	0	175.119	175.119	1	spectra_filtered/specs_ms.mgf2094	20		17	1977	ODKSFYDXXFIFQN-UHFFFAOYSA-N	ODKSFYDXXFIFQN	Organic acids and derivatives	Carboxylic acids and derivatives	Amino acids, peptides, and analogues	N/A	N/A	N/A
CCMSLIB00003470371	N-.alpha.-Acetyl-L-ornithine	ESI	HCD	Isolated	NIST	NIST	M+H-C2H4O2	115.087	0	1	6205089	N/A	CC(=O)NC(CCCN)C(=O)O	InChI=1S/C7H14N2O3/c1-5(10)9-6(7(11)12)3-2-4-8/h6H,2-4,8H2,1H3,(H,9,10)(H,11,12)/t6-/m0/s1	N/A	3	Positive	UPDATE-SINGLE-ANNOTATED-BRONZE	Bronze	2223	spectra_filtered/specs_ms.mgf	lib-00040.mgf	0.951486	NIST17	982180	25.11	0	3	0	115.087	115.087	1	spectra_filtered/specs_ms.mgf2223	3		0	0	JRLGPAXAGHMNOL-UHFFFAOYSA-N	JRLGPAXAGHMNOL	Organic acids and derivatives	Carboxylic acids and derivatives	Amino acids, peptides, and analogues	Small peptides	Dipeptides	Amino acids and Peptides
CCMSLIB00006704862	2-(3-carboxypropanoylamino)-3-methylpentanoic acid	LC-ESI	Orbitrap	commercial	Trent Northen	JGI:211545	M+H	232.118	0	1	N/A	N/A	CCC(C)C(N=C(O)CCC(=O)O)C(=O)O	InChI=1S/C10H17NO5/c1-3-6(2)9(10(15)16)11-7(12)4-5-8(13)14/h6,9H,3-5H2,1-2H3,(H,11,12)(H,13,14)(H,15,16)	N/A	3	Positive	UPDATE-SINGLE-ANNOTATED-BRONZE	Bronze	3270	spectra_filtered/specs_ms.mgf	lib-00009.mgf	0.951477	BERKELEY-LAB	679880	186.248	0.131474	9	3.05176e-05	232.118	232.118	1	spectra_filtered/specs_ms.mgf3270	4		0	0	LLXWDSPVRCKBPZ-UHFFFAOYSA-N	LLXWDSPVRCKBPZ	Organic acids and derivatives	Carboxylic acids and derivatives	Amino acids, peptides, and analogues	Fatty Acids and Conjugates	Dicarboxylic acids	Fatty acids
CCMSLIB00003220438	Ile-Phe	ESI	Q-TOF	Isolated	NIST	NIST	M+H	279.17	0	1	0	N/A	CCC(C)C(C(=O)NC(CC1=CC=CC=C1)C(=O)O)N	InChI=1S/C15H22N2O3/c1-3-10(2)13(16)14(18)17-12(15(19)20)9-11-7-5-4-6-8-11/h4-8,10,12-13H,3,9,16H2,1-2H3,(H,17,18)(H,19,20)/t10-,12-,13+/m0/s1	N/A	3	Positive	UPDATE-SINGLE-ANNOTATED-BRONZE	Bronze	7056	spectra_filtered/specs_ms.mgf	lib-00040.mgf	0.951401	NIST17	1759100	182.08	0.437261	4	0.00012207	279.17	279.17	1	spectra_filtered/specs_ms.mgf7056	20		0	0	WMDZARSFSMZOQO-UHFFFAOYSA-N	WMDZARSFSMZOQO	Organic acids and derivatives	Carboxylic acids and derivatives	Amino acids, peptides, and analogues	Small peptides	Dipeptides	Amino acids and Peptides
CCMSLIB00005738562	Massbank:RP031302 1-Methyladenosine	ESI	qTof	Isolated	Massbank	Massbank	M+H	282.12	0	1	N/A	N/A	Cn1cnc2c(c1=N)ncn2[C@H]3[C@@H]([C@@H]([C@H](O3)CO)O)O	1S/C11H15N5O4/c1-15-3-14-10-6(9(15)12)13-4-16(10)11-8(19)7(18)5(2-17)20-11/h3-5,7-8,11-12,17-19H,2H2,1H3/t5-,7-,8-,11-/m1/s1	N/A	3	Positive	UPDATE-SINGLE-ANNOTATED-BRONZE	Bronze	2072	spectra_filtered/specs_ms.mgf	lib-00038.mgf	0.951244	MASSBANK	10387400	128.696	1.08172	4	0.000305176	282.12	282.12	1	spectra_filtered/specs_ms.mgf2072	19		0	0	GFYLSDSUCHVORB-IOSLPCCCSA-N	GFYLSDSUCHVORB	N/A	N/A	N/A	Nucleosides	Purine nucleos(t)ides	Carbohydrates
CCMSLIB00003196635	Val-Leu	ESI	Q-TOF	Isolated	NIST	NIST	M+H	231.17	0	1	3989977	N/A	CC(C)CC(C(=O)O)NC(=O)C(C(C)C)N	InChI=1S/C11H22N2O3/c1-6(2)5-8(11(15)16)13-10(14)9(12)7(3)4/h6-9H,5,12H2,1-4H3,(H,13,14)(H,15,16)/t8-,9-/m0/s1	N/A	3	Positive	UPDATE-SINGLE-ANNOTATED-BRONZE	Bronze	4907	spectra_filtered/specs_ms.mgf	lib-00040.mgf	0.951191	NIST17	2967660	151.409	0.39604	4	9.15527e-05	231.17	231.17	1	spectra_filtered/specs_ms.mgf4907	20		2	22	XCTHZFGSVQBHBW-UHFFFAOYSA-N	XCTHZFGSVQBHBW	Organic acids and derivatives	Carboxylic acids and derivatives	Amino acids, peptides, and analogues	Small peptides	Dipeptides	Amino acids and Peptides
CCMSLIB00003729196	Thr-Leu	ESI	HCD	Isolated	NIST	NIST	M+H	233.15	0	1	50299122	N/A	CC(C)CC(C(=O)O)NC(=O)C(C(C)O)N	InChI=1S/C10H20N2O4/c1-5(2)4-7(10(15)16)12-9(14)8(11)6(3)13/h5-8,13H,4,11H2,1-3H3,(H,12,14)(H,15,16)/t6-,7+,8+/m1/s1	N/A	3	Positive	UPDATE-SINGLE-ANNOTATED-BRONZE	Bronze	3782	spectra_filtered/specs_ms.mgf	lib-00040.mgf	0.95114	NIST17	808700	134.678	0	9	0	233.15	233.15	1	spectra_filtered/specs_ms.mgf3782	20		3	10	BQBCIBCLXBKYHW-UHFFFAOYSA-N	BQBCIBCLXBKYHW	Organic acids and derivatives	Carboxylic acids and derivatives	Amino acids, peptides, and analogues	Small peptides	Dipeptides	Amino acids and Peptides
CCMSLIB00003729196	Thr-Leu	ESI	HCD	Isolated	NIST	NIST	M+H	233.15	0	1	50299122	N/A	CC(C)CC(C(=O)O)NC(=O)C(C(C)O)N	InChI=1S/C10H20N2O4/c1-5(2)4-7(10(15)16)12-9(14)8(11)6(3)13/h5-8,13H,4,11H2,1-3H3,(H,12,14)(H,15,16)/t6-,7+,8+/m1/s1	N/A	3	Positive	UPDATE-SINGLE-ANNOTATED-BRONZE	Bronze	12746	spectra_filtered/specs_ms.mgf	lib-00040.mgf	0.95114	NIST17	808700	134.428	0	9	0	233.15	233.15	1	spectra_filtered/specs_ms.mgf12746	20		3	10	BQBCIBCLXBKYHW-UHFFFAOYSA-N	BQBCIBCLXBKYHW	Organic acids and derivatives	Carboxylic acids and derivatives	Amino acids, peptides, and analogues	Small peptides	Dipeptides	Amino acids and Peptides
CCMSLIB00003708492	Lauric acid diethanolamide	ESI	HCD	Isolated	NIST	NIST	M+H	288.253	0	1	120401	N/A	CCCCCCCCCCCC(=O)N(CCO)CCO	InChI=1S/C16H33NO3/c1-2-3-4-5-6-7-8-9-10-11-16(20)17(12-14-18)13-15-19/h18-19H,2-15H2,1H3	N/A	3	Positive	UPDATE-SINGLE-ANNOTATED-BRONZE	Bronze	3474	spectra_filtered/specs_ms.mgf	lib-00040.mgf	0.951132	NIST17	621050	345.509	0.317612	5	9.15527e-05	288.253	288.253	1	spectra_filtered/specs_ms.mgf3474	16		28	1229	AOMUHOFOVNGZAN-UHFFFAOYSA-N	AOMUHOFOVNGZAN	Lipids and lipid-like molecules	Fatty Acyls	Fatty amides	Fatty amides	N-acyl ethanolamines (endocannabinoids)	Fatty acids
CCMSLIB00003444614	2-Aminoadipic acid	ESI	HCD	Isolated	NIST	NIST	M+H	162.076	0	1	542325	N/A	C(CC(C(=O)O)N)CC(=O)O	InChI=1S/C6H11NO4/c7-4(6(10)11)2-1-3-5(8)9/h4H,1-3,7H2,(H,8,9)(H,10,11)	N/A	3	Positive	UPDATE-SINGLE-ANNOTATED-BRONZE	Bronze	2184	spectra_filtered/specs_ms.mgf	lib-00040.mgf	0.951129	NIST17	540370	25.776	0	6	0	162.076	162.076	1	spectra_filtered/specs_ms.mgf2184	20		0	0	OYIFNHCXNCRBQI-UHFFFAOYSA-N	OYIFNHCXNCRBQI	Organic acids and derivatives	Carboxylic acids and derivatives	Amino acids, peptides, and analogues	Small peptides	Aminoacids	Amino acids and Peptides
CCMSLIB00003220423	Ile-Glu	ESI	Q-TOF	Isolated	NIST	NIST	M+H	261.145	0	1	0	N/A	CCC(C)C(C(=O)NC(CCC(=O)O)C(=O)O)N	InChI=1S/C11H20N2O5/c1-3-6(2)9(12)10(16)13-7(11(17)18)4-5-8(14)15/h6-7,9H,3-5,12H2,1-2H3,(H,13,16)(H,14,15)(H,17,18)/t6-,7-,9-/m0/s1	N/A	3	Positive	UPDATE-SINGLE-ANNOTATED-BRONZE	Bronze	4898	spectra_filtered/specs_ms.mgf	lib-00040.mgf	0.951116	NIST17	870440	56.756	0.350583	4	9.15527e-05	261.145	261.145	1	spectra_filtered/specs_ms.mgf4898	20		3	60	KTGFOCFYOZQVRJ-UHFFFAOYSA-N	KTGFOCFYOZQVRJ	Organic acids and derivatives	Carboxylic acids and derivatives	Amino acids, peptides, and analogues	Small peptides	Dipeptides	Amino acids and Peptides
CCMSLIB00006685840	DL-ISOLEUCINE	LC-ESI	Orbitrap	commercial	Trent Northen	JGI:192523	M+H	132.102	0	1	N/A	N/A	CCC(C)C(N)C(=O)O	InChI=1S/C6H13NO2/c1-3-4(2)5(7)6(8)9/h4-5H,3,7H2,1-2H3,(H,8,9)	N/A	3	Positive	UPDATE-SINGLE-ANNOTATED-BRONZE	Bronze	3317	spectra_filtered/specs_ms.mgf	lib-00009.mgf	0.95103	BERKELEY-LAB	559040	231.757	0.808553	3	0.000106812	132.102	132.102	1	spectra_filtered/specs_ms.mgf3317	20		0	0	AGPKZVBTJJNPAG-UHFFFAOYSA-N	AGPKZVBTJJNPAG	Organic acids and derivatives	Carboxylic acids and derivatives	Amino acids, peptides, and analogues	Small peptides	Aminoacids	Amino acids and Peptides
CCMSLIB00006709453	DL-ISOLEUCINE	LC-ESI	Orbitrap	commercial	Trent Northen	JGI:1214473	M+H	132.102	0	1	N/A	N/A	CCC(C)C(N)C(=O)O	InChI=1S/C6H13NO2/c1-3-4(2)5(7)6(8)9/h4-5H,3,7H2,1-2H3,(H,8,9)	N/A	3	Positive	UPDATE-SINGLE-ANNOTATED-BRONZE	Bronze	3317	spectra_filtered/specs_ms.mgf	lib-00009.mgf	0.95103	BERKELEY-LAB	559040	231.757	0.808553	3	0.000106812	132.102	132.102	1	spectra_filtered/specs_ms.mgf3317	20		0	0	AGPKZVBTJJNPAG-UHFFFAOYSA-N	AGPKZVBTJJNPAG	Organic acids and derivatives	Carboxylic acids and derivatives	Amino acids, peptides, and analogues	Small peptides	Aminoacids	Amino acids and Peptides
CCMSLIB00004691195	1-Methyladenosine	N/A	ESI-QFT	isolated	MoNA	MoNA:VF-NPL-QEHF000132	[M+H]+	282.12	0	1	N/A	N/A	N/A	InChI=1S/C11H15N5O4/c1-15-3-14-10-6(9(15)12)13-4-16(10)11-8(19)7(18)5(2-17)20-11/h3-5,7-8,11-12,17-19H,2H2,1H3/t5-,7-,8-,11-/m1/s1	N/A	3	positive	UPDATE-SINGLE-ANNOTATED-BRONZE	Bronze	2092	spectra_filtered/specs_ms.mgf	lib-00002.mgf	0.950949	MONA	3223030	30.531	2.48796	4	0.000701904	282.12	282.119	1	spectra_filtered/specs_ms.mgf2092	20		0	0	GFYLSDSUCHVORB-IOSLPCCCSA-N	GFYLSDSUCHVORB	N/A	N/A	N/A	N/A	N/A	N/A
CCMSLIB00003183477	Val-Val	ESI	Q-TOF	Isolated	NIST	NIST	M+H	217.155	0	1	3918943	N/A	CC(C)C(C(=O)NC(C(C)C)C(=O)[O-])[NH3+]	InChI=1S/C10H20N2O3/c1-5(2)7(11)9(13)12-8(6(3)4)10(14)15/h5-8H,11H2,1-4H3,(H,12,13)(H,14,15)/t7-,8-/m0/s1	N/A	3	Positive	UPDATE-SINGLE-ANNOTATED-BRONZE	Bronze	6909	spectra_filtered/specs_ms.mgf	lib-00040.mgf	0.950944	NIST17	818400	80.634	0.421601	4	9.15527e-05	217.155	217.155	1	spectra_filtered/specs_ms.mgf6909	20		0	0	KRNYOVHEKOBTEF-UHFFFAOYSA-N	KRNYOVHEKOBTEF	Organic acids and derivatives	Carboxylic acids and derivatives	Amino acids, peptides, and analogues	N/A	N/A	N/A
CCMSLIB00003135599	Spectral Match to Tyr-Pro from NIST14	ESI	Q-TOF	Isolated	Data from Pieter Dorrestein	Data deposited by lfnothias	M+H	279.133	0	1	N/A	N/A	N/A	N/A	N/A	3	Positive	UPDATE-SINGLE-ANNOTATED-BRONZE	Bronze	8779	spectra_filtered/specs_ms.mgf	lib-00015.mgf	0.950872	GNPS-NIST14-MATCHES	401530	137.863	3.2799	7	0.000915527	279.133	279.134	1	spectra_filtered/specs_ms.mgf8779	20		95	6541	N/A	N/A	N/A	N/A	N/A	N/A	N/A	N/A
CCMSLIB00003295635	Adenosine 3',5'-cyclic monophosphate	ESI	HCD	Isolated	NIST	NIST	M+H	330.06	0	1	60924	N/A	N/A	N/A	N/A	3	Positive	UPDATE-SINGLE-ANNOTATED-BRONZE	Bronze	11070	spectra_filtered/specs_ms.mgf	lib-00040.mgf	0.950836	NIST17	745040	36.811	1.29445	5	0.000427246	330.06	330.059	1	spectra_filtered/specs_ms.mgf11070	20		0	0	N/A	N/A	N/A	N/A	N/A	N/A	N/A	N/A
CCMSLIB00003723423	Glycyl-L-norleucine	ESI	HCD	Isolated	NIST	NIST	M+H	189.123	0	1	19257046	N/A	CCCCC(C(=O)[O-])NC(=O)C[NH3+]	InChI=1S/C8H16N2O3/c1-2-3-4-6(8(12)13)10-7(11)5-9/h6H,2-5,9H2,1H3,(H,10,11)(H,12,13)	N/A	3	Positive	UPDATE-SINGLE-ANNOTATED-BRONZE	Bronze	7657	spectra_filtered/specs_ms.mgf	lib-00040.mgf	0.950833	NIST17	514200	122.037	0.48409	3	9.15527e-05	189.123	189.123	1	spectra_filtered/specs_ms.mgf7657	20		0	0	XVUIZOUTLADVIH-UHFFFAOYSA-N	XVUIZOUTLADVIH	Organic acids and derivatives	Carboxylic acids and derivatives	Amino acids, peptides, and analogues	N/A	N/A	N/A
CCMSLIB00003738706	Ile-Pro	ESI	HCD	Isolated	NIST	NIST	M+H	229.155	0	1	0	N/A	CCC(C)C(C(=O)N1CCCC1C(=O)[O-])[NH3+]	InChI=1S/C11H20N2O3/c1-3-7(2)9(12)10(14)13-6-4-5-8(13)11(15)16/h7-9H,3-6,12H2,1-2H3,(H,15,16)/t7-,8-,9-/m0/s1	N/A	3	Positive	UPDATE-SINGLE-ANNOTATED-BRONZE	Bronze	3877	spectra_filtered/specs_ms.mgf	lib-00040.mgf	0.950815	NIST17	2546150	149.901	0	4	0	229.155	229.155	1	spectra_filtered/specs_ms.mgf3877	20		1	5	BBIXOODYWPFNDT-UHFFFAOYSA-N	BBIXOODYWPFNDT	Organic acids and derivatives	Carboxylic acids and derivatives	Amino acids, peptides, and analogues	N/A	N/A	N/A
CCMSLIB00000221701	Massbank:PB000413 Tyrosine|2-amino-3-(4-hydroxyphenyl)propanoic acid	ESI	LC-ESI-QTOF	Isolated	Putative Massbank Match	Massbank	[M+H]+	182.082	0	1	N/A	N/A	C1=CC(=CC=C1CC(C(=O)O)N)O	1S/C9H11NO3/c10-8(9(12)13)5-6-1-3-7(11)4-2-6/h1-4,8,11H,5,10H2,(H,12,13)	N/A	3	Positive	UPDATE-SINGLE-ANNOTATED-BRONZE	Bronze	3365	spectra_filtered/specs_ms.mgf	lib-00038.mgf	0.950559	MASSBANK	1420400	39.516	4.9443	6	0.000900269	182.082	182.081	1	spectra_filtered/specs_ms.mgf3365	20		1	14	OUYCCCASQSFEME-UHFFFAOYSA-N	OUYCCCASQSFEME	Organic acids and derivatives	Carboxylic acids and derivatives	Amino acids, peptides, and analogues	Small peptides	Aminoacids	Amino acids and Peptides|Shikimates and Phenylpropanoids
CCMSLIB00003736505	Ile-Phe	ESI	HCD	Isolated	NIST	NIST	M+H	279.17	0	1	0	N/A	CCC(C)C(C(=O)NC(CC1=CC=CC=C1)C(=O)O)N	InChI=1S/C15H22N2O3/c1-3-10(2)13(16)14(18)17-12(15(19)20)9-11-7-5-4-6-8-11/h4-8,10,12-13H,3,9,16H2,1-2H3,(H,17,18)(H,19,20)/t10-,12-,13+/m0/s1	N/A	3	Positive	UPDATE-SINGLE-ANNOTATED-BRONZE	Bronze	7056	spectra_filtered/specs_ms.mgf	lib-00040.mgf	0.950524	NIST17	1759100	182.08	0.437261	5	0.00012207	279.17	279.17	1	spectra_filtered/specs_ms.mgf7056	20		0	0	WMDZARSFSMZOQO-UHFFFAOYSA-N	WMDZARSFSMZOQO	Organic acids and derivatives	Carboxylic acids and derivatives	Amino acids, peptides, and analogues	Small peptides	Dipeptides	Amino acids and Peptides
CCMSLIB00003137123	Spectral Match to Val-Phe from NIST14	ESI	qTof	Isolated	Data from Chris Turck	Data deposited by fevargas	M+H	265.155	264.147	1	N/A	N/A	CC(C)[C@@H](C(=O)N[C@@H](CC1=CC=CC=C1)C(=O)O)N	InChI=1S/C14H20N2O3/c1-9(2)12(15)13(17)16-11(14(18)19)8-10-6-4-3-5-7-10/h3-7,9,11-12H,8,15H2,1-2H3,(H,16,17)(H,18,19)/t11-,12-/m0/s1	N/A	3	Positive	UPDATE-SINGLE-ANNOTATED-BRONZE	Bronze	5763	spectra_filtered/specs_ms.mgf	lib-00015.mgf	0.950517	GNPS-NIST14-MATCHES	1624260	164.498	1.15093	5	0.000305176	265.155	265.155	1	spectra_filtered/specs_ms.mgf5763	20		25	1863	GJNDXQBALKCYSZ-RYUDHWBXSA-N	GJNDXQBALKCYSZ	Organic acids and derivatives	Carboxylic acids and derivatives	Amino acids, peptides, and analogues	Small peptides	Dipeptides	Amino acids and Peptides
CCMSLIB00003220445	Ile-Phe	ESI	Q-TOF	Isolated	NIST	NIST	M+H	279.17	0	1	0	N/A	CCC(C)C(C(=O)NC(CC1=CC=CC=C1)C(=O)O)N	InChI=1S/C15H22N2O3/c1-3-10(2)13(16)14(18)17-12(15(19)20)9-11-7-5-4-6-8-11/h4-8,10,12-13H,3,9,16H2,1-2H3,(H,17,18)(H,19,20)/t10-,12-,13+/m0/s1	N/A	3	Positive	UPDATE-SINGLE-ANNOTATED-BRONZE	Bronze	7056	spectra_filtered/specs_ms.mgf	lib-00040.mgf	0.950494	NIST17	1759100	182.08	0.437261	4	0.00012207	279.17	279.17	1	spectra_filtered/specs_ms.mgf7056	20		0	0	WMDZARSFSMZOQO-UHFFFAOYSA-N	WMDZARSFSMZOQO	Organic acids and derivatives	Carboxylic acids and derivatives	Amino acids, peptides, and analogues	Small peptides	Dipeptides	Amino acids and Peptides
CCMSLIB00003372467	Adenosine 2',3'-cyclic monophosphate	ESI	HCD	Isolated	NIST	NIST	M+H	330.06	0	1	634015	N/A	C1=NC2=C(C(=N1)N)N=CN2C3C4C(C(O3)CO)OP(=O)(O4)O	InChI=1S/C10H12N5O6P/c11-8-5-9(13-2-12-8)15(3-14-5)10-7-6(4(1-16)19-10)20-22(17,18)21-7/h2-4,6-7,10,16H,1H2,(H,17,18)(H2,11,12,13)/t4-,6-,7-,10+/m1/s1	N/A	3	Positive	UPDATE-SINGLE-ANNOTATED-BRONZE	Bronze	11070	spectra_filtered/specs_ms.mgf	lib-00040.mgf	0.950356	NIST17	745040	36.811	1.29445	6	0.000427246	330.06	330.059	1	spectra_filtered/specs_ms.mgf11070	20		0	0	KMYWVDDIPVNLME-UHFFFAOYSA-N	KMYWVDDIPVNLME	Nucleosides, nucleotides, and analogues	Purine nucleotides	Cyclic purine nucleotides	Nucleosides	Purine nucleos(t)ides	Carbohydrates
CCMSLIB00003220559	Ile-Pro	ESI	Q-TOF	Isolated	NIST	NIST	M+H	229.155	0	1	0	N/A	CCC(C)C(C(=O)N1CCCC1C(=O)[O-])[NH3+]	InChI=1S/C11H20N2O3/c1-3-7(2)9(12)10(14)13-6-4-5-8(13)11(15)16/h7-9H,3-6,12H2,1-2H3,(H,15,16)/t7-,8-,9-/m0/s1	N/A	3	Positive	UPDATE-SINGLE-ANNOTATED-BRONZE	Bronze	3877	spectra_filtered/specs_ms.mgf	lib-00040.mgf	0.950299	NIST17	2546150	149.901	0	3	0	229.155	229.155	1	spectra_filtered/specs_ms.mgf3877	20		1	5	BBIXOODYWPFNDT-UHFFFAOYSA-N	BBIXOODYWPFNDT	Organic acids and derivatives	Carboxylic acids and derivatives	Amino acids, peptides, and analogues	N/A	N/A	N/A
CCMSLIB00003452429	2'-Deoxycytidine	ESI	HCD	Isolated	NIST	NIST	2M+H	455.189	0	1	951779	N/A	C1C(C(OC1N2C=CC(=NC2=O)N)CO)O	InChI=1S/C9H13N3O4/c10-7-1-2-12(9(15)11-7)8-3-5(14)6(4-13)16-8/h1-2,5-6,8,13-14H,3-4H2,(H2,10,11,15)/t5-,6+,8-/m0/s1	N/A	3	Positive	UPDATE-SINGLE-ANNOTATED-BRONZE	Bronze	2161	spectra_filtered/specs_ms.mgf	lib-00040.mgf	0.950179	NIST17	1241300	35.276	1.13974	3	0.000518799	455.189	455.188	1	spectra_filtered/specs_ms.mgf2161	8		0	0	CKTSBUTUHBMZGZ-UHFFFAOYSA-N	CKTSBUTUHBMZGZ	Nucleosides, nucleotides, and analogues	Pyrimidine nucleosides	Pyrimidine 2'-deoxyribonucleosides	Nucleosides	Pyrimidine nucleos(t)ides	Carbohydrates
CCMSLIB00003134753	Spectral Match to Adenosine 2',3'-cyclic monophosphate from NIST14	ESI	HCD	Isolated	Data from Pieter Dorrestein	Data deposited by lfnothias	M+H	330.06	0	1	634015	N/A	N/A	N/A	N/A	3	Positive	UPDATE-SINGLE-ANNOTATED-BRONZE	Bronze	11070	spectra_filtered/specs_ms.mgf	lib-00015.mgf	0.950115	GNPS-NIST14-MATCHES	745040	36.811	1.84921	6	0.000610352	330.06	330.059	1	spectra_filtered/specs_ms.mgf11070	20		5	113	N/A	N/A	N/A	N/A	N/A	N/A	N/A	N/A
CCMSLIB00003736797	Thr-Phe	ESI	HCD	Isolated	NIST	NIST	M+H	267.134	0	1	16875277	N/A	N/A	N/A	N/A	3	Positive	UPDATE-SINGLE-ANNOTATED-BRONZE	Bronze	3982	spectra_filtered/specs_ms.mgf	lib-00040.mgf	0.950094	NIST17	704000	142.707	2.28482	8	0.000610352	267.134	267.133	1	spectra_filtered/specs_ms.mgf3982	20		16	1048	N/A	N/A	N/A	N/A	N/A	N/A	N/A	N/A
CCMSLIB00003136287	Spectral Match to Dioctyl phthalate from NIST14	ESI	QqQ	Isolated	Data from Pieter Dorrestein	Data deposited by lfnothias	M+H	391.284	0	1	117840	N/A	N/A	N/A	N/A	3	Positive	UPDATE-SINGLE-ANNOTATED-BRONZE	Bronze	1295	spectra_filtered/specs_ms.mgf	lib-00015.mgf	0.950089	GNPS-NIST14-MATCHES	1088400	511.521	0.779934	5	0.000305176	391.284	391.284	1	spectra_filtered/specs_ms.mgf1295	20		238	17737	N/A	N/A	N/A	N/A	N/A	N/A	N/A	N/A
CCMSLIB00003736492	His-Leu	ESI	HCD	Isolated	NIST	NIST	M+H	269.161	0	1	0	N/A	CC(C)CC(C(=O)[O-])NC(=O)C(CC1=CN=CN1)[NH3+]	InChI=1S/C12H20N4O3/c1-7(2)3-10(12(18)19)16-11(17)9(13)4-8-5-14-6-15-8/h5-7,9-10H,3-4,13H2,1-2H3,(H,14,15)(H,16,17)(H,18,19)/t9-,10-/m0/s1	N/A	3	Positive	UPDATE-SINGLE-ANNOTATED-BRONZE	Bronze	16926	spectra_filtered/specs_ms.mgf	lib-00040.mgf	0.950052	NIST17	965000	43.331	0.340141	7	9.15527e-05	269.161	269.161	1	spectra_filtered/specs_ms.mgf16926	20		1	29	MMFKFJORZBJVNF-UHFFFAOYSA-N	MMFKFJORZBJVNF	Organic acids and derivatives	Carboxylic acids and derivatives	Amino acids, peptides, and analogues	N/A	N/A	N/A
CCMSLIB00003620600	Helicin	ESI	HCD	Isolated	NIST	NIST	M+H-C6H10O6	107.049	0	1	618655	N/A	C1=CC=C(C(=C1)C=O)OC2C(C(C(C(O2)CO)O)O)O	InChI=1S/C13H16O7/c14-5-7-3-1-2-4-8(7)19-13-12(18)11(17)10(16)9(6-15)20-13/h1-5,9-13,15-18H,6H2/t9-,10-,11+,12-,13-/m1/s1	N/A	3	Positive	UPDATE-SINGLE-ANNOTATED-BRONZE	Bronze	2478	spectra_filtered/specs_ms.mgf	lib-00040.mgf	0.950032	NIST17	412860	86.547	0	4	0	107.049	107.049	1	spectra_filtered/specs_ms.mgf2478	20		0	0	BGOFCVIGEYGEOF-UHFFFAOYSA-N	BGOFCVIGEYGEOF	Organic oxygen compounds	Organooxygen compounds	Carbohydrates and carbohydrate conjugates	Phenolic acids (C6-C1)	Simple phenolic acids	Shikimates and Phenylpropanoids
CCMSLIB00003736829	Val-Phe	ESI	HCD	Isolated	NIST	NIST	M+H	265.155	0	1	0	N/A	CC(C)C(C(=O)NC(CC1=CC=CC=C1)C(=O)O)N	InChI=1S/C14H20N2O3/c1-9(2)12(15)13(17)16-11(14(18)19)8-10-6-4-3-5-7-10/h3-7,9,11-12H,8,15H2,1-2H3,(H,16,17)(H,18,19)/t11-,12+/m0/s1	N/A	3	Positive	UPDATE-SINGLE-ANNOTATED-BRONZE	Bronze	5763	spectra_filtered/specs_ms.mgf	lib-00040.mgf	0.949903	NIST17	1624260	164.498	0	6	0	265.155	265.155	1	spectra_filtered/specs_ms.mgf5763	20		0	0	GJNDXQBALKCYSZ-UHFFFAOYSA-N	GJNDXQBALKCYSZ	Organic acids and derivatives	Carboxylic acids and derivatives	Amino acids, peptides, and analogues	Small peptides	Dipeptides	Amino acids and Peptides
CCMSLIB00005884649	NORLEUCINE - 40.0 eV	ESI	Orbitrap	Isolated	Madeleine Ernst	Anna Abrahamsson	M+H	132.102	0	1	327-57-1	N/A	CCCC[C@H](N)C(O)=O	N/A	N/A	1	Positive	UPDATE-SINGLE-ANNOTATED-GOLD	Gold	16953	spectra_filtered/specs_ms.mgf	lib-00034.mgf	0.949889	GNPS-LIBRARY	24004200	48.578	40.8897	4	0.00540161	132.102	132.107	1	spectra_filtered/specs_ms.mgf16953	20		0	0	LRQKBLKVPFOOQJ-YFKPBYRVSA-N	LRQKBLKVPFOOQJ	Organic acids and derivatives	Carboxylic acids and derivatives	Amino acids, peptides, and analogues	Fatty Acids and Conjugates|Small peptides	Amino fatty acids|Aminoacids	Amino acids and Peptides|Fatty acids
CCMSLIB00003139680	Spectral Match to L-Tyrosine from NIST14	ESI	Q-TOF	Isolated	Data from P.Dorrestein	Data deposited by amelnik	M+H	182.081	0	1	60184	N/A	N/A	N/A	N/A	3	Positive	UPDATE-SINGLE-ANNOTATED-BRONZE	Bronze	3365	spectra_filtered/specs_ms.mgf	lib-00015.mgf	0.949876	GNPS-NIST14-MATCHES	1420400	39.516	0.586615	6	0.000106812	182.081	182.081	1	spectra_filtered/specs_ms.mgf3365	20		81	6341	N/A	N/A	N/A	N/A	N/A	N/A	N/A	N/A
CCMSLIB00003306385	L-Methionine	ESI	HCD	Isolated	NIST	NIST	M+H-NH3	133.032	0	1	63683	N/A	CSCCC(C(=O)O)N	InChI=1S/C5H11NO2S/c1-9-3-2-4(6)5(7)8/h4H,2-3,6H2,1H3,(H,7,8)/t4-/m0/s1	N/A	3	Positive	UPDATE-SINGLE-ANNOTATED-BRONZE	Bronze	2165	spectra_filtered/specs_ms.mgf	lib-00040.mgf	0.949856	NIST17	1293300	34.869	0	5	0	133.032	133.032	1	spectra_filtered/specs_ms.mgf2165	20		12	83	FFEARJCKVFRZRR-UHFFFAOYSA-N	FFEARJCKVFRZRR	Organic acids and derivatives	Carboxylic acids and derivatives	Amino acids, peptides, and analogues	Small peptides	Aminoacids	Amino acids and Peptides
CCMSLIB00004691195	1-Methyladenosine	N/A	ESI-QFT	isolated	MoNA	MoNA:VF-NPL-QEHF000132	[M+H]+	282.12	0	1	N/A	N/A	N/A	InChI=1S/C11H15N5O4/c1-15-3-14-10-6(9(15)12)13-4-16(10)11-8(19)7(18)5(2-17)20-11/h3-5,7-8,11-12,17-19H,2H2,1H3/t5-,7-,8-,11-/m1/s1	N/A	3	positive	UPDATE-SINGLE-ANNOTATED-BRONZE	Bronze	2072	spectra_filtered/specs_ms.mgf	lib-00002.mgf	0.949779	MONA	10387400	128.696	1.08172	4	0.000305176	282.12	282.12	1	spectra_filtered/specs_ms.mgf2072	19		0	0	GFYLSDSUCHVORB-IOSLPCCCSA-N	GFYLSDSUCHVORB	N/A	N/A	N/A	N/A	N/A	N/A
CCMSLIB00003136025	Spectral Match to Benzyldodecyldimethylammonium from NIST14	ESI	QqQ	Isolated	Data from Maria Maansson	Data deposited by marjo	Cat	304.301	0	1	10328355	N/A	N/A	N/A	N/A	3	Positive	UPDATE-SINGLE-ANNOTATED-BRONZE	Bronze	322	spectra_filtered/specs_ms.mgf	lib-00015.mgf	0.949768	GNPS-NIST14-MATCHES	844700	339.958	3.61035	3	0.00109863	304.301	304.3	1	spectra_filtered/specs_ms.mgf322	9		28	2602	N/A	N/A	N/A	N/A	N/A	N/A	N/A	N/A
CCMSLIB00005885041	Arginine - 60.00 eV	ESI	Orbitrap	Isolated	Madeleine Ernst	Anna Abrahamsson	M+H	175.119	0	1	74-79-3	N/A	N[C@@H](CCCNC(N)=N)C(O)=O	N/A	N/A	1	Positive	UPDATE-SINGLE-ANNOTATED-GOLD	Gold	2094	spectra_filtered/specs_ms.mgf	lib-00034.mgf	0.949709	GNPS-LIBRARY	6455200	25.044	0	6	0	175.119	175.119	1	spectra_filtered/specs_ms.mgf2094	20		0	0	ODKSFYDXXFIFQN-BYPYZUCNSA-N	ODKSFYDXXFIFQN	Organic acids and derivatives	Carboxylic acids and derivatives	Amino acids, peptides, and analogues	Small peptides	Aminoacids	Amino acids and Peptides
CCMSLIB00004691194	1-Methyladenosine	N/A	ESI-QFT	isolated	MoNA	MoNA:VF-NPL-QEHF000131	[M+H]+	282.12	0	1	N/A	N/A	N/A	InChI=1S/C11H15N5O4/c1-15-3-14-10-6(9(15)12)13-4-16(10)11-8(19)7(18)5(2-17)20-11/h3-5,7-8,11-12,17-19H,2H2,1H3/t5-,7-,8-,11-/m1/s1	N/A	3	positive	UPDATE-SINGLE-ANNOTATED-BRONZE	Bronze	2092	spectra_filtered/specs_ms.mgf	lib-00002.mgf	0.949677	MONA	3223030	30.531	2.48796	4	0.000701904	282.12	282.119	1	spectra_filtered/specs_ms.mgf2092	20		0	0	GFYLSDSUCHVORB-IOSLPCCCSA-N	GFYLSDSUCHVORB	N/A	N/A	N/A	N/A	N/A	N/A
CCMSLIB00003136614	Spectral Match to Phe-Pro from NIST14	ESI	QQQ	Isolated	Data from Pieter Dorrestein	Data deposited by lfnothias	M+H	263.139	262.132	1	N/A	N/A	C1C[C@H](N(C1)C(=O)[C@H](CC2=CC=CC=C2)N)C(=O)O	InChI=1S/C14H18N2O3/c15-11(9-10-5-2-1-3-6-10)13(17)16-8-4-7-12(16)14(18)19/h1-3,5-6,11-12H,4,7-9,15H2,(H,18,19)/t11-,12-/m0/s1	N/A	3	Positive	UPDATE-SINGLE-ANNOTATED-BRONZE	Bronze	4278	spectra_filtered/specs_ms.mgf	lib-00015.mgf	0.949656	GNPS-NIST14-MATCHES	310330	173.219	0.347925	3	9.15527e-05	263.139	263.139	1	spectra_filtered/specs_ms.mgf4278	20		74	4315	WEQJQNWXCSUVMA-RYUDHWBXSA-N	WEQJQNWXCSUVMA	Organic acids and derivatives	Carboxylic acids and derivatives	Amino acids, peptides, and analogues	Small peptides	Dipeptides	Amino acids and Peptides
CCMSLIB00003728770	Ser-Leu	ESI	HCD	Isolated	NIST	NIST	M+H	219.134	0	1	6665163	N/A	CC(C)CC(C(=O)O)NC(=O)C(CO)N	InChI=1S/C9H18N2O4/c1-5(2)3-7(9(14)15)11-8(13)6(10)4-12/h5-7,12H,3-4,10H2,1-2H3,(H,11,13)(H,14,15)/t6-,7-/m0/s1	N/A	3	Positive	UPDATE-SINGLE-ANNOTATED-BRONZE	Bronze	8306	spectra_filtered/specs_ms.mgf	lib-00040.mgf	0.949601	NIST17	460000	91.511	0.487426	6	0.000106812	219.134	219.134	1	spectra_filtered/specs_ms.mgf8306	20		8	160	NFDYGNFETJVMSE-UHFFFAOYSA-N	NFDYGNFETJVMSE	Organic acids and derivatives	Carboxylic acids and derivatives	Amino acids, peptides, and analogues	Small peptides	Dipeptides	Amino acids and Peptides
CCMSLIB00006681343	"NEPSILON,NEPSILON,NEPSILON-TRIMETHYLLYSINE"	ESI	qTof	isolated	MoNA	MoNA:MoNA032065	M+H	189.16	0	1	N/A	N/A	C[N+](C)(C)CCCC[C@@H](C(=O)[O-])N	"InChI=1S/C9H20N2O2/c1-11(2,3)7-5-4-6-8(10)9(12)13/h8H,4-7,10H2,1-3H3/t8-/m0/s1"	N/A	3	positive	UPDATE-SINGLE-ANNOTATED-BRONZE	Bronze	3156	spectra_filtered/specs_ms.mgf	lib-00002.mgf	0.949537	MONA	891600	24.871	1.04866	7	0.000198364	189.16	189.16	1	spectra_filtered/specs_ms.mgf3156	13		0	0	MXNRLFUSFKVQSK-QMMMGPOBSA-N	MXNRLFUSFKVQSK	Organic acids and derivatives	Carboxylic acids and derivatives	Amino acids, peptides, and analogues	N/A	N/A	N/A
CCMSLIB00003138752	Spectral Match to Val-Val from NIST14	ESI	QQQ	Isolated	Data from Joshua Wollam	Data deposited by fevargas	M+H	217.155	216.147	1	3918943	N/A	CC(C)[C@@H](C(=O)N[C@@H](C(C)C)C(=O)O)N	InChI=1S/C10H20N2O3/c1-5(2)7(11)9(13)12-8(6(3)4)10(14)15/h5-8H,11H2,1-4H3,(H,12,13)(H,14,15)/t7-,8-/m0/s1	N/A	3	Positive	UPDATE-SINGLE-ANNOTATED-BRONZE	Bronze	6909	spectra_filtered/specs_ms.mgf	lib-00015.mgf	0.949536	GNPS-NIST14-MATCHES	818400	80.634	1.82694	4	0.000396729	217.155	217.155	1	spectra_filtered/specs_ms.mgf6909	20		16	935	KRNYOVHEKOBTEF-YUMQZZPRSA-N	KRNYOVHEKOBTEF	Organic acids and derivatives	Carboxylic acids and derivatives	Amino acids, peptides, and analogues	Small peptides	Dipeptides	Amino acids and Peptides
CCMSLIB00003736679	Pro-Leu	ESI	HCD	Isolated	NIST	NIST	M+H	229.155	0	1	0	N/A	CC(C)CC(C(=O)[O-])NC(=O)C1CCC[NH2+]1	InChI=1S/C11H20N2O3/c1-7(2)6-9(11(15)16)13-10(14)8-4-3-5-12-8/h7-9,12H,3-6H2,1-2H3,(H,13,14)(H,15,16)/t8-,9-/m0/s1	N/A	3	Positive	UPDATE-SINGLE-ANNOTATED-BRONZE	Bronze	6558	spectra_filtered/specs_ms.mgf	lib-00040.mgf	0.949529	NIST17	393990	134.574	0	3	0	229.155	229.155	1	spectra_filtered/specs_ms.mgf6558	20		0	0	ZKQOUHVVXABNDG-UHFFFAOYSA-N	ZKQOUHVVXABNDG	Organic acids and derivatives	Carboxylic acids and derivatives	Amino acids, peptides, and analogues	N/A	N/A	N/A
CCMSLIB00003200520	L-Lysine	ESI	Q-TOF	Isolated	NIST	NIST	M+H	147.113	0	1	56871	N/A	[H+].C(CCN)CC(C(=O)[O-])N	InChI=1S/C6H14N2O2/c7-4-2-1-3-5(8)6(9)10/h5H,1-4,7-8H2,(H,9,10)/t5-/m0/s1	N/A	3	Positive	UPDATE-SINGLE-ANNOTATED-BRONZE	Bronze	2182	spectra_filtered/specs_ms.mgf	lib-00040.mgf	0.949441	NIST17	1361540	26.036	0	3	0	147.113	147.113	1	spectra_filtered/specs_ms.mgf2182	20		0	0	KDXKERNSBIXSRK-UHFFFAOYSA-N	KDXKERNSBIXSRK	Organic acids and derivatives	Carboxylic acids and derivatives	Amino acids, peptides, and analogues	N/A	N/A	N/A
CCMSLIB00003220558	Ile-Pro	ESI	Q-TOF	Isolated	NIST	NIST	M+H	229.155	0	1	0	N/A	CCC(C)C(C(=O)N1CCCC1C(=O)[O-])[NH3+]	InChI=1S/C11H20N2O3/c1-3-7(2)9(12)10(14)13-6-4-5-8(13)11(15)16/h7-9H,3-6,12H2,1-2H3,(H,15,16)/t7-,8-,9-/m0/s1	N/A	3	Positive	UPDATE-SINGLE-ANNOTATED-BRONZE	Bronze	3877	spectra_filtered/specs_ms.mgf	lib-00040.mgf	0.949434	NIST17	2546150	149.901	0	3	0	229.155	229.155	1	spectra_filtered/specs_ms.mgf3877	20		1	5	BBIXOODYWPFNDT-UHFFFAOYSA-N	BBIXOODYWPFNDT	Organic acids and derivatives	Carboxylic acids and derivatives	Amino acids, peptides, and analogues	N/A	N/A	N/A
CCMSLIB00005762622	Massbank:LU025104 Niacinamide|Nicotinamide|pyridine-3-carboxamide	ESI	Hybrid FT	Isolated	Massbank	Massbank	M+H	123.055	0	1	98-92-0	N/A	NC(=O)C1=CC=CN=C1	1S/C6H6N2O/c7-6(9)5-2-1-3-8-4-5/h1-4H,(H2,7,9)	N/A	3	Positive	UPDATE-SINGLE-ANNOTATED-BRONZE	Bronze	2079	spectra_filtered/specs_ms.mgf	lib-00038.mgf	0.949285	MASSBANK	2804400	36.538	1.612	4	0.000198364	123.055	123.055	1	spectra_filtered/specs_ms.mgf2079	20		0	0	DFPAKSUCGFBDDF-UHFFFAOYSA-N	DFPAKSUCGFBDDF	Organoheterocyclic compounds	Pyridines and derivatives	Pyridinecarboxylic acids and derivatives	Nicotinic acid alkaloids	Pyridine alkaloids	Alkaloids
CCMSLIB00003196638	Val-Leu	ESI	Q-TOF	Isolated	NIST	NIST	M+H	231.17	0	1	3989977	N/A	CC(C)CC(C(=O)O)NC(=O)C(C(C)C)N	InChI=1S/C11H22N2O3/c1-6(2)5-8(11(15)16)13-10(14)9(12)7(3)4/h6-9H,5,12H2,1-4H3,(H,13,14)(H,15,16)/t8-,9-/m0/s1	N/A	3	Positive	UPDATE-SINGLE-ANNOTATED-BRONZE	Bronze	4907	spectra_filtered/specs_ms.mgf	lib-00040.mgf	0.949199	NIST17	2967660	151.409	0.39604	4	9.15527e-05	231.17	231.17	1	spectra_filtered/specs_ms.mgf4907	20		2	22	XCTHZFGSVQBHBW-UHFFFAOYSA-N	XCTHZFGSVQBHBW	Organic acids and derivatives	Carboxylic acids and derivatives	Amino acids, peptides, and analogues	Small peptides	Dipeptides	Amino acids and Peptides
CCMSLIB00003736794	Thr-Phe	ESI	HCD	Isolated	NIST	NIST	M+H	267.134	0	1	16875277	N/A	N/A	N/A	N/A	3	Positive	UPDATE-SINGLE-ANNOTATED-BRONZE	Bronze	3982	spectra_filtered/specs_ms.mgf	lib-00040.mgf	0.949169	NIST17	704000	142.707	2.28482	9	0.000610352	267.134	267.133	1	spectra_filtered/specs_ms.mgf3982	20		16	1048	N/A	N/A	N/A	N/A	N/A	N/A	N/A	N/A
CCMSLIB00005884647	NORLEUCINE - 20.0 eV	ESI	Orbitrap	Isolated	Madeleine Ernst	Anna Abrahamsson	M+H	132.102	0	1	327-57-1	N/A	CCCC[C@H](N)C(O)=O	N/A	N/A	1	Positive	UPDATE-SINGLE-ANNOTATED-GOLD	Gold	16953	spectra_filtered/specs_ms.mgf	lib-00034.mgf	0.94912	GNPS-LIBRARY	24004200	48.578	40.8897	4	0.00540161	132.102	132.107	1	spectra_filtered/specs_ms.mgf16953	20		0	0	LRQKBLKVPFOOQJ-YFKPBYRVSA-N	LRQKBLKVPFOOQJ	Organic acids and derivatives	Carboxylic acids and derivatives	Amino acids, peptides, and analogues	Fatty Acids and Conjugates|Small peptides	Amino fatty acids|Aminoacids	Amino acids and Peptides|Fatty acids
CCMSLIB00003729208	Val-Val	ESI	HCD	Isolated	NIST	NIST	M+H	217.155	0	1	3918943	N/A	CC(C)C(C(=O)NC(C(C)C)C(=O)[O-])[NH3+]	InChI=1S/C10H20N2O3/c1-5(2)7(11)9(13)12-8(6(3)4)10(14)15/h5-8H,11H2,1-4H3,(H,12,13)(H,14,15)/t7-,8-/m0/s1	N/A	3	Positive	UPDATE-SINGLE-ANNOTATED-BRONZE	Bronze	6909	spectra_filtered/specs_ms.mgf	lib-00040.mgf	0.949096	NIST17	818400	80.634	0.421601	4	9.15527e-05	217.155	217.155	1	spectra_filtered/specs_ms.mgf6909	20		0	0	KRNYOVHEKOBTEF-UHFFFAOYSA-N	KRNYOVHEKOBTEF	Organic acids and derivatives	Carboxylic acids and derivatives	Amino acids, peptides, and analogues	N/A	N/A	N/A
CCMSLIB00003191975	N.alpha.-Acetyl-L-lysine	ESI	Q-TOF	Isolated	NIST	NIST	M+H	189.123	0	1	1946823	N/A	CC(=O)NC(CCCC[NH3+])C(=O)[O-]	InChI=1S/C8H16N2O3/c1-6(11)10-7(8(12)13)4-2-3-5-9/h7H,2-5,9H2,1H3,(H,10,11)(H,12,13)/t7-/m0/s1	N/A	3	Positive	UPDATE-SINGLE-ANNOTATED-BRONZE	Bronze	2077	spectra_filtered/specs_ms.mgf	lib-00040.mgf	0.949079	NIST17	4243000	26.024	0.48409	8	9.15527e-05	189.123	189.123	1	spectra_filtered/specs_ms.mgf2077	20		1	4	VEYYWZRYIYDQJM-UHFFFAOYSA-N	VEYYWZRYIYDQJM	Organic acids and derivatives	Carboxylic acids and derivatives	Amino acids, peptides, and analogues	N/A	N/A	N/A
CCMSLIB00003737730	Val-Ile	ESI	HCD	Isolated	NIST	NIST	M+H	231.17	0	1	20556143	N/A	CCC(C)C(C(=O)O)NC(=O)C(C(C)C)N	InChI=1S/C11H22N2O3/c1-5-7(4)9(11(15)16)13-10(14)8(12)6(2)3/h6-9H,5,12H2,1-4H3,(H,13,14)(H,15,16)/t7-,8-,9-/m0/s1	N/A	3	Positive	UPDATE-SINGLE-ANNOTATED-BRONZE	Bronze	4907	spectra_filtered/specs_ms.mgf	lib-00040.mgf	0.949025	NIST17	2967660	151.409	0.39604	4	9.15527e-05	231.17	231.17	1	spectra_filtered/specs_ms.mgf4907	20		0	0	PNVLWFYAPWAQMU-UHFFFAOYSA-N	PNVLWFYAPWAQMU	Organic acids and derivatives	Carboxylic acids and derivatives	Amino acids, peptides, and analogues	Small peptides	Dipeptides	Amino acids and Peptides
CCMSLIB00003738811	Leu-Pro	ESI	HCD	Isolated	NIST	NIST	M+H	229.155	0	1	0	N/A	CC(C)CC(C(=O)N1CCCC1C(=O)O)N	InChI=1S/C11H20N2O3/c1-7(2)6-8(12)10(14)13-5-3-4-9(13)11(15)16/h7-9H,3-6,12H2,1-2H3,(H,15,16)/t8-,9-/m0/s1	N/A	3	Positive	UPDATE-SINGLE-ANNOTATED-BRONZE	Bronze	3877	spectra_filtered/specs_ms.mgf	lib-00040.mgf	0.948959	NIST17	2546150	149.901	0	3	0	229.155	229.155	1	spectra_filtered/specs_ms.mgf3877	20		1	5	VTJUNIYRYIAIHF-UHFFFAOYSA-N	VTJUNIYRYIAIHF	Organic acids and derivatives	Carboxylic acids and derivatives	Amino acids, peptides, and analogues	Small peptides	Dipeptides	Amino acids and Peptides
CCMSLIB00003737928	Ile-Glu	ESI	HCD	Isolated	NIST	NIST	M+H	261.145	0	1	0	N/A	CCC(C)C(C(=O)NC(CCC(=O)O)C(=O)O)N	InChI=1S/C11H20N2O5/c1-3-6(2)9(12)10(16)13-7(11(17)18)4-5-8(14)15/h6-7,9H,3-5,12H2,1-2H3,(H,13,16)(H,14,15)(H,17,18)/t6-,7-,9-/m0/s1	N/A	3	Positive	UPDATE-SINGLE-ANNOTATED-BRONZE	Bronze	4898	spectra_filtered/specs_ms.mgf	lib-00040.mgf	0.948928	NIST17	870440	56.756	0.350583	5	9.15527e-05	261.145	261.145	1	spectra_filtered/specs_ms.mgf4898	20		3	60	KTGFOCFYOZQVRJ-UHFFFAOYSA-N	KTGFOCFYOZQVRJ	Organic acids and derivatives	Carboxylic acids and derivatives	Amino acids, peptides, and analogues	Small peptides	Dipeptides	Amino acids and Peptides
CCMSLIB00004691194	1-Methyladenosine	N/A	ESI-QFT	isolated	MoNA	MoNA:VF-NPL-QEHF000131	[M+H]+	282.12	0	1	N/A	N/A	N/A	InChI=1S/C11H15N5O4/c1-15-3-14-10-6(9(15)12)13-4-16(10)11-8(19)7(18)5(2-17)20-11/h3-5,7-8,11-12,17-19H,2H2,1H3/t5-,7-,8-,11-/m1/s1	N/A	3	positive	UPDATE-SINGLE-ANNOTATED-BRONZE	Bronze	2072	spectra_filtered/specs_ms.mgf	lib-00002.mgf	0.948893	MONA	10387400	128.696	1.08172	6	0.000305176	282.12	282.12	1	spectra_filtered/specs_ms.mgf2072	19		0	0	GFYLSDSUCHVORB-IOSLPCCCSA-N	GFYLSDSUCHVORB	N/A	N/A	N/A	N/A	N/A	N/A
CCMSLIB00003296958	N.alpha.-Acetyl-L-lysine	ESI	HCD	Isolated	NIST	NIST	M+H-H2O	171.113	0	1	1946823	N/A	CC(=O)NC(CCCC[NH3+])C(=O)[O-]	InChI=1S/C8H16N2O3/c1-6(11)10-7(8(12)13)4-2-3-5-9/h7H,2-5,9H2,1H3,(H,10,11)(H,12,13)/t7-/m0/s1	N/A	3	Positive	UPDATE-SINGLE-ANNOTATED-BRONZE	Bronze	4621	spectra_filtered/specs_ms.mgf	lib-00040.mgf	0.948885	NIST17	1974000	142.373	0	5	0	171.113	171.113	1	spectra_filtered/specs_ms.mgf4621	12		1	4	VEYYWZRYIYDQJM-UHFFFAOYSA-N	VEYYWZRYIYDQJM	Organic acids and derivatives	Carboxylic acids and derivatives	Amino acids, peptides, and analogues	N/A	N/A	N/A
CCMSLIB00003296958	N.alpha.-Acetyl-L-lysine	ESI	HCD	Isolated	NIST	NIST	M+H-H2O	171.113	0	1	1946823	N/A	CC(=O)NC(CCCC[NH3+])C(=O)[O-]	InChI=1S/C8H16N2O3/c1-6(11)10-7(8(12)13)4-2-3-5-9/h7H,2-5,9H2,1H3,(H,10,11)(H,12,13)/t7-/m0/s1	N/A	3	Positive	UPDATE-SINGLE-ANNOTATED-BRONZE	Bronze	3282	spectra_filtered/specs_ms.mgf	lib-00040.mgf	0.948885	NIST17	1974000	146.734	0	5	0	171.113	171.113	1	spectra_filtered/specs_ms.mgf3282	12		1	4	VEYYWZRYIYDQJM-UHFFFAOYSA-N	VEYYWZRYIYDQJM	Organic acids and derivatives	Carboxylic acids and derivatives	Amino acids, peptides, and analogues	N/A	N/A	N/A
CCMSLIB00003452891	L-Citrulline	ESI	HCD	Isolated	NIST	NIST	M+H-NH3	159.076	0	1	372758	N/A	C(CC(C(=O)[O-])[NH3+])CNC(=O)N	InChI=1S/C6H13N3O3/c7-4(5(10)11)2-1-3-9-6(8)12/h4H,1-3,7H2,(H,10,11)(H3,8,9,12)/t4-/m0/s1	N/A	3	Positive	UPDATE-SINGLE-ANNOTATED-BRONZE	Bronze	2104	spectra_filtered/specs_ms.mgf	lib-00040.mgf	0.948867	NIST17	1696150	25.432	0	4	0	159.076	159.076	1	spectra_filtered/specs_ms.mgf2104	20		1	11	RHGKLRLOHDJJDR-UHFFFAOYSA-N	RHGKLRLOHDJJDR	Organic acids and derivatives	Carboxylic acids and derivatives	Amino acids, peptides, and analogues	N/A	N/A	N/A
CCMSLIB00003470372	N-.alpha.-Acetyl-L-ornithine	ESI	HCD	Isolated	NIST	NIST	M+H-C2H4O2	115.087	0	1	6205089	N/A	CC(=O)NC(CCCN)C(=O)O	InChI=1S/C7H14N2O3/c1-5(10)9-6(7(11)12)3-2-4-8/h6H,2-4,8H2,1H3,(H,9,10)(H,11,12)/t6-/m0/s1	N/A	3	Positive	UPDATE-SINGLE-ANNOTATED-BRONZE	Bronze	2223	spectra_filtered/specs_ms.mgf	lib-00040.mgf	0.948798	NIST17	982180	25.11	0	3	0	115.087	115.087	1	spectra_filtered/specs_ms.mgf2223	3		0	0	JRLGPAXAGHMNOL-UHFFFAOYSA-N	JRLGPAXAGHMNOL	Organic acids and derivatives	Carboxylic acids and derivatives	Amino acids, peptides, and analogues	Small peptides	Dipeptides	Amino acids and Peptides
CCMSLIB00003737923	Ile-Glu	ESI	HCD	Isolated	NIST	NIST	M+H	261.145	0	1	0	N/A	CCC(C)C(C(=O)NC(CCC(=O)O)C(=O)O)N	InChI=1S/C11H20N2O5/c1-3-6(2)9(12)10(16)13-7(11(17)18)4-5-8(14)15/h6-7,9H,3-5,12H2,1-2H3,(H,13,16)(H,14,15)(H,17,18)/t6-,7-,9-/m0/s1	N/A	3	Positive	UPDATE-SINGLE-ANNOTATED-BRONZE	Bronze	4898	spectra_filtered/specs_ms.mgf	lib-00040.mgf	0.948783	NIST17	870440	56.756	0.350583	5	9.15527e-05	261.145	261.145	1	spectra_filtered/specs_ms.mgf4898	20		3	60	KTGFOCFYOZQVRJ-UHFFFAOYSA-N	KTGFOCFYOZQVRJ	Organic acids and derivatives	Carboxylic acids and derivatives	Amino acids, peptides, and analogues	Small peptides	Dipeptides	Amino acids and Peptides
CCMSLIB00003200719	L-Arginine	ESI	Q-TOF	Isolated	NIST	NIST	M+H	175.119	0	1	74793	N/A	C(CC(C(=O)[O-])N)C[NH+]=C(N)N	InChI=1S/C6H14N4O2/c7-4(5(11)12)2-1-3-10-6(8)9/h4H,1-3,7H2,(H,11,12)(H4,8,9,10)/t4-/m0/s1	N/A	3	Positive	UPDATE-SINGLE-ANNOTATED-BRONZE	Bronze	2094	spectra_filtered/specs_ms.mgf	lib-00040.mgf	0.948728	NIST17	6455200	25.044	0	6	0	175.119	175.119	1	spectra_filtered/specs_ms.mgf2094	20		7	81	ODKSFYDXXFIFQN-UHFFFAOYSA-N	ODKSFYDXXFIFQN	Organic acids and derivatives	Carboxylic acids and derivatives	Amino acids, peptides, and analogues	N/A	N/A	N/A
CCMSLIB00003187505	2-Aminoadipic acid	ESI	Q-TOF	Isolated	NIST	NIST	M+H	162.076	0	1	542325	N/A	C(CC(C(=O)O)N)CC(=O)O	InChI=1S/C6H11NO4/c7-4(6(10)11)2-1-3-5(8)9/h4H,1-3,7H2,(H,8,9)(H,10,11)	N/A	3	Positive	UPDATE-SINGLE-ANNOTATED-BRONZE	Bronze	2184	spectra_filtered/specs_ms.mgf	lib-00040.mgf	0.948581	NIST17	540370	25.776	0	5	0	162.076	162.076	1	spectra_filtered/specs_ms.mgf2184	20		0	0	OYIFNHCXNCRBQI-UHFFFAOYSA-N	OYIFNHCXNCRBQI	Organic acids and derivatives	Carboxylic acids and derivatives	Amino acids, peptides, and analogues	Small peptides	Aminoacids	Amino acids and Peptides
CCMSLIB00003183475	Val-Val	ESI	Q-TOF	Isolated	NIST	NIST	M+H	217.155	0	1	3918943	N/A	CC(C)C(C(=O)NC(C(C)C)C(=O)[O-])[NH3+]	InChI=1S/C10H20N2O3/c1-5(2)7(11)9(13)12-8(6(3)4)10(14)15/h5-8H,11H2,1-4H3,(H,12,13)(H,14,15)/t7-,8-/m0/s1	N/A	3	Positive	UPDATE-SINGLE-ANNOTATED-BRONZE	Bronze	6909	spectra_filtered/specs_ms.mgf	lib-00040.mgf	0.948564	NIST17	818400	80.634	0.421601	4	9.15527e-05	217.155	217.155	1	spectra_filtered/specs_ms.mgf6909	20		0	0	KRNYOVHEKOBTEF-UHFFFAOYSA-N	KRNYOVHEKOBTEF	Organic acids and derivatives	Carboxylic acids and derivatives	Amino acids, peptides, and analogues	N/A	N/A	N/A
CCMSLIB00003136054	Spectral Match to Benzyldodecyldimethylammonium from NIST14	ESI	QQQ	Isolated	Data from Maria Maansson	Data deposited by marjo	M+	304.301	304.3	1	10328355	N/A	CCCCCCCCCCCC[N+](C)(C)CC1=CC=CC=C1	InChI=1S/C21H38N/c1-4-5-6-7-8-9-10-11-12-16-19-22(2,3)20-21-17-14-13-15-18-21/h13-15,17-18H,4-12,16,19-20H2,1-3H3/q+1	N/A	3	Positive	UPDATE-SINGLE-ANNOTATED-BRONZE	Bronze	322	spectra_filtered/specs_ms.mgf	lib-00015.mgf	0.948412	GNPS-NIST14-MATCHES	844700	339.958	3.61035	3	0.00109863	304.301	304.3	1	spectra_filtered/specs_ms.mgf322	9		28	2602	CYDRXTMLKJDRQH-UHFFFAOYSA-N	CYDRXTMLKJDRQH	Benzenoids	Benzene and substituted derivatives	Phenylmethylamines	N/A	N/A	N/A
CCMSLIB00003502251	.alpha.-Guanidinoglutaric acid	ESI	HCD	Isolated	NIST	NIST	M+H-CH2N2	148.06	0	1	73477539	N/A	C(CC(=O)O)C(C(=O)O)N=C(N)N	InChI=1S/C6H11N3O4/c7-6(8)9-3(5(12)13)1-2-4(10)11/h3H,1-2H2,(H,10,11)(H,12,13)(H4,7,8,9)/t3-/m0/s1	N/A	3	Positive	UPDATE-SINGLE-ANNOTATED-BRONZE	Bronze	2145	spectra_filtered/specs_ms.mgf	lib-00040.mgf	0.948306	NIST17	2101380	26.204	0	4	0	148.06	148.06	1	spectra_filtered/specs_ms.mgf2145	20		1	4	RHVVRMJOHATSPD-UHFFFAOYSA-N	RHVVRMJOHATSPD	Organic acids and derivatives	Carboxylic acids and derivatives	Amino acids, peptides, and analogues	Small peptides	Aminoacids	Amino acids and Peptides
CCMSLIB00005884649	NORLEUCINE - 40.0 eV	ESI	Orbitrap	Isolated	Madeleine Ernst	Anna Abrahamsson	M+H	132.102	0	1	327-57-1	N/A	CCCC[C@H](N)C(O)=O	N/A	N/A	1	Positive	UPDATE-SINGLE-ANNOTATED-GOLD	Gold	2103	spectra_filtered/specs_ms.mgf	lib-00034.mgf	0.948261	GNPS-LIBRARY	22615000	47.047	0.808553	3	0.000106812	132.102	132.102	1	spectra_filtered/specs_ms.mgf2103	20		0	0	LRQKBLKVPFOOQJ-YFKPBYRVSA-N	LRQKBLKVPFOOQJ	Organic acids and derivatives	Carboxylic acids and derivatives	Amino acids, peptides, and analogues	Fatty Acids and Conjugates|Small peptides	Amino fatty acids|Aminoacids	Amino acids and Peptides|Fatty acids
CCMSLIB00003393274	Guanosine	ESI	HCD	Isolated	NIST	NIST	M+H	284.099	0	1	118003	N/A	C1=NC2=C(N1C3C(C(C(O3)CO)O)O)NC(=NC2=O)N	InChI=1S/C10H13N5O5/c11-10-13-7-4(8(19)14-10)12-2-15(7)9-6(18)5(17)3(1-16)20-9/h2-3,5-6,9,16-18H,1H2,(H3,11,13,14,19)/t3-,5-,6-,9-/m1/s1	N/A	3	Positive	UPDATE-SINGLE-ANNOTATED-BRONZE	Bronze	2147	spectra_filtered/specs_ms.mgf	lib-00040.mgf	0.948205	NIST17	1077870	57.528	0.322256	6	9.15527e-05	284.099	284.099	1	spectra_filtered/specs_ms.mgf2147	20		2	67	NYHBQMYGNKIUIF-UHFFFAOYSA-N	NYHBQMYGNKIUIF	N/A	N/A	N/A	Nucleosides	Purine nucleos(t)ides	Carbohydrates
CCMSLIB00003368188	N-(2,4-Dinitrophenyl)-L-methionine	ESI	HCD	Isolated	NIST	NIST	M+H-C6H5O4N3	133.032	0	1	3950285	N/A	CSCCC(C(=O)O)NC1=C(C=C(C=C1)[N+](=O)[O-])[N+](=O)[O-]	InChI=1S/C11H13N3O6S/c1-21-5-4-9(11(15)16)12-8-3-2-7(13(17)18)6-10(8)14(19)20/h2-3,6,9,12H,4-5H2,1H3,(H,15,16)	N/A	3	Positive	UPDATE-SINGLE-ANNOTATED-BRONZE	Bronze	2165	spectra_filtered/specs_ms.mgf	lib-00040.mgf	0.948158	NIST17	1293300	34.869	0	5	0	133.032	133.032	1	spectra_filtered/specs_ms.mgf2165	20		0	0	DOHZIJDJOSBJFP-UHFFFAOYSA-N	DOHZIJDJOSBJFP	Organic acids and derivatives	Carboxylic acids and derivatives	Amino acids, peptides, and analogues	N/A	N/A	N/A
CCMSLIB00003726511	Phe-Pro	ESI	HCD	Isolated	NIST	NIST	M+H	263.139	0	1	0	N/A	C1CC(N(C1)C(=O)C(CC2=CC=CC=C2)N)C(=O)O	InChI=1S/C14H18N2O3/c15-11(9-10-5-2-1-3-6-10)13(17)16-8-4-7-12(16)14(18)19/h1-3,5-6,11-12H,4,7-9,15H2,(H,18,19)/t11-,12-/m0/s1	N/A	3	Positive	UPDATE-SINGLE-ANNOTATED-BRONZE	Bronze	4278	spectra_filtered/specs_ms.mgf	lib-00040.mgf	0.948149	NIST17	310330	173.219	0.347925	3	9.15527e-05	263.139	263.139	1	spectra_filtered/specs_ms.mgf4278	20		6	114	WEQJQNWXCSUVMA-UHFFFAOYSA-N	WEQJQNWXCSUVMA	Organic acids and derivatives	Carboxylic acids and derivatives	Amino acids, peptides, and analogues	Small peptides	Dipeptides	Amino acids and Peptides
CCMSLIB00003200721	L-Arginine	ESI	Q-TOF	Isolated	NIST	NIST	M+H	175.119	0	1	74793	N/A	C(CC(C(=O)[O-])N)C[NH+]=C(N)N	InChI=1S/C6H14N4O2/c7-4(5(11)12)2-1-3-10-6(8)9/h4H,1-3,7H2,(H,11,12)(H4,8,9,10)/t4-/m0/s1	N/A	3	Positive	UPDATE-SINGLE-ANNOTATED-BRONZE	Bronze	2094	spectra_filtered/specs_ms.mgf	lib-00040.mgf	0.948125	NIST17	6455200	25.044	0	6	0	175.119	175.119	1	spectra_filtered/specs_ms.mgf2094	20		7	81	ODKSFYDXXFIFQN-UHFFFAOYSA-N	ODKSFYDXXFIFQN	Organic acids and derivatives	Carboxylic acids and derivatives	Amino acids, peptides, and analogues	N/A	N/A	N/A
CCMSLIB00003265913	Niacinamide	ESI	HCD	Isolated	NIST	NIST	M+H	123.055	0	1	98920	N/A	C1=CC(=CN=C1)C(=O)N	InChI=1S/C6H6N2O/c7-6(9)5-2-1-3-8-4-5/h1-4H,(H2,7,9)	N/A	3	Positive	UPDATE-SINGLE-ANNOTATED-BRONZE	Bronze	2079	spectra_filtered/specs_ms.mgf	lib-00040.mgf	0.94812	NIST17	2804400	36.538	0.805996	4	9.91821e-05	123.055	123.055	1	spectra_filtered/specs_ms.mgf2079	20		0	0	DFPAKSUCGFBDDF-UHFFFAOYSA-N	DFPAKSUCGFBDDF	Organoheterocyclic compounds	Pyridines and derivatives	Pyridinecarboxylic acids and derivatives	Nicotinic acid alkaloids	Pyridine alkaloids	Alkaloids
CCMSLIB00005884648	NORLEUCINE - 30.0 eV	ESI	Orbitrap	Isolated	Madeleine Ernst	Anna Abrahamsson	M+H	132.102	0	1	327-57-1	N/A	CCCC[C@H](N)C(O)=O	N/A	N/A	1	Positive	UPDATE-SINGLE-ANNOTATED-GOLD	Gold	16953	spectra_filtered/specs_ms.mgf	lib-00034.mgf	0.948048	GNPS-LIBRARY	24004200	48.578	40.8897	4	0.00540161	132.102	132.107	1	spectra_filtered/specs_ms.mgf16953	20		0	0	LRQKBLKVPFOOQJ-YFKPBYRVSA-N	LRQKBLKVPFOOQJ	Organic acids and derivatives	Carboxylic acids and derivatives	Amino acids, peptides, and analogues	Fatty Acids and Conjugates|Small peptides	Amino fatty acids|Aminoacids	Amino acids and Peptides|Fatty acids
CCMSLIB00003137982	Spectral Match to Leu-Phe from NIST14	ESI	qTof	Isolated	Data from Joshua Wollam	Data deposited by fevargas	M+H	279.17	278.163	1	N/A	N/A	CC(C)C[C@@H](C(=O)N[C@@H](CC1=CC=CC=C1)C(=O)O)N	InChI=1S/C15H22N2O3/c1-10(2)8-12(16)14(18)17-13(15(19)20)9-11-6-4-3-5-7-11/h3-7,10,12-13H,8-9,16H2,1-2H3,(H,17,18)(H,19,20)/t12-,13-/m0/s1	N/A	3	Positive	UPDATE-SINGLE-ANNOTATED-BRONZE	Bronze	7056	spectra_filtered/specs_ms.mgf	lib-00015.mgf	0.947981	GNPS-NIST14-MATCHES	1759100	182.08	1.4211	6	0.000396729	279.17	279.17	1	spectra_filtered/specs_ms.mgf7056	20		46	2907	KFKWRHQBZQICHA-STQMWFEESA-N	KFKWRHQBZQICHA	Organic acids and derivatives	Carboxylic acids and derivatives	Amino acids, peptides, and analogues	Small peptides	Dipeptides	Amino acids and Peptides
CCMSLIB00003213073	Phe-Pro	ESI	Q-TOF	Isolated	NIST	NIST	M+H	263.139	0	1	0	N/A	C1CC(N(C1)C(=O)C(CC2=CC=CC=C2)N)C(=O)O	InChI=1S/C14H18N2O3/c15-11(9-10-5-2-1-3-6-10)13(17)16-8-4-7-12(16)14(18)19/h1-3,5-6,11-12H,4,7-9,15H2,(H,18,19)/t11-,12-/m0/s1	N/A	3	Positive	UPDATE-SINGLE-ANNOTATED-BRONZE	Bronze	4278	spectra_filtered/specs_ms.mgf	lib-00040.mgf	0.947892	NIST17	310330	173.219	0.347925	3	9.15527e-05	263.139	263.139	1	spectra_filtered/specs_ms.mgf4278	20		6	114	WEQJQNWXCSUVMA-UHFFFAOYSA-N	WEQJQNWXCSUVMA	Organic acids and derivatives	Carboxylic acids and derivatives	Amino acids, peptides, and analogues	Small peptides	Dipeptides	Amino acids and Peptides
CCMSLIB00003220668	Ile-Tyr	ESI	Q-TOF	Isolated	NIST	NIST	M+H	295.165	0	1	0	N/A	CCC(C)C(C(=O)NC(CC1=CC=C(C=C1)O)C(=O)O)N	InChI=1S/C15H22N2O4/c1-3-9(2)13(16)14(19)17-12(15(20)21)8-10-4-6-11(18)7-5-10/h4-7,9,12-13,18H,3,8,16H2,1-2H3,(H,17,19)(H,20,21)/t9-,12-,13+/m0/s1	N/A	3	Positive	UPDATE-SINGLE-ANNOTATED-BRONZE	Bronze	16930	spectra_filtered/specs_ms.mgf	lib-00040.mgf	0.947853	NIST17	923000	146.637	0	5	0	295.165	295.165	1	spectra_filtered/specs_ms.mgf16930	20		0	0	MUFXDFWAJSPHIQ-UHFFFAOYSA-N	MUFXDFWAJSPHIQ	Organic acids and derivatives	Carboxylic acids and derivatives	Amino acids, peptides, and analogues	Small peptides	Dipeptides	Amino acids and Peptides
[truncated: 6,635 more rows]

## Sheet: DB_results_pos-neg_NonPolardata
S4 Table. Library-based spectral matches (GNPS DB_results). This table summarizes high-confidence spectral matches between experimental MS/MS spectra and reference spectra in the GNPS library. These results support the identification of known metabolites present in the sample.
[truncated: 25,327 more rows]
