# Supplementary material for: Enrichment of root-associated Streptomyces strains in response to drought is driven by diverse functional traits and does not predict beneficial effects on plant growth
Source: PLoS Biol. 2025 Nov 26;23(11):e3003526. doi: 10.1371/journal.pbio.3003526 (PMC12698021; doi:10.1371/journal.pbio.3003526)
Supplement: S5 Table — This table provides information on the consensus MS/MS clusters identified through molecular networking analysis using GNPS. Each cluster represents a group of MS/MS spectra with similar fragmentation patterns, corresponding to a putative unique metabolite or structurally related compounds. The table includes the cluster index, consensus precursor m/z, retention time, number of spectra per cluster, and the number of unique sample files contributing to each cluster. (XLSX) [file pbio.3003526.s006.xlsx]

## Sheet: Polar_Pos-Neg_gnps_result
S5 Table: Summary of molecular clusters generated by GNPS molecular networking. This table provides information on the consensus MS/MS clusters identified through molecular networking analysis using GNPS. Each cluster represents a group of MS/MS spectra with similar fragmentation patterns, corresponding to a putative unique metabolite or structurally related compounds. The table includes the clus…
cluster index	IonMode	GNPSGROUP:dc-1-d	GNPSGROUP:dc-1-e	GNPSGROUP:dc-1-w	GNPSGROUP:dc-10-d	GNPSGROUP:dc-10-e	GNPSGROUP:dc-10-w	GNPSGROUP:dc-13-d	GNPSGROUP:dc-13-e	GNPSGROUP:dc-13-w	GNPSGROUP:dc-14-d	GNPSGROUP:dc-14-e	GNPSGROUP:dc-14-w	GNPSGROUP:dc-17-d	GNPSGROUP:dc-17-e	GNPSGROUP:dc-17-w	GNPSGROUP:dc-18-d	GNPSGROUP:dc-18-e	GNPSGROUP:dc-18-w	GNPSGROUP:dc-20-d	GNPSGROUP:dc-20-e	GNPSGROUP:dc-20-w	GNPSGROUP:dc-25-d	GNPSGROUP:dc-25-e	GNPSGROUP:dc-25-w	GNPSGROUP:dc-27-d	GNPSGROUP:dc-27-e	GNPSGROUP:dc-27-w	GNPSGROUP:dc-28-d	GNPSGROUP:dc-28-e	GNPSGROUP:dc-28-w	GNPSGROUP:dc-3-d	GNPSGROUP:dc-3-e	GNPSGROUP:dc-3-w	GNPSGROUP:dc-4-d	GNPSGROUP:dc-4-e	GNPSGROUP:dc-4-w	GNPSGROUP:exctrl	GNPSGROUP:qc	GNPSGROUP:root-d	GNPSGROUP:root-w	GNPSGROUP:twye-e	GNPSLinkout_Cluster	GNPSLinkout_Network	INCHI	LibraryID	MQScore	RTConsensus	RTMean
1	Positive	6757.62	5081.21	6878.46	5655.34	5166.33	6247.8	6289.22	5862.13	6466.23	6920.09	5797.8	7458.39	6327.83	5080.81	6553.61	5534.26	5253.07	6683.31	7046	5596.89	6862.35	6061.67	5088.99	6723.73	5728.28	5213.12	6780.51	6437.15	6141.66	6522.53	6444.09	4974.25	7236.16	6583.25	5825.38	7514.16	30433	0.22278	4042.6	5739.38	1273.23	https://gnps.ucsd.edu/ProteoSAFe/result.jsp?task=4e6f348de3a14b52b519edd142199396&view=view_all_clusters_withID&show=true#{"main.cluster index_lowerinput":"1.0","main.cluster index_upperinput":"1.0"}	This Node is a Singleton	N/A	N/A	N/A	0.4158	0.4158
2	Positive	26085.1	20625.1	26480.4	22867.9	20394.3	24096.4	25418.9	22642.4	25210.8	26876.5	24162.8	29972.1	25530.4	20818.7	24357.2	24089.3	20988.5	27170.8	27816	21435.2	27065.4	24936	18889	26188.2	26003.4	20835.9	27033.3	26761.4	23755	25905.5	25440.7	21389.9	27364.1	27527.5	23328.8	27710	54871.1	0.304803	15142.1	20977.9	5353.03	https://gnps.ucsd.edu/ProteoSAFe/result.jsp?task=4e6f348de3a14b52b519edd142199396&view=view_all_clusters_withID&show=true#{"main.cluster index_lowerinput":"2.0","main.cluster index_upperinput":"2.0"}	https://gnps.ucsd.edu/ProteoSAFe/result.jsp?view=network_displayer&componentindex=1&task=4e6f348de3a14b52b519edd142199396&show=true	N/A	N/A	N/A	0.5413	0.5413
3	Positive	2438.86	1731.67	2422.65	2249.97	2139.52	2338.46	2570.86	2378.53	2513.47	2562.53	2548.9	2747.71	2142.87	1581.61	2451.15	2060.96	1670.91	2571.97	2800	1983.49	2654.52	2278.44	1495.08	2552.73	2342.39	1630.37	2610.82	2512.32	1979.12	2472.74	2508.46	1789.73	2520.87	2727.63	1814.92	2707.91	16849.8	0	1312.44	1942.98	752.388	https://gnps.ucsd.edu/ProteoSAFe/result.jsp?task=4e6f348de3a14b52b519edd142199396&view=view_all_clusters_withID&show=true#{"main.cluster index_lowerinput":"3.0","main.cluster index_upperinput":"3.0"}	https://gnps.ucsd.edu/ProteoSAFe/result.jsp?view=network_displayer&componentindex=1&task=4e6f348de3a14b52b519edd142199396&show=true	N/A	N/A	N/A	0.4124	0.4124
4	Positive	7948.17	6955.13	9119.62	8319.57	7000.69	9176.19	9505.57	7528.57	9188.07	9141.56	8647.53	10338.9	7356.88	6060.03	7662.38	8224.69	7383.95	9220.69	10225.7	7622.23	9903.16	9559.96	5865.63	9336.77	8979.51	7351.1	9595.3	8952.97	7080.25	8400	8864.86	6582.02	9672.85	9413.47	8559.48	8926.92	12935	0.372976	5542.17	8001.99	3163.28	https://gnps.ucsd.edu/ProteoSAFe/result.jsp?task=4e6f348de3a14b52b519edd142199396&view=view_all_clusters_withID&show=true#{"main.cluster index_lowerinput":"4.0","main.cluster index_upperinput":"4.0"}	https://gnps.ucsd.edu/ProteoSAFe/result.jsp?view=network_displayer&componentindex=1&task=4e6f348de3a14b52b519edd142199396&show=true	N/A	N/A	N/A	4.8292	4.8292
5	Positive	7629.4	6863.22	8837.92	7986.34	6738.16	8789.37	9181.5	7255.91	9032.89	8875.07	8348.47	9928.91	7126.94	5940.13	7502.82	8000.83	7210.33	8733.37	9778.26	7426.03	9470.78	9226.98	5593.06	9149.87	8533.49	7169.2	9027.06	8624.84	6655.31	8216.72	8642.06	6338.61	9491.48	9252.62	8104.42	8625.13	12736.7	0.277921	5367.24	7814.25	3069.8	https://gnps.ucsd.edu/ProteoSAFe/result.jsp?task=4e6f348de3a14b52b519edd142199396&view=view_all_clusters_withID&show=true#{"main.cluster index_lowerinput":"5.0","main.cluster index_upperinput":"5.0"}	https://gnps.ucsd.edu/ProteoSAFe/result.jsp?view=network_displayer&componentindex=1&task=4e6f348de3a14b52b519edd142199396&show=true	N/A	N/A	N/A	4.8294	4.8294
6	Positive	10224.9	8998.96	10244.2	9744.79	8803.46	10557.3	11674	10354.6	10697	10956.1	10842.4	14039	10628.3	8534.52	9082.85	10129.9	8131.17	11914.9	12259.9	9058.4	11639.2	11085.1	7243.06	11125.2	11134.8	8382.95	10921.4	11282.4	9887.07	10238.5	10683.8	9102.84	11007.7	12002.4	9269.19	10952.2	16637.4	0	7765.33	9184.45	4310.92	https://gnps.ucsd.edu/ProteoSAFe/result.jsp?task=4e6f348de3a14b52b519edd142199396&view=view_all_clusters_withID&show=true#{"main.cluster index_lowerinput":"6.0","main.cluster index_upperinput":"6.0"}	https://gnps.ucsd.edu/ProteoSAFe/result.jsp?view=network_displayer&componentindex=1&task=4e6f348de3a14b52b519edd142199396&show=true	N/A	N/A	N/A	2.3221	2.3221
7	Positive	28988.7	22368.4	49709.3	50453.7	54578.8	36440.9	39709.2	39999.8	39493.6	36323.1	28856.4	25693.2	50365.9	43757.4	52249.2	55331.9	49740.5	24165.1	26698.3	33541.6	24554.7	32851	37174.5	50889.5	38644.7	62825.2	37518.4	34529.4	40630.7	32711.5	48025	61133.7	27615.8	32103.5	40621	35235.2	39313.5	463.352	21954.6	33041.7	9603.06	https://gnps.ucsd.edu/ProteoSAFe/result.jsp?task=4e6f348de3a14b52b519edd142199396&view=view_all_clusters_withID&show=true#{"main.cluster index_lowerinput":"7.0","main.cluster index_upperinput":"7.0"}	https://gnps.ucsd.edu/ProteoSAFe/result.jsp?view=network_displayer&componentindex=1&task=4e6f348de3a14b52b519edd142199396&show=true	InChI=1S/C22H43NO/c1-2-3-4-5-6-7-8-9-10-11-12-13-14-15-16-17-18-19-20-21-22(23)24/h9-10H,2-8,11-21H2,1H3,(H2,23,24)/b10-9-	Spectral Match to 13-Docosenamide, (Z)- from NIST14	0.450421	8.518	8.518
8	Positive	8169.65	6695.38	8299.75	7786.08	6752.4	7894.59	8415.31	6592.52	9266.02	8886.09	7185.63	8759.84	8367.04	6231.04	7288.74	7646.12	6877.59	8453.56	8920.53	6998.56	8912.49	8036.69	6155.47	8691.9	8041.44	6730.44	9375.92	8456.78	7972.62	8199.78	7663.57	7776.76	7999.08	9253.62	8228.27	8278.91	10713.1	0	2200.84	6678.33	1992.37	https://gnps.ucsd.edu/ProteoSAFe/result.jsp?task=4e6f348de3a14b52b519edd142199396&view=view_all_clusters_withID&show=true#{"main.cluster index_lowerinput":"8.0","main.cluster index_upperinput":"8.0"}	https://gnps.ucsd.edu/ProteoSAFe/result.jsp?view=network_displayer&componentindex=28&task=4e6f348de3a14b52b519edd142199396&show=true	1S/C11H23NO2/c1-10(2)7-9(14)8-11(3,4)12(10)5-6-13/h9,13-14H,5-8H2,1-4H3	Massbank:AU252106 4-Hydroxy-1-(2-hydroxyethyl)-2,2,6,6-tetramethylpiperidine|1-Piperidineethanol, 4-hydroxy-2,2,6,6-tetramethyl-|1-(2-hydroxyethyl)-2,2,6,6-tetramethylpiperidin-4-ol	0.988525	0.4255	0.4255
9	Positive	0	0	0	0	0	0	0	0	0	0	0.235477	0	0	0	0	0.402929	0	0.226144	0	0.325716	0.271332	0	0	0	0	0	0	0	0	0.314221	0	0	0	0	0	0	8389.43	0	307.697	0	0	https://gnps.ucsd.edu/ProteoSAFe/result.jsp?task=4e6f348de3a14b52b519edd142199396&view=view_all_clusters_withID&show=true#{"main.cluster index_lowerinput":"9.0","main.cluster index_upperinput":"9.0"}	This Node is a Singleton	N/A	N/A	N/A	4.8246	4.8246
10	Positive	4773.41	4359.1	5670.45	5092.63	4354.05	5755.82	5811.12	4669.92	5681.27	5480.67	5387.79	6131.03	4693.56	3827.15	4640.47	4958.63	4526.08	5683.55	6375.55	4733.18	5890.14	6042.6	3566.89	6020.38	5485.22	4642.93	5788.21	5533.35	4338.66	5308.53	5733.25	3960.53	6110.33	5762.83	5308.91	5553.71	7948.12	0	3527.45	4930.85	1977.84	https://gnps.ucsd.edu/ProteoSAFe/result.jsp?task=4e6f348de3a14b52b519edd142199396&view=view_all_clusters_withID&show=true#{"main.cluster index_lowerinput":"10.0","main.cluster index_upperinput":"10.0"}	https://gnps.ucsd.edu/ProteoSAFe/result.jsp?view=network_displayer&componentindex=1&task=4e6f348de3a14b52b519edd142199396&show=true	N/A	N/A	N/A	4.8291	4.8291
11	Positive	4865.93	4288.06	5488.84	5072.12	4247.08	5582.02	5839.55	4644.08	5585.84	5652.67	5283.47	6316.6	4541.76	3792.96	4696.94	4986.45	4462.82	5657.52	6189.07	4597.77	5954.13	5887.78	3558.72	5847.31	5463.09	4616.95	5804.41	5497.64	4290.13	5115.67	5495.65	4016.97	5894.38	5793.42	5206.12	5448.6	7981.45	0.228315	3476.04	5070.02	1966.44	https://gnps.ucsd.edu/ProteoSAFe/result.jsp?task=4e6f348de3a14b52b519edd142199396&view=view_all_clusters_withID&show=true#{"main.cluster index_lowerinput":"11.0","main.cluster index_upperinput":"11.0"}	https://gnps.ucsd.edu/ProteoSAFe/result.jsp?view=network_displayer&componentindex=1&task=4e6f348de3a14b52b519edd142199396&show=true	N/A	N/A	N/A	4.8289	4.8289
12	Positive	28555.9	21928.6	25815.4	22841.9	24624.5	22737.6	23810.4	23697.4	22816.1	26402.2	24593.9	22329	23849.9	22625.6	27298.1	23532.4	24314.7	24235.2	23833.7	26117.5	26071.3	22256	21809.2	23024	23873.9	22875.2	26283.4	23583.2	23108.8	26903	24351.7	20901.5	24000.2	24818	24365.2	27429.7	29250.4	13205.9	16244.5	21649.8	8569.53	https://gnps.ucsd.edu/ProteoSAFe/result.jsp?task=4e6f348de3a14b52b519edd142199396&view=view_all_clusters_withID&show=true#{"main.cluster index_lowerinput":"12.0","main.cluster index_upperinput":"12.0"}	https://gnps.ucsd.edu/ProteoSAFe/result.jsp?view=network_displayer&componentindex=26&task=4e6f348de3a14b52b519edd142199396&show=true	N/A	N/A	N/A	10.6962	10.6962
13	Positive	23968.2	18940.1	22047.9	19593.7	21085.1	19408.1	19932.8	20122	19313.9	22398.7	21284.4	19065.9	21050.4	19088.5	22961.8	20705.8	21188.3	20627.7	20981.5	22356.3	21656.4	19001.7	18542.8	19532	20349	19553.6	22313.4	20523.8	20136.5	23125.6	20757.9	17943.1	20426.5	20870	21056.5	23520.2	24861.2	11618.2	13723.1	18682.1	7240.7	https://gnps.ucsd.edu/ProteoSAFe/result.jsp?task=4e6f348de3a14b52b519edd142199396&view=view_all_clusters_withID&show=true#{"main.cluster index_lowerinput":"13.0","main.cluster index_upperinput":"13.0"}	https://gnps.ucsd.edu/ProteoSAFe/result.jsp?view=network_displayer&componentindex=49&task=4e6f348de3a14b52b519edd142199396&show=true	N/A	N/A	N/A	10.6982	10.6982
14	Positive	0	0	0	0	0	0	0	0	0	0	0	0	0	0	0	0	0	0	0	0	0	0	0	0	0	0	0	0	0	0	0	0	0	0	0	0	5291.54	0	178.376	0	0	https://gnps.ucsd.edu/ProteoSAFe/result.jsp?task=4e6f348de3a14b52b519edd142199396&view=view_all_clusters_withID&show=true#{"main.cluster index_lowerinput":"14.0","main.cluster index_upperinput":"14.0"}	https://gnps.ucsd.edu/ProteoSAFe/result.jsp?view=network_displayer&componentindex=38&task=4e6f348de3a14b52b519edd142199396&show=true	N/A	N/A	N/A	4.8395	4.8395
15	Positive	3844.31	2948.79	5006.8	3525.9	3430.09	3433.77	3527.57	3622.18	3842.05	3303.16	3168.89	5033.87	3652.74	3325.17	2940.9	3085.02	2963.42	4440.62	4200.62	3666.34	4391.5	2772.76	2391.91	3338.74	3329.17	3034.75	4254.01	3628.71	3286.37	3563.62	4324.13	3651.19	4242.04	3173.54	3528.11	4686.5	8740.11	0	1780.06	3463.07	1486.39	https://gnps.ucsd.edu/ProteoSAFe/result.jsp?task=4e6f348de3a14b52b519edd142199396&view=view_all_clusters_withID&show=true#{"main.cluster index_lowerinput":"15.0","main.cluster index_upperinput":"15.0"}	https://gnps.ucsd.edu/ProteoSAFe/result.jsp?view=network_displayer&componentindex=1&task=4e6f348de3a14b52b519edd142199396&show=true	N/A	N/A	N/A	0.5933	0.5933
17	Positive	31146.2	25206.6	35161.7	33113.4	37014.8	32795.4	32259.1	20075.8	34197	36781.4	35247.3	27958.4	25844.8	17302.6	30992.1	23833.3	35048.4	26203.7	36343.4	35405.8	35580	32021.7	32107.7	33676.9	27231	24041.7	28110.8	21772.1	14758.9	38594.8	35032.8	17135.6	25235.2	29382.1	27713.3	28383.5	39584.6	19776.7	18473.7	32406.5	9863.04	https://gnps.ucsd.edu/ProteoSAFe/result.jsp?task=4e6f348de3a14b52b519edd142199396&view=view_all_clusters_withID&show=true#{"main.cluster index_lowerinput":"17.0","main.cluster index_upperinput":"17.0"}	This Node is a Singleton	N/A	N/A	N/A	10.8217	10.8217
18	Positive	23667.8	18631.9	21580.3	18587.9	21080.7	18885.7	19641.1	19731.5	19507	21710.9	21166.1	18598.2	20713	18937.6	21784.3	19382.1	20171.5	20878.2	20512.9	20628.3	21355.9	18652.3	17799.9	18814.4	19961.3	19017.1	21229.7	20457.7	20292.4	22412.1	20145.5	17797.5	20424.9	21314.7	20393	22584.4	24602.6	12402.3	13698.5	17907.4	7001.23	https://gnps.ucsd.edu/ProteoSAFe/result.jsp?task=4e6f348de3a14b52b519edd142199396&view=view_all_clusters_withID&show=true#{"main.cluster index_lowerinput":"18.0","main.cluster index_upperinput":"18.0"}	This Node is a Singleton	N/A	N/A	N/A	10.6901	10.6901
20	Positive	22625.1	17321.9	20223.3	17289.7	20332.5	17646.6	18905.8	18577	18530.2	20852.8	19248	17337.7	19963.2	17740.6	20920.9	18349.8	19012.7	19825.7	18843.5	19672	20284.7	17706.5	16689.4	17279.3	18717.2	17794	20119.9	19531.9	19232.9	20783.1	19015.5	16775	19452.8	19359.7	19054.1	21937.9	23069.9	12832.9	13055	16895.4	6524.43	https://gnps.ucsd.edu/ProteoSAFe/result.jsp?task=4e6f348de3a14b52b519edd142199396&view=view_all_clusters_withID&show=true#{"main.cluster index_lowerinput":"20.0","main.cluster index_upperinput":"20.0"}	https://gnps.ucsd.edu/ProteoSAFe/result.jsp?view=network_displayer&componentindex=1&task=4e6f348de3a14b52b519edd142199396&show=true	N/A	N/A	N/A	10.6897	10.6897
21	Positive	22050.6	17448.2	19830.4	17475.2	19492.7	17732.1	18203.2	18587.8	17783.7	20240.2	18986.8	17135.1	19555.6	17594.8	20517.7	18156.5	18462.7	19320.8	18808.3	19302.3	19998	17316.4	16288.2	17310.1	18420.9	17743.4	20296.7	18912.1	18985.5	20511.3	19197.5	16945.7	19350.3	19578.5	18654.1	21351.6	22578.4	11377.1	12821.3	16298.8	6568.83	https://gnps.ucsd.edu/ProteoSAFe/result.jsp?task=4e6f348de3a14b52b519edd142199396&view=view_all_clusters_withID&show=true#{"main.cluster index_lowerinput":"21.0","main.cluster index_upperinput":"21.0"}	https://gnps.ucsd.edu/ProteoSAFe/result.jsp?view=network_displayer&componentindex=1&task=4e6f348de3a14b52b519edd142199396&show=true	N/A	N/A	N/A	10.6862	10.6862
22	Positive	9929.01	8665.64	10044.6	9378.5	8409.13	10252.5	10786.4	9677.73	10331.7	10522.9	10209.5	13294.7	10154.2	8210.83	8937.15	9627.16	7984.48	11403.1	11631.6	8621.95	10813.6	10476.7	7198.05	10536.5	10731	8200.56	10546.9	10699.9	9392.02	9641.57	10122.2	8596	10791.1	11466	9160.96	10577.3	15366.1	0	7650.54	9033.58	2310.9	https://gnps.ucsd.edu/ProteoSAFe/result.jsp?task=4e6f348de3a14b52b519edd142199396&view=view_all_clusters_withID&show=true#{"main.cluster index_lowerinput":"22.0","main.cluster index_upperinput":"22.0"}	This Node is a Singleton	N/A	N/A	N/A	0.7852	0.7852
23	Positive	183.725	82.9379	83.7902	121.776	37.5051	70.2899	153.009	57.9674	62.6223	158.244	32.4497	42.9882	119.617	55.8899	175.336	81.3318	116.832	48.695	138.687	113.649	146.253	130.624	97.8467	89.8587	121.182	57.8832	73.5731	110.117	104.188	134.147	158.545	90.2151	67.7774	172.267	90.944	140.268	5960.93	0	2.18497	90.457	0	https://gnps.ucsd.edu/ProteoSAFe/result.jsp?task=4e6f348de3a14b52b519edd142199396&view=view_all_clusters_withID&show=true#{"main.cluster index_lowerinput":"23.0","main.cluster index_upperinput":"23.0"}	This Node is a Singleton	N/A	N/A	N/A	0.5407	0.5407
24	Positive	14427.3	11234	13282.7	11743.1	12774.7	12025.1	12349.5	12268.8	11953.9	13804.1	12812.4	11487.4	12641.8	11344.5	13744.7	12090	12506.3	12841.1	12423.1	12984.9	13344.5	11527.9	10979.4	11703	12287.7	11652.8	13592.8	12476.8	12283.6	13887.8	12400.6	11080.8	12508.9	12983.2	12425.6	13958.1	15302.6	7979.5	8542.53	11005.3	4244.2	https://gnps.ucsd.edu/ProteoSAFe/result.jsp?task=4e6f348de3a14b52b519edd142199396&view=view_all_clusters_withID&show=true#{"main.cluster index_lowerinput":"24.0","main.cluster index_upperinput":"24.0"}	https://gnps.ucsd.edu/ProteoSAFe/result.jsp?view=network_displayer&componentindex=1&task=4e6f348de3a14b52b519edd142199396&show=true	N/A	N/A	N/A	10.698	10.698
25	Positive	23433.3	13824.3	22371.8	18431.3	21305.2	19162.5	19643.7	19332.3	19787.2	21758	20537.5	18217.2	18202.9	15244.9	22734.1	13352.6	20398.8	15453.4	20393.3	20273.9	22013.2	18573.9	14499.6	18944.8	19560.8	18774.9	21452.5	15591.5	11962.7	21833	19693.5	17249.4	21149.3	20798.9	16122.1	11638.3	23900	13482.9	14217.3	17867.4	5531.61	https://gnps.ucsd.edu/ProteoSAFe/result.jsp?task=4e6f348de3a14b52b519edd142199396&view=view_all_clusters_withID&show=true#{"main.cluster index_lowerinput":"25.0","main.cluster index_upperinput":"25.0"}	This Node is a Singleton	N/A	N/A	N/A	10.8208	10.8208
26	Positive	13984.1	10847.3	12812.4	11118.9	12932	11321.1	11986.5	11596.3	11787.6	13234.9	12388.8	10939	12293.7	10878.7	13489.2	11833.4	12428.1	12284.3	11973.6	12554.2	12866.4	11074	10466.2	11220.1	11853.4	11436.3	12838.7	12211	11692.7	13677.7	11930.7	10386.5	12114.9	12500.7	11921.3	13097	14778.2	7743.97	8069.9	10967.6	4213.62	https://gnps.ucsd.edu/ProteoSAFe/result.jsp?task=4e6f348de3a14b52b519edd142199396&view=view_all_clusters_withID&show=true#{"main.cluster index_lowerinput":"26.0","main.cluster index_upperinput":"26.0"}	https://gnps.ucsd.edu/ProteoSAFe/result.jsp?view=network_displayer&componentindex=1&task=4e6f348de3a14b52b519edd142199396&show=true	N/A	N/A	N/A	10.707	10.707
27	Positive	1104.44	926.424	1060.77	997.737	923.319	1060.86	1092.98	1017.37	1118.98	1117.68	1110.45	902.041	819.15	908.657	1031.26	962.602	893.987	1192.28	1181.15	955.781	1142.28	1038.55	828.894	1139.87	847.967	897.062	1118.73	1114.61	1029.21	1114.18	1071.2	930.505	1150.7	1168.38	1037.64	1187.84	4436.83	7.04795	206.457	911.062	6.28146	https://gnps.ucsd.edu/ProteoSAFe/result.jsp?task=4e6f348de3a14b52b519edd142199396&view=view_all_clusters_withID&show=true#{"main.cluster index_lowerinput":"27.0","main.cluster index_upperinput":"27.0"}	https://gnps.ucsd.edu/ProteoSAFe/result.jsp?view=network_displayer&componentindex=1&task=4e6f348de3a14b52b519edd142199396&show=true	N/A	N/A	N/A	0.4294	0.4294
28	Positive	8820.36	7630.39	8858.86	8280.62	7445.29	9122.46	9670.06	8650.72	9216.95	9218.51	9096.68	11962.7	9063.6	7139.73	7669.68	8552.73	7019.84	10108.2	10247.8	7540.53	9734.26	9413.65	6185.52	9410.07	9618.95	7115.48	9377.48	9538.19	8304.45	8587.25	9003.84	7619.81	9611.02	10109.9	8062.5	9186.71	13905.4	0	6703.85	8023	3423.01	https://gnps.ucsd.edu/ProteoSAFe/result.jsp?task=4e6f348de3a14b52b519edd142199396&view=view_all_clusters_withID&show=true#{"main.cluster index_lowerinput":"28.0","main.cluster index_upperinput":"28.0"}	This Node is a Singleton	N/A	N/A	N/A	1.4674	1.4674
29	Positive	7797.23	6795.6	7795.77	7348.29	6555.35	8017.25	8491.68	7595.12	8062.16	8153.45	7900.92	10344.9	7914.16	6461.34	6966.03	7490.72	6232.32	8855.14	9055.34	6769.45	8394.61	8263.83	5592.77	8396.65	8416.97	6410	8271.17	8434.23	7331.87	7562.02	8011.01	6706.09	8504.49	8746.64	7199.24	8317.89	11689.5	0	6038.13	7144.05	1785.35	https://gnps.ucsd.edu/ProteoSAFe/result.jsp?task=4e6f348de3a14b52b519edd142199396&view=view_all_clusters_withID&show=true#{"main.cluster index_lowerinput":"29.0","main.cluster index_upperinput":"29.0"}	https://gnps.ucsd.edu/ProteoSAFe/result.jsp?view=network_displayer&componentindex=1&task=4e6f348de3a14b52b519edd142199396&show=true	N/A	N/A	N/A	0.793	0.793
30	Positive	11703.4	5172.61	10958.3	8452.45	6891.15	6662.5	7757.99	9832.44	7083.97	7690.88	4433.41	6204.23	10455	9398.39	12297.5	8993.25	9108.77	7721.25	7495.19	8647.96	8339.75	10834.9	7168.28	6261.85	12909.9	10958	9204.41	10272.8	8618.16	8670.48	10251	7681.04	11199	6214.85	7510.74	9141.86	10906.5	5551.95	6611.85	8003.58	1741.2	https://gnps.ucsd.edu/ProteoSAFe/result.jsp?task=4e6f348de3a14b52b519edd142199396&view=view_all_clusters_withID&show=true#{"main.cluster index_lowerinput":"30.0","main.cluster index_upperinput":"30.0"}	https://gnps.ucsd.edu/ProteoSAFe/result.jsp?view=network_displayer&componentindex=4&task=4e6f348de3a14b52b519edd142199396&show=true		Contaminants septum vial Thermo C4000-53 and C4000-54 serie	0.869722	9.449	9.449
31	Positive	2625.78	1845.29	2235.33	2180.13	1787.39	2371.76	2419.92	2046.83	2712.54	2069.77	2817.99	2279.86	2537.86	1612.47	2148.6	2615.8	2337.24	2804.77	2989.01	2145.08	2694.74	2140.85	1893.63	2244.64	2667.5	2271.15	2271.12	2663.96	2223.3	2156.15	2303.51	2196.04	2198.25	3045.08	2080.15	2373.03	3420.4	0	1681.06	2981.19	847.494	https://gnps.ucsd.edu/ProteoSAFe/result.jsp?task=4e6f348de3a14b52b519edd142199396&view=view_all_clusters_withID&show=true#{"main.cluster index_lowerinput":"31.0","main.cluster index_upperinput":"31.0"}	This Node is a Singleton	N/A	N/A	N/A	5.7011	5.7011
32	Positive	341.321	212.724	294.68	279.232	277.027	255.883	227.903	241.467	261.838	343.028	264.325	261.975	261.925	249.921	335.158	253.292	243.417	240.846	319.959	244.989	307.111	218.526	215.109	304.937	271.132	220.939	322.909	276.255	273.578	320.395	290.718	215.755	286.465	273.962	236.188	355.371	4459.8	0	180.534	161.128	1.40346	https://gnps.ucsd.edu/ProteoSAFe/result.jsp?task=4e6f348de3a14b52b519edd142199396&view=view_all_clusters_withID&show=true#{"main.cluster index_lowerinput":"32.0","main.cluster index_upperinput":"32.0"}	This Node is a Singleton	N/A	N/A	N/A	0.4467	0.4467
33	Positive	8456.29	7154.39	7923.51	7321.81	8620.15	7375.17	8166.48	7857.29	7307.36	8639.24	7460.76	7486.81	8429.45	7575.39	8271.52	8399.39	7815.83	7787.11	7438.81	8596.37	7831.5	6990.96	7275.81	7270.56	7468.38	7611.01	8500.71	7538.39	8231.98	7741.22	7365.32	7264.22	7659.42	7900.25	7901.69	9405.68	9992.87	4888.39	5923.27	7209.91	2849.55	https://gnps.ucsd.edu/ProteoSAFe/result.jsp?task=4e6f348de3a14b52b519edd142199396&view=view_all_clusters_withID&show=true#{"main.cluster index_lowerinput":"33.0","main.cluster index_upperinput":"33.0"}	This Node is a Singleton	N/A	N/A	N/A	6.3614	6.3614
35	Positive	19479.4	15470.8	17844	15839.4	14686.2	15810.2	15922.6	13309.5	16187.3	18197.8	17120.1	15267	16214.5	11358.5	18417.7	12515.5	17245.9	14035.2	17076.7	17279.2	17870.6	15559.3	15694.9	16040.6	16193.3	13410.5	18036.2	16822.8	16340	18459.1	17072.7	14405.9	17349.1	17058.4	16832.6	13914.1	19886.3	9556.52	9509.84	15485	5990.47	https://gnps.ucsd.edu/ProteoSAFe/result.jsp?task=4e6f348de3a14b52b519edd142199396&view=view_all_clusters_withID&show=true#{"main.cluster index_lowerinput":"35.0","main.cluster index_upperinput":"35.0"}	https://gnps.ucsd.edu/ProteoSAFe/result.jsp?view=network_displayer&componentindex=1&task=4e6f348de3a14b52b519edd142199396&show=true	N/A	N/A	N/A	10.8188	10.8188
36	Positive	2469.13	2185.43	2484.51	2375.63	2135.21	2583.81	2841.17	2592.76	2619.98	2665.23	2595.33	3504.65	2534.26	2065.06	2239.83	2456.47	2000.32	2918.61	2981.66	2128.13	2784.32	2774.28	1796.43	2784.85	2780.37	2021.13	2679.54	2719.73	2421.72	2460.92	2599.08	2202.9	2756.64	2856.27	2244.89	2704.34	4018.11	0	1932.42	2315.25	1082.4	https://gnps.ucsd.edu/ProteoSAFe/result.jsp?task=4e6f348de3a14b52b519edd142199396&view=view_all_clusters_withID&show=true#{"main.cluster index_lowerinput":"36.0","main.cluster index_upperinput":"36.0"}	https://gnps.ucsd.edu/ProteoSAFe/result.jsp?view=network_displayer&componentindex=1&task=4e6f348de3a14b52b519edd142199396&show=true	N/A	N/A	N/A	2.3218	2.3218
37	Positive	5010.27	4459.67	4876.97	4654.16	4187.72	5179.62	5416.02	4805.85	5129.59	5275.26	4911.95	7279.46	5479.69	4404.4	4413.27	4972.82	4118.23	5678.4	6117.86	4260.56	5283.39	5427.25	3424.71	5435.86	5932.85	4389.38	5469.03	5481.53	4898.9	4762.91	5238.14	4565.28	5301.63	5932.57	4773.55	5120.39	7352.18	0	4011.87	4632.31	1768.25	https://gnps.ucsd.edu/ProteoSAFe/result.jsp?task=4e6f348de3a14b52b519edd142199396&view=view_all_clusters_withID&show=true#{"main.cluster index_lowerinput":"37.0","main.cluster index_upperinput":"37.0"}	https://gnps.ucsd.edu/ProteoSAFe/result.jsp?view=network_displayer&componentindex=1&task=4e6f348de3a14b52b519edd142199396&show=true	N/A	N/A	N/A	1.0146	1.0146
38	Positive	6507.47	5928.37	6358.47	6661.79	5631.14	7097.56	7484.09	5578.62	7485.16	6893.7	6460.94	8509.01	7427.02	5260.71	5408.57	6844.54	5620.86	7345.86	7838.84	5736.18	7465.01	6951.21	5233.3	7287.77	7162.92	5616.81	7462.59	7322.97	6578.99	6297.62	6129.48	6447.69	6485.85	7960.33	6560.05	6424.32	5240.55	0	4420.09	6669.44	692.71	https://gnps.ucsd.edu/ProteoSAFe/result.jsp?task=4e6f348de3a14b52b519edd142199396&view=view_all_clusters_withID&show=true#{"main.cluster index_lowerinput":"38.0","main.cluster index_upperinput":"38.0"}	https://gnps.ucsd.edu/ProteoSAFe/result.jsp?view=network_displayer&componentindex=28&task=4e6f348de3a14b52b519edd142199396&show=true	1S/C11H23NO2/c1-10(2)7-9(14)8-11(3,4)12(10)5-6-13/h9,13-14H,5-8H2,1-4H3	Massbank:AU252106 4-Hydroxy-1-(2-hydroxyethyl)-2,2,6,6-tetramethylpiperidine|1-Piperidineethanol, 4-hydroxy-2,2,6,6-tetramethyl-|1-(2-hydroxyethyl)-2,2,6,6-tetramethylpiperidin-4-ol	0.987726	0.7351	0.7351
39	Positive	9763.43	7522.22	8710.23	8082.68	8497.27	7899.53	8185.22	8052.96	7924.61	9100.44	8620.21	7680.35	8452.21	7474.67	9320.83	8194.96	8516.27	8406.23	8358.86	9067.32	8730.69	7585.55	7341.89	7895.52	8303.41	7907.59	8890.62	8216.28	8015.96	9262.82	8458.5	7199.34	8481.48	8341.44	8318.07	9465.05	10041.7	4684.06	5615.83	7443.28	2989.32	https://gnps.ucsd.edu/ProteoSAFe/result.jsp?task=4e6f348de3a14b52b519edd142199396&view=view_all_clusters_withID&show=true#{"main.cluster index_lowerinput":"39.0","main.cluster index_upperinput":"39.0"}	https://gnps.ucsd.edu/ProteoSAFe/result.jsp?view=network_displayer&componentindex=1&task=4e6f348de3a14b52b519edd142199396&show=true	N/A	N/A	N/A	10.7033	10.7033
40	Positive	9054.35	7165.62	8181.57	7224.52	7993.18	7475.21	7590.34	7550.17	7775.75	8455.48	8110.44	7110.27	7877.45	7114.79	8516.79	7737.6	7947.53	7941.56	7586.79	8316.64	8285.28	7143.54	6721.36	7222.83	7564.2	7359.31	8273.43	7950.22	7549.75	8637.93	7666.49	6605.16	7839.77	7844.98	7956.12	8652.02	9518.85	4569.45	5195.16	6946.24	2712.89	https://gnps.ucsd.edu/ProteoSAFe/result.jsp?task=4e6f348de3a14b52b519edd142199396&view=view_all_clusters_withID&show=true#{"main.cluster index_lowerinput":"40.0","main.cluster index_upperinput":"40.0"}	https://gnps.ucsd.edu/ProteoSAFe/result.jsp?view=network_displayer&componentindex=1&task=4e6f348de3a14b52b519edd142199396&show=true	N/A	N/A	N/A	10.7025	10.7025
41	Positive	69.0782	54.2718	83.5849	60.4037	96.9606	73.8302	91.1728	71.6566	108.144	99.3684	78.9556	72.9201	60.4227	48.8295	79.6645	51.2245	48.6982	118.648	91.0817	84.7094	128.573	102.912	46.6152	122.956	71.0308	54.3301	100.456	65.2814	75.6411	105.183	72.1344	55.9419	97.9414	64.6546	55.0565	79.5283	2897.68	0	39.6802	108.732	35.6633	https://gnps.ucsd.edu/ProteoSAFe/result.jsp?task=4e6f348de3a14b52b519edd142199396&view=view_all_clusters_withID&show=true#{"main.cluster index_lowerinput":"41.0","main.cluster index_upperinput":"41.0"}	https://gnps.ucsd.edu/ProteoSAFe/result.jsp?view=network_displayer&componentindex=1&task=4e6f348de3a14b52b519edd142199396&show=true	N/A	N/A	N/A	0.4134	0.4134
42	Positive	9499.41	7395.49	8766.44	7546.14	8590.73	7560.84	7921.02	7876.49	7709.76	8775.31	8422.65	7331.49	8382.83	7701.26	9012	7839.4	8122.35	8404.1	8237.09	8335.87	8548.24	7549.13	7195.72	7574.82	8104.82	7638.33	8702.71	8217.77	8230.12	8889.6	8007.51	7257.99	8222.81	8518.84	8063.75	9319.82	9806.56	5234.19	5449.3	7165.05	2783.45	https://gnps.ucsd.edu/ProteoSAFe/result.jsp?task=4e6f348de3a14b52b519edd142199396&view=view_all_clusters_withID&show=true#{"main.cluster index_lowerinput":"42.0","main.cluster index_upperinput":"42.0"}	This Node is a Singleton	N/A	N/A	N/A	10.6908	10.6908
43	Positive	12002.1	16104	11979.4	12619.3	13356.4	16199.9	16513.3	14779.8	15606.9	13783.9	16241.2	18447.4	16293.6	12966.5	11534.1	14693.4	13747.6	15348.5	17785.4	13602.8	17004.6	17406.7	12408.5	16439.4	16186.6	14316.1	16286.2	15712.8	14945.8	14723.3	14831.6	15260.2	15210.1	18915.6	16819.7	14706.9	2971.15	179.218	8485.2	14101.8	4568.73	https://gnps.ucsd.edu/ProteoSAFe/result.jsp?task=4e6f348de3a14b52b519edd142199396&view=view_all_clusters_withID&show=true#{"main.cluster index_lowerinput":"43.0","main.cluster index_upperinput":"43.0"}	This Node is a Singleton	N/A	N/A	N/A	2.3288	2.3288
44	Positive	1626.12	2124.47	523.995	2571.85	2641.9	3000.18	2616.18	871.491	1827.04	450.506	1171.84	253.444	925.383	4570.69	4295.91	2354.42	5084.28	2412.26	1217.19	435.588	3572.28	559.623	4008.84	294.734	542.004	2722.84	995.565	2690.4	2159.33	2761.05	4308.6	1225.6	4137.19	3685.15	2458.97	408.693	1567.38	1743.82	3135.82	1028.93	542.902	https://gnps.ucsd.edu/ProteoSAFe/result.jsp?task=4e6f348de3a14b52b519edd142199396&view=view_all_clusters_withID&show=true#{"main.cluster index_lowerinput":"44.0","main.cluster index_upperinput":"44.0"}	https://gnps.ucsd.edu/ProteoSAFe/result.jsp?view=network_displayer&componentindex=4&task=4e6f348de3a14b52b519edd142199396&show=true	InChI=1S/C25H43NO18/c1-7-13(26-9-2-8(3-27)14(33)18(37)15(9)34)17(36)20(39)24(41-7)44-23-12(6-30)42-25(21(40)19(23)38)43-22(11(32)5-29)16(35)10(31)4-28/h2,4,7,9-27,29-40H,3,5-6H2,1H3	ACARBOSE	0.542278	8.8679	8.8679
45	Positive	6127.63	1592.89	2945.76	3528.79	2216.98	1649.84	6180.77	2192.11	1604.97	4096.01	1579.6	2175.46	4003.69	3288.59	4296.01	4357.29	2234.02	1650.18	4341.86	2851.93	4452.59	5345.37	1935.1	3983.82	8400.54	4380.61	1900.14	5788.34	2126.88	1817.83	5984.46	2075.33	2504.61	2880.65	2296.52	4646.5	5833.82	7436.93	3481.28	4542.91	361.15	https://gnps.ucsd.edu/ProteoSAFe/result.jsp?task=4e6f348de3a14b52b519edd142199396&view=view_all_clusters_withID&show=true#{"main.cluster index_lowerinput":"45.0","main.cluster index_upperinput":"45.0"}	https://gnps.ucsd.edu/ProteoSAFe/result.jsp?view=network_displayer&componentindex=4&task=4e6f348de3a14b52b519edd142199396&show=true		Contaminants septum vial Thermo C4000-53 and C4000-54 serie	0.768798	9.9522	9.9522
46	Positive	8838.41	6824.7	8054.45	6714.66	7811.95	6890.64	7249.2	7189.4	7336.15	7919.57	7552.66	6797	7707.41	6857.74	8177.29	7167.83	7394.77	7855.61	7354.38	7767.14	7902.94	6832.06	6334.08	6763.53	7282.33	6956.16	7787.46	7593.96	7388.48	8133.46	7385.33	6603.04	7583.39	7640.35	7375.81	8409.02	8830.55	4896.04	5083.43	6468.4	2523.79	https://gnps.ucsd.edu/ProteoSAFe/result.jsp?task=4e6f348de3a14b52b519edd142199396&view=view_all_clusters_withID&show=true#{"main.cluster index_lowerinput":"46.0","main.cluster index_upperinput":"46.0"}	https://gnps.ucsd.edu/ProteoSAFe/result.jsp?view=network_displayer&componentindex=1&task=4e6f348de3a14b52b519edd142199396&show=true	N/A	N/A	N/A	10.6897	10.6897
47	Positive	4987.26	4276.07	5117.69	4566.92	4141.41	5016.39	5238.34	4668.11	5039.53	5069.37	4898.09	6299.56	4941.1	4194.11	4420.36	4801.22	4039.51	5448.86	5461.89	4214.44	5274.37	5080.43	3597.46	5164.84	5203.63	4085.34	5255.78	5266.05	4704.43	4867.1	4969.84	4370.86	5254.45	5540.54	4559.15	5199.79	7308.16	49.4996	3688.32	4397.22	1191.53	https://gnps.ucsd.edu/ProteoSAFe/result.jsp?task=4e6f348de3a14b52b519edd142199396&view=view_all_clusters_withID&show=true#{"main.cluster index_lowerinput":"47.0","main.cluster index_upperinput":"47.0"}	https://gnps.ucsd.edu/ProteoSAFe/result.jsp?view=network_displayer&componentindex=1&task=4e6f348de3a14b52b519edd142199396&show=true	N/A	N/A	N/A	0.8694	0.8694
48	Positive	223.819	159.464	162.821	191.984	159.179	209.94	218.691	225.872	236.22	230.471	222.126	267.473	169.16	117.007	221.498	141.465	136.062	260.225	253.762	167.911	272.519	206.747	116.115	189.236	201.796	111.213	239.612	203.209	161.74	215.911	210.749	141.778	233.967	222.526	130.257	229.595	2289.84	0	15.1234	119.621	21.3961	https://gnps.ucsd.edu/ProteoSAFe/result.jsp?task=4e6f348de3a14b52b519edd142199396&view=view_all_clusters_withID&show=true#{"main.cluster index_lowerinput":"48.0","main.cluster index_upperinput":"48.0"}	https://gnps.ucsd.edu/ProteoSAFe/result.jsp?view=network_displayer&componentindex=1&task=4e6f348de3a14b52b519edd142199396&show=true	N/A	N/A	N/A	0.4169	0.4169
49	Positive	8862.01	6805.34	8290.97	6847.19	7882.87	7232.84	7231.09	7237.83	7500.99	8144.28	7814.73	6972.77	7881.36	7053.21	8209.46	7078.2	7645.88	7879.02	7603.2	7932.11	8128.63	6896.66	6680.93	6992.97	7371.85	7083.77	7896.93	7733.21	7674.56	8344.24	7514.74	6579.55	7720.63	7792.7	7540.25	8357.88	9112.1	4738.85	5115.86	6842.54	2623.1	https://gnps.ucsd.edu/ProteoSAFe/result.jsp?task=4e6f348de3a14b52b519edd142199396&view=view_all_clusters_withID&show=true#{"main.cluster index_lowerinput":"49.0","main.cluster index_upperinput":"49.0"}	https://gnps.ucsd.edu/ProteoSAFe/result.jsp?view=network_displayer&componentindex=1&task=4e6f348de3a14b52b519edd142199396&show=true	N/A	N/A	N/A	10.7052	10.7052
50	Positive	3453.13	3382.83	3263.68	2041.97	1999.25	2478.25	2534.56	2063.89	2262.94	2945.5	2842.04	3595.4	2937.84	2752.2	2917.53	2664.91	2357.42	3334.93	3283.63	2095.74	2902.55	2189.19	1939.82	2700.48	3060.93	2598.02	3410.76	2992.17	2778.63	3187.96	3347.7	3115.62	3493.67	3631.8	3026.17	3514.13	7490.59	0	2246.6	2849.64	730.61	https://gnps.ucsd.edu/ProteoSAFe/result.jsp?task=4e6f348de3a14b52b519edd142199396&view=view_all_clusters_withID&show=true#{"main.cluster index_lowerinput":"50.0","main.cluster index_upperinput":"50.0"}	https://gnps.ucsd.edu/ProteoSAFe/result.jsp?view=network_displayer&componentindex=12&task=4e6f348de3a14b52b519edd142199396&show=true	N/A	N/A	N/A	1.0144	1.0144
51	Positive	8782.76	6710.91	7765.79	6931.33	7535.58	6929.9	7104.53	7158.44	7012.93	7717.1	7389.4	6673.36	7642.15	6918.08	8094.93	7074.45	7275.01	7573.45	7339.24	7603.51	7778.2	6740.56	6392.69	6787.6	7368.98	7068.61	7969.46	7428.03	7475.56	7923.25	7354.66	6609.6	7574.82	7579.5	7375.86	8365.29	8782.52	4478.28	5032.53	6361.54	2555.78	https://gnps.ucsd.edu/ProteoSAFe/result.jsp?task=4e6f348de3a14b52b519edd142199396&view=view_all_clusters_withID&show=true#{"main.cluster index_lowerinput":"51.0","main.cluster index_upperinput":"51.0"}	This Node is a Singleton	N/A	N/A	N/A	10.6848	10.6848
53	Positive	4729.06	4176.09	4745.77	4517.91	4028.71	4934.48	5229.4	4727.63	4932.55	4997.49	4887.46	6525.12	4856.7	3877.44	4198.21	4625.57	3741.65	5476.33	5576.72	4102.16	5219.01	5143.55	3363.68	5122.17	5223.03	3903.13	5094.42	5153.29	4503.65	4625.45	4883.13	4072.57	5252.29	5443.2	4372.49	5034.52	7295.59	0	3654.51	4385.83	1823.08	https://gnps.ucsd.edu/ProteoSAFe/result.jsp?task=4e6f348de3a14b52b519edd142199396&view=view_all_clusters_withID&show=true#{"main.cluster index_lowerinput":"53.0","main.cluster index_upperinput":"53.0"}	https://gnps.ucsd.edu/ProteoSAFe/result.jsp?view=network_displayer&componentindex=1&task=4e6f348de3a14b52b519edd142199396&show=true	InChI=1S/C6H17N3/c7-3-1-5-9-6-2-4-8/h9H,1-8H2	Norspermidine	0.954419	1.4681	1.4681
54	Positive	6586.41	5187.63	5927.99	5406.96	5575.12	5317.03	5439.75	5359.26	5434.33	6087.61	5880.05	5227.04	5644.4	5010.93	6259.36	5532.91	5857.56	5574.85	5680.34	5027.67	5895.09	5186.94	5020.12	5423.2	5416.11	5276.07	5838.03	5441.72	5160.34	6430.9	5687.2	4704.75	5557.67	5617.09	5567.09	6295.88	6814.44	3142.13	3532.88	5204.14	1987.11	https://gnps.ucsd.edu/ProteoSAFe/result.jsp?task=4e6f348de3a14b52b519edd142199396&view=view_all_clusters_withID&show=true#{"main.cluster index_lowerinput":"54.0","main.cluster index_upperinput":"54.0"}	https://gnps.ucsd.edu/ProteoSAFe/result.jsp?view=network_displayer&componentindex=107&task=4e6f348de3a14b52b519edd142199396&show=true	N/A	N/A	N/A	10.7074	10.7074
55	Positive	3561.65	2123.36	3227.12	3019.54	2892.12	3021.17	2803.78	2596.04	3028.84	3441.18	2749.69	3478.75	2917.31	2772.26	3302.55	3018.77	2875.81	3216.32	3014.7	2808.45	3345.05	2722.48	2380.1	2943.85	2733.94	2393.59	3337.85	3081.3	2630.14	3399.66	3049.06	2336.7	3265.53	3058.12	2501.08	3495.47	2005.35	8.10103	1987.04	2841.75	945.375	https://gnps.ucsd.edu/ProteoSAFe/result.jsp?task=4e6f348de3a14b52b519edd142199396&view=view_all_clusters_withID&show=true#{"main.cluster index_lowerinput":"55.0","main.cluster index_upperinput":"55.0"}	https://gnps.ucsd.edu/ProteoSAFe/result.jsp?view=network_displayer&componentindex=99&task=4e6f348de3a14b52b519edd142199396&show=true	N/A	N/A	N/A	2.7111	2.7111
56	Positive	3714.04	3205.83	3488.76	3318.5	3773.85	3299.89	3539.74	3473.07	3287.64	3835.78	3311.72	3346.16	3621.52	3398.73	3690.41	3646.33	3440.68	3435.96	3353.84	3773.54	3457.25	3185.94	3176.38	3293.11	3313.49	3294.68	3831.07	3357.71	3602.84	3534.69	3348.19	3217.11	3394.86	3504.56	3503.17	4137.61	4324.85	2027.18	2565.94	3140.19	1270.71	https://gnps.ucsd.edu/ProteoSAFe/result.jsp?task=4e6f348de3a14b52b519edd142199396&view=view_all_clusters_withID&show=true#{"main.cluster index_lowerinput":"56.0","main.cluster index_upperinput":"56.0"}	https://gnps.ucsd.edu/ProteoSAFe/result.jsp?view=network_displayer&componentindex=1&task=4e6f348de3a14b52b519edd142199396&show=true	N/A	N/A	N/A	6.2998	6.2998
57	Positive	3692.71	3056.23	3513.16	3182.17	3694.81	3148.24	3591.56	3386.56	3109.96	3773.63	3598.07	3267.33	3741.37	3211.37	3642.46	3766.96	3617.4	3339.04	3233.73	3812.52	3473.46	3026.17	3188.13	3095.03	3258.05	3278.64	3695.65	3303.21	3543.47	3707.57	3196.85	3093.4	3325.95	3589.14	3513.37	4117.97	4672.69	2321.87	2604.24	3537.84	1237.86	https://gnps.ucsd.edu/ProteoSAFe/result.jsp?task=4e6f348de3a14b52b519edd142199396&view=view_all_clusters_withID&show=true#{"main.cluster index_lowerinput":"57.0","main.cluster index_upperinput":"57.0"}	This Node is a Singleton	N/A	N/A	N/A	6.1626	6.1626
58	Positive	3953.53	3027.53	3707.8	2813.48	3039.14	2957.08	2695.01	3324.86	2851.39	3190.19	2650.49	2398.34	3392.13	2583.56	3866.56	3503.77	3564.49	2918.75	2990.88	3062.67	2899.43	3061.31	2850.5	2831.42	3276.81	3335.33	3368.75	3299.79	3116.59	3838.92	3305.9	2937.72	3182.93	2688.07	3186.52	3663.28	3203.47	1933.2	2209.47	2576.63	847.845	https://gnps.ucsd.edu/ProteoSAFe/result.jsp?task=4e6f348de3a14b52b519edd142199396&view=view_all_clusters_withID&show=true#{"main.cluster index_lowerinput":"58.0","main.cluster index_upperinput":"58.0"}	https://gnps.ucsd.edu/ProteoSAFe/result.jsp?view=network_displayer&componentindex=44&task=4e6f348de3a14b52b519edd142199396&show=true	N/A	N/A	N/A	10.3892	10.3892
60	Positive	3029.62	2095.69	2745.75	2226.91	2568.3	2212.93	2556.15	2272.3	2677.16	2500.41	3036.33	2424.09	2336.85	2017.38	3097.14	2529.05	3169.05	2649.28	2700.62	3014.63	2716.41	2045.6	2209.19	2497.7	2647.44	2389.72	2514.64	2612.71	2165.31	3015.7	2674.47	2081.64	2201.84	2728.83	2372.97	2726.76	3399.4	1729.53	1758.54	2687.02	933.852	https://gnps.ucsd.edu/ProteoSAFe/result.jsp?task=4e6f348de3a14b52b519edd142199396&view=view_all_clusters_withID&show=true#{"main.cluster index_lowerinput":"60.0","main.cluster index_upperinput":"60.0"}	This Node is a Singleton	N/A	N/A	N/A	5.573	5.573
62	Positive	1061.56	772.401	920.159	906.225	731.37	1017.13	965.47	856.756	1052.86	896.836	1116.01	849.17	1028.67	682.703	943.626	1086.72	979.48	1057.64	1198.27	916.851	1102.73	872.37	794.73	896.606	1056.81	968.368	929.795	1048.5	918.821	890.04	904.509	919.282	896.718	1207.05	951.339	956.667	1438.38	0	673.179	1189.85	347.495	https://gnps.ucsd.edu/ProteoSAFe/result.jsp?task=4e6f348de3a14b52b519edd142199396&view=view_all_clusters_withID&show=true#{"main.cluster index_lowerinput":"62.0","main.cluster index_upperinput":"62.0"}	This Node is a Singleton	N/A	N/A	N/A	5.7014	5.7014
63	Positive	7287.66	4153.35	8534.66	7523.23	8491.37	5918.31	7423.72	4908.16	7790.16	7549.8	8193.96	6216.34	6266.69	3815.16	8781.52	5550.21	8312.48	6588.14	7453.59	8341.46	8330.33	7509.29	7416.15	8014.93	7680.28	5376.79	6600.54	6642.69	4116.29	8891.08	8281.04	3900.49	6071.07	6395.29	6434.95	5088.88	9255.74	4791.26	3227.24	7324.38	2420.31	https://gnps.ucsd.edu/ProteoSAFe/result.jsp?task=4e6f348de3a14b52b519edd142199396&view=view_all_clusters_withID&show=true#{"main.cluster index_lowerinput":"63.0","main.cluster index_upperinput":"63.0"}	https://gnps.ucsd.edu/ProteoSAFe/result.jsp?view=network_displayer&componentindex=1&task=4e6f348de3a14b52b519edd142199396&show=true	N/A	N/A	N/A	10.8227	10.8227
64	Positive	2834.89	1366.35	2894.45	2770.43	1777.02	2614.25	2570.96	2019.25	2615.13	2978.63	2091.64	2794.74	2745.81	1592.98	2231.02	2847.69	1751.13	2926.27	2976	1932.72	2596.73	2347.04	1616.43	2650.8	2737.66	1705.48	2764.33	2818.43	2630.12	2231.92	2446.87	1785.13	2472.84	2457.53	1812.12	2647.05	1921.03	4.46725	1864.83	2456.63	1069.06	https://gnps.ucsd.edu/ProteoSAFe/result.jsp?task=4e6f348de3a14b52b519edd142199396&view=view_all_clusters_withID&show=true#{"main.cluster index_lowerinput":"64.0","main.cluster index_upperinput":"64.0"}	https://gnps.ucsd.edu/ProteoSAFe/result.jsp?view=network_displayer&componentindex=28&task=4e6f348de3a14b52b519edd142199396&show=true	N/A	N/A	N/A	2.7856	2.7856
66	Positive	260.361	189.967	223.007	289.303	266.041	285.979	184.989	270.271	301.85	270.062	293.269	339.014	214.459	209.093	291.804	254.02	236.065	319.664	325.536	274.311	323.68	270.636	193.72	301.464	291.616	202.109	214.806	296.646	177.137	293.633	272.654	208.029	267.932	321.444	276.714	268.234	1645.84	0	161.338	234.369	6.78192	https://gnps.ucsd.edu/ProteoSAFe/result.jsp?task=4e6f348de3a14b52b519edd142199396&view=view_all_clusters_withID&show=true#{"main.cluster index_lowerinput":"66.0","main.cluster index_upperinput":"66.0"}	https://gnps.ucsd.edu/ProteoSAFe/result.jsp?view=network_displayer&componentindex=1&task=4e6f348de3a14b52b519edd142199396&show=true	N/A	N/A	N/A	0.4206	0.4206
67	Positive	1156.65	830.236	986.052	973.522	764.76	1097.24	1095.32	917.847	1167.73	940.006	1212.97	1062.62	1135.44	684.549	924.847	1136.53	947.117	1243.55	1351.32	952.32	1184.24	1026.4	796.116	1010.52	1189.71	980.58	1028.08	1162.08	1014.79	966.191	996.622	981.238	997.003	1377.59	901.952	997.438	1387.87	0	748.809	1324.96	405.29	https://gnps.ucsd.edu/ProteoSAFe/result.jsp?task=4e6f348de3a14b52b519edd142199396&view=view_all_clusters_withID&show=true#{"main.cluster index_lowerinput":"67.0","main.cluster index_upperinput":"67.0"}	https://gnps.ucsd.edu/ProteoSAFe/result.jsp?view=network_displayer&componentindex=7&task=4e6f348de3a14b52b519edd142199396&show=true	InChI=1S/C24H32O7/c1-13(2)24(28)12-18(29-14(3)25)22(4)11-19-23(5,31-19)10-17(20(22)24)30-21(27)15-6-8-16(26)9-7-15/h6-9,13,17-20,26,28H,10-12H2,1-5H3/t17-,18-,19-,20?,22-,23+,24+/m0/s1	NCGC00381060-01_C24H32O7_Benzoic acid, 4-hydroxy-, (1aS,2aR,3S,5R,6S,7aR)-3-(acetyloxy)decahydro-5-hydroxy-2a,7a-dimethyl-5-(1-methylethyl)azuleno[5,6-b]oxiren-6-yl ester	0.791828	5.7007	5.7007
68	Positive	1467.5	1192.83	1499.21	1305.02	1234.17	1424.52	1407.22	1356.02	1460.89	1452.34	1414.72	1726.36	1396.4	1243.29	1339.9	1296.3	1180.65	1554.98	1590.49	1231.32	1513.71	1383.84	1089.6	1494.2	1427.29	1164.84	1513.62	1440.15	1346.87	1461.56	1414.24	1313.24	1557.67	1544.65	1326.59	1530.04	3069.7	1.37028	973.898	1248.29	324.383	https://gnps.ucsd.edu/ProteoSAFe/result.jsp?task=4e6f348de3a14b52b519edd142199396&view=view_all_clusters_withID&show=true#{"main.cluster index_lowerinput":"68.0","main.cluster index_upperinput":"68.0"}	https://gnps.ucsd.edu/ProteoSAFe/result.jsp?view=network_displayer&componentindex=1&task=4e6f348de3a14b52b519edd142199396&show=true	N/A	N/A	N/A	0.5486	0.5486
69	Positive	5899.78	4377.32	5318.63	4468.07	5157.15	4515.78	4912.17	4853.01	4747.21	5241.88	4979.09	4393.28	5185.1	4581.63	5253.46	4641.39	4773.66	5218.71	4823.79	4943.25	5403.31	4529.31	4154.28	4403.98	4946.47	4644.36	5329.66	5135.94	5212.69	5370.71	4792.62	4463.9	5079.2	5252.22	4824.78	5319.77	5920.04	3610.96	3464.92	4228.88	1627.9	https://gnps.ucsd.edu/ProteoSAFe/result.jsp?task=4e6f348de3a14b52b519edd142199396&view=view_all_clusters_withID&show=true#{"main.cluster index_lowerinput":"69.0","main.cluster index_upperinput":"69.0"}	https://gnps.ucsd.edu/ProteoSAFe/result.jsp?view=network_displayer&componentindex=49&task=4e6f348de3a14b52b519edd142199396&show=true	N/A	N/A	N/A	10.6923	10.6923
72	Positive	714.562	501.593	672.217	578.384	532.213	524.944	627.217	528.611	620.402	676.815	563.985	527.029	588.6	508.352	681.89	544.011	550.946	620.923	706.076	593.411	718.122	586.405	512.675	638.043	605.512	491.373	710.841	625.032	562.006	739.227	694.439	502.661	635.578	671.382	583.267	768.179	3892.96	0	132.919	437.679	25.7889	https://gnps.ucsd.edu/ProteoSAFe/result.jsp?task=4e6f348de3a14b52b519edd142199396&view=view_all_clusters_withID&show=true#{"main.cluster index_lowerinput":"72.0","main.cluster index_upperinput":"72.0"}	This Node is a Singleton	N/A	N/A	N/A	0.6135	0.6135
73	Positive	0.978393	0.568431	0.337432	0.278144	0.783006	0.190324	1.17621	2.02015	0.374959	0	0.195408	0.61676	0.310123	0.467636	0.348812	0.603243	0.270355	0.513838	0.638402	0.215709	0.497751	0.599439	0.241447	0.6376	0.546045	0.319175	0.562253	0.315612	0	0.622199	0	0	0.267068	0.83414	1.15379	0.23064	1175.05	0	129.008	0.466232	0.174676	https://gnps.ucsd.edu/ProteoSAFe/result.jsp?task=4e6f348de3a14b52b519edd142199396&view=view_all_clusters_withID&show=true#{"main.cluster index_lowerinput":"73.0","main.cluster index_upperinput":"73.0"}	This Node is a Singleton	N/A	N/A	N/A	4.2672	4.2672
74	Positive	2354.16	956.041	2236.28	1929.67	2224.56	1973.69	2026.51	1876.44	2084.68	2302.06	2027.9	1915.87	2040.26	1854.03	2232.83	1991.73	2017.14	2073.83	2138.08	1957.38	2205.52	1820.48	1764.37	2023.8	2046.12	1780.79	2331.39	2053.84	1970.95	2187.47	2069.83	1157.29	2152.6	2058.01	2007.13	2482.55	2409.33	1074.59	1410.09	1968	565.209	https://gnps.ucsd.edu/ProteoSAFe/result.jsp?task=4e6f348de3a14b52b519edd142199396&view=view_all_clusters_withID&show=true#{"main.cluster index_lowerinput":"74.0","main.cluster index_upperinput":"74.0"}	This Node is a Singleton	N/A	N/A	N/A	3.2907	3.2907
75	Positive	5139.68	3937.8	4612.59	4020.72	4599.03	4124.75	4190.29	4185.35	4293.35	4742.01	4413.63	4006.21	4466.48	3999.75	4774.6	4200.25	4441.97	4516.09	4350.26	4505.29	4690.26	3982.72	3801.38	4031.42	4209.29	4089.04	4586.82	4335.11	4404.22	4779.04	4379.08	3806.08	4431.47	4452.44	4360.62	4855.74	5184.93	2636.84	2985.11	3890.21	1519.78	https://gnps.ucsd.edu/ProteoSAFe/result.jsp?task=4e6f348de3a14b52b519edd142199396&view=view_all_clusters_withID&show=true#{"main.cluster index_lowerinput":"75.0","main.cluster index_upperinput":"75.0"}	https://gnps.ucsd.edu/ProteoSAFe/result.jsp?view=network_displayer&componentindex=1&task=4e6f348de3a14b52b519edd142199396&show=true	N/A	N/A	N/A	10.7008	10.7008
76	Positive	961.102	715.338	849.648	801.601	831.988	818.858	867.002	852.258	805.595	970.144	827.633	817.3	827.038	826.519	899.902	857.915	829.446	864.767	823.697	913.907	852.705	769.222	800.594	804.9	802.034	828.055	905.595	798.091	905.42	906.196	857.237	772.73	840.694	885.733	893.82	1027.79	1038.55	455.129	649.768	686.018	307.068	https://gnps.ucsd.edu/ProteoSAFe/result.jsp?task=4e6f348de3a14b52b519edd142199396&view=view_all_clusters_withID&show=true#{"main.cluster index_lowerinput":"76.0","main.cluster index_upperinput":"76.0"}	This Node is a Singleton	N/A	N/A	N/A	6.793	6.793
77	Positive	3680.07	2926.66	3748.27	3457.51	2896.72	2879.09	2633.92	3536.63	3141.35	3319.75	2312.07	2717.19	4387.11	2733.9	3247.79	4677.74	3305.57	3424.78	3677.36	2817.67	2991.24	4179.36	2642.38	2960.1	4067.93	4110.35	3598.21	3587.83	4039.63	3208.18	3313.3	3484.51	3303.45	2980.5	3680.53	3142.65	4385.72	208.187	2832.68	2582.08	930.919	https://gnps.ucsd.edu/ProteoSAFe/result.jsp?task=4e6f348de3a14b52b519edd142199396&view=view_all_clusters_withID&show=true#{"main.cluster index_lowerinput":"77.0","main.cluster index_upperinput":"77.0"}	https://gnps.ucsd.edu/ProteoSAFe/result.jsp?view=network_displayer&componentindex=9&task=4e6f348de3a14b52b519edd142199396&show=true	N/A	N/A	N/A	10.1828	10.1828
79	Positive	2326.74	2028.33	2241.91	2081.02	2389.92	2070.2	2274.72	2210.31	2061.77	2445.68	2301.22	2100.44	2307.66	2111.52	2312.75	2318.47	2267.45	2196.48	2132.27	2383.44	2234.65	2047.36	2045.4	2079.3	2113.61	2083.12	2410.61	2132.08	2272.2	2371.39	2150.26	2009.94	2182.65	2283.54	2262.84	2612.45	2745.32	1297.55	1635.96	2147.12	807.737	https://gnps.ucsd.edu/ProteoSAFe/result.jsp?task=4e6f348de3a14b52b519edd142199396&view=view_all_clusters_withID&show=true#{"main.cluster index_lowerinput":"79.0","main.cluster index_upperinput":"79.0"}	https://gnps.ucsd.edu/ProteoSAFe/result.jsp?view=network_displayer&componentindex=1&task=4e6f348de3a14b52b519edd142199396&show=true	N/A	N/A	N/A	6.1854	6.1854
80	Positive	68.8435	19.9361	31.6332	40.5756	25.3131	37.0062	15.8407	34.3213	25.9774	58.5547	23.3403	23.7324	10.4768	13.197	43.474	17.0175	24.0106	18.1908	56.4429	19.2501	47.1672	18.3674	20.9688	57.772	15.2881	13.6604	51.6644	54.2622	19.0816	51.3891	51.7979	13.7582	37.6883	24.833	17.424	34.8924	1162.75	0	20.273	26.6112	2.9732	https://gnps.ucsd.edu/ProteoSAFe/result.jsp?task=4e6f348de3a14b52b519edd142199396&view=view_all_clusters_withID&show=true#{"main.cluster index_lowerinput":"80.0","main.cluster index_upperinput":"80.0"}	https://gnps.ucsd.edu/ProteoSAFe/result.jsp?view=network_displayer&componentindex=1&task=4e6f348de3a14b52b519edd142199396&show=true	N/A	N/A	N/A	0.4205	0.4205
81	Positive	1150.55	940.778	1024.73	1132.88	941.204	1241.16	1091.67	934.668	1110.11	1175.17	1064.59	1112.37	1080.5	948.201	1065.81	1087.54	889.734	1282.38	1204.29	1051.06	1225.69	1248.22	848.17	1259.5	1261.2	976.787	1092.04	1111.62	959.648	1040.83	1058.21	899.522	1202.08	1244.08	1054.42	1161.96	1450.09	193.399	720.818	906.352	279.62	https://gnps.ucsd.edu/ProteoSAFe/result.jsp?task=4e6f348de3a14b52b519edd142199396&view=view_all_clusters_withID&show=true#{"main.cluster index_lowerinput":"81.0","main.cluster index_upperinput":"81.0"}	This Node is a Singleton	N/A	N/A	N/A	3.6884	3.6884
83	Positive	603.836	537.253	629.837	523.385	427.293	434.283	573.114	485.892	411.326	614.334	583.199	336.42	458.707	506.588	624.566	334.499	486.121	531.346	397.015	492.709	589.288	385.13	439.477	483.671	348.044	544.537	373.725	614.56	456.418	494.473	463.421	548.766	423.011	469.754	365.469	380.502	1617.41	402.918	350.53	367.543	78.8536	https://gnps.ucsd.edu/ProteoSAFe/result.jsp?task=4e6f348de3a14b52b519edd142199396&view=view_all_clusters_withID&show=true#{"main.cluster index_lowerinput":"83.0","main.cluster index_upperinput":"83.0"}	https://gnps.ucsd.edu/ProteoSAFe/result.jsp?view=network_displayer&componentindex=1&task=4e6f348de3a14b52b519edd142199396&show=true	N/A	N/A	N/A	0.3388	0.3388
84	Positive	2515.8	2202.56	2573.01	2286.45	1928.22	1993.18	1942.68	2415.24	2079.95	2226.33	1733.21	1832.44	2738.27	1797.4	2346.27	3164.48	2271.8	2142.79	2618.28	2018.02	1934.62	2766.41	1977.04	2201.43	2757.95	2807.54	2487.18	2376.75	2660.47	2299.38	2289.76	2403.83	2224.8	1935.68	2565.11	2238.86	3100.05	114.735	1880.9	1904.75	673.241	https://gnps.ucsd.edu/ProteoSAFe/result.jsp?task=4e6f348de3a14b52b519edd142199396&view=view_all_clusters_withID&show=true#{"main.cluster index_lowerinput":"84.0","main.cluster index_upperinput":"84.0"}	This Node is a Singleton	N/A	N/A	N/A	10.184	10.184
85	Positive	1906.9	1744.4	1915.31	1825.47	1592.38	1999.62	2137.26	1933.79	2009.78	2027.42	1993.38	2688.39	2048.4	1618.67	1720	1904.73	1566.43	2176.36	2271.39	1659.43	2077.42	2116.25	1416.75	2079.8	2101.17	1618.6	2081.75	2108.05	1885.39	1892.07	1996.19	1782.11	2109.6	2242.55	1852.2	2032.99	2680.28	0	1494.45	1827.82	713.533	https://gnps.ucsd.edu/ProteoSAFe/result.jsp?task=4e6f348de3a14b52b519edd142199396&view=view_all_clusters_withID&show=true#{"main.cluster index_lowerinput":"85.0","main.cluster index_upperinput":"85.0"}	https://gnps.ucsd.edu/ProteoSAFe/result.jsp?view=network_displayer&componentindex=1&task=4e6f348de3a14b52b519edd142199396&show=true	N/A	N/A	N/A	2.3899	2.3899
86	Positive	3541.92	2696.41	3116.4	2811.99	3013.47	2778.97	2892.93	2900.1	2841.33	3230.84	2971.05	2811.81	3004.92	2724.36	3332.12	2928.82	2998.35	3005.31	2899.18	3265.58	3146.9	2681.92	2606.17	2762.54	2879.59	2804.65	3156.4	2921.2	2894.71	3312.13	2987.49	2541.85	2997.47	2937.2	2959.16	3408.17	3509.13	1590.17	1998.65	2646.56	1032.2	https://gnps.ucsd.edu/ProteoSAFe/result.jsp?task=4e6f348de3a14b52b519edd142199396&view=view_all_clusters_withID&show=true#{"main.cluster index_lowerinput":"86.0","main.cluster index_upperinput":"86.0"}	https://gnps.ucsd.edu/ProteoSAFe/result.jsp?view=network_displayer&componentindex=1&task=4e6f348de3a14b52b519edd142199396&show=true	N/A	N/A	N/A	10.6994	10.6994
87	Positive	20.2024	10.485	30.049	14.3407	27.3616	23.6317	19.7157	17.747	21.111	13.5931	15.4755	12.6651	18.4116	15.2638	17.8002	19.3078	11.6162	15.373	12.4636	17.7693	30.0531	14.5002	9.96606	33.2113	14.9018	11.198	15.0088	12.2658	8.70311	32.7046	17.9404	15.368	12.6753	12.3711	13.7218	28.5087	816.249	0	9.3729	13.1626	1.64554	https://gnps.ucsd.edu/ProteoSAFe/result.jsp?task=4e6f348de3a14b52b519edd142199396&view=view_all_clusters_withID&show=true#{"main.cluster index_lowerinput":"87.0","main.cluster index_upperinput":"87.0"}	This Node is a Singleton	N/A	N/A	N/A	0.4265	0.4265
88	Positive	83.2554	65.8357	62.5731	55.8782	58.2798	72.7487	54.6109	56.6517	56.3261	60.3024	84.1164	93.6438	48.4811	38.1322	34.8911	52.8149	50.5679	47.0764	91.9033	55.5287	66.2489	38.7857	73.1599	50.6855	57.7099	54.9446	54.0987	70.5686	55.7358	82.6368	59.0269	55.1539	50.104	53.6501	57.1996	86.6307	1088.1	0	38.0811	81.6131	3.58346	https://gnps.ucsd.edu/ProteoSAFe/result.jsp?task=4e6f348de3a14b52b519edd142199396&view=view_all_clusters_withID&show=true#{"main.cluster index_lowerinput":"88.0","main.cluster index_upperinput":"88.0"}	This Node is a Singleton	N/A	N/A	N/A	0.5899	0.5899
90	Positive	1.88801	0	0.906025	0	0	0	0	0	0	0	0	0	1.67652	0	0	0.992364	0.202519	0	0.770112	0	0	0	0	1.44747	0	0	0	0	0	0.776086	0	0	0.929938	0	2.57912	1.74086	661.402	0	0	0	0	https://gnps.ucsd.edu/ProteoSAFe/result.jsp?task=4e6f348de3a14b52b519edd142199396&view=view_all_clusters_withID&show=true#{"main.cluster index_lowerinput":"90.0","main.cluster index_upperinput":"90.0"}	This Node is a Singleton	N/A	N/A	N/A	0.4615	0.4615
91	Positive	130.082	99.8823	143.635	101.41	113.133	109.403	126.85	105.533	106.222	102.62	74.5711	79.7277	130.076	101.075	120.798	110.27	104.777	131.095	133.072	104.399	143.815	112.346	81.1807	143.501	129.664	103.123	122.588	129.994	93.8336	140.13	127.864	102.215	117.585	130.84	114.304	137.082	687.755	0	43.4961	80.5067	1.91459	https://gnps.ucsd.edu/ProteoSAFe/result.jsp?task=4e6f348de3a14b52b519edd142199396&view=view_all_clusters_withID&show=true#{"main.cluster index_lowerinput":"91.0","main.cluster index_upperinput":"91.0"}	This Node is a Singleton	N/A	N/A	N/A	0.4171	0.4171
92	Positive	3162.8	2529.56	2894.45	2548.34	2851.36	2537.2	2707.54	2681.94	2601.17	2908.96	2793.85	2450.74	2846.33	2488.87	3050.46	2655.17	2778.02	2875.97	2742.86	2886.9	2904.27	2508.55	2334.71	2548.33	2720.15	2636.95	2925.49	2762.82	2728.97	3044.5	2744.35	2374.58	2805.5	2813.14	2706.91	3025.44	3313.44	1813.62	1875.22	2401.85	945.022	https://gnps.ucsd.edu/ProteoSAFe/result.jsp?task=4e6f348de3a14b52b519edd142199396&view=view_all_clusters_withID&show=true#{"main.cluster index_lowerinput":"92.0","main.cluster index_upperinput":"92.0"}	This Node is a Singleton	N/A	N/A	N/A	10.6969	10.6969
94	Positive	1459.08	1056.11	1460.09	1202.42	1320.68	1253.94	1217.8	1178.56	1208.79	1396.36	1238.24	1235.19	1166.28	1068.34	1431.05	1230.51	1121.16	1226.78	1393.53	1072.04	1482.93	1191.81	1041.42	1351.42	1224.06	1012.78	1371.66	1308.46	1211.09	1391.38	1204.02	942.637	1359.91	1257.69	1057.55	1522.33	1600.39	98.7727	814.548	1113.44	334.7	https://gnps.ucsd.edu/ProteoSAFe/result.jsp?task=4e6f348de3a14b52b519edd142199396&view=view_all_clusters_withID&show=true#{"main.cluster index_lowerinput":"94.0","main.cluster index_upperinput":"94.0"}	This Node is a Singleton	InChI=1S/C20H24N2O3/c23-17-6-5-11-10-22-8-7-13-12-3-1-2-4-15(12)21-19(13)16(22)9-14(11)18(17)20(24)25/h1-4,11,14,16-18,21,23H,5-10H2,(H,24,25)/t11-,14-,16-,17-,18?/m0/s1	Yohimbinic acid monohydrate	0.426402	2.91	2.91
95	Positive	3511.36	2712.02	3188.79	2710.12	3187.51	2812.73	2925.77	2867.68	2971.62	3252.13	3138.42	2814.14	3064.57	2742.67	3204.51	2896.03	2999.18	3093.67	3018.17	3031.02	3186.03	2709.38	2568.2	2760.57	2912.81	2785.76	3086.62	3051.83	2957.31	3331.9	2986.59	2628.16	2994.73	3132.38	2969.49	3276.92	3535.02	1909.82	2053.04	2681.64	1021.32	https://gnps.ucsd.edu/ProteoSAFe/result.jsp?task=4e6f348de3a14b52b519edd142199396&view=view_all_clusters_withID&show=true#{"main.cluster index_lowerinput":"95.0","main.cluster index_upperinput":"95.0"}	https://gnps.ucsd.edu/ProteoSAFe/result.jsp?view=network_displayer&componentindex=1&task=4e6f348de3a14b52b519edd142199396&show=true	N/A	N/A	N/A	10.708	10.708
96	Positive	521.417	387.198	403.173	288.213	311.431	289.822	333.926	518.309	265.22	393.512	391.978	359.418	273.339	277.484	332.461	336.802	394.504	277.266	377.366	335.046	427.804	346.626	359.802	314.908	237.263	314.125	372.547	299.464	275.577	565.73	246.444	273.483	320.566	355.901	320.427	352.406	1065.2	320.77	300.242	282.579	100.742	https://gnps.ucsd.edu/ProteoSAFe/result.jsp?task=4e6f348de3a14b52b519edd142199396&view=view_all_clusters_withID&show=true#{"main.cluster index_lowerinput":"96.0","main.cluster index_upperinput":"96.0"}	https://gnps.ucsd.edu/ProteoSAFe/result.jsp?view=network_displayer&componentindex=1&task=4e6f348de3a14b52b519edd142199396&show=true	N/A	N/A	N/A	0.3436	0.3436
97	Positive	2902.13	2380.93	2620.95	2400.12	2662.99	2430.77	2365.17	2404.77	2397.96	2684.8	2563.16	2327.88	2544.67	2333.71	2774.73	2506.88	2538.05	2480.97	2594.5	2716.35	2585.97	2365.87	2257.7	2453.15	2451.78	2382.14	2678.01	2497.55	2340.88	2759.62	2548.24	2209.42	2487.56	2498.4	2580.35	2849	2947.13	1323	1672.35	2327.14	927.646	https://gnps.ucsd.edu/ProteoSAFe/result.jsp?task=4e6f348de3a14b52b519edd142199396&view=view_all_clusters_withID&show=true#{"main.cluster index_lowerinput":"97.0","main.cluster index_upperinput":"97.0"}	https://gnps.ucsd.edu/ProteoSAFe/result.jsp?view=network_displayer&componentindex=1&task=4e6f348de3a14b52b519edd142199396&show=true	N/A	N/A	N/A	10.7037	10.7037
98	Positive	662.148	578.224	597.323	570.609	663.143	573.41	653.015	616.706	572.381	610.866	542.82	610.732	669.141	605.154	617.516	663.539	596.616	625.395	596.327	627.546	591.155	549.27	551.666	530.363	589.243	614.654	651.523	609.41	659.729	569.279	554.05	574.282	602.292	618.675	582.641	738.997	767.339	356.754	479.308	528.92	225.592	https://gnps.ucsd.edu/ProteoSAFe/result.jsp?task=4e6f348de3a14b52b519edd142199396&view=view_all_clusters_withID&show=true#{"main.cluster index_lowerinput":"98.0","main.cluster index_upperinput":"98.0"}	This Node is a Singleton	N/A	N/A	N/A	6.3535	6.3535
99	Positive	486.227	366.504	477.804	449.982	418.007	444.395	461.043	439.092	435.229	517.161	411.86	424.178	433.396	443.685	495.868	452.947	416.366	460.15	451.562	463.126	475.233	405.273	385.658	378.938	426.107	431.22	533.24	454.632	470.575	483.977	443.903	418.129	442.408	451.728	478.033	511.699	583.512	260.488	325.502	358.816	155.949	https://gnps.ucsd.edu/ProteoSAFe/result.jsp?task=4e6f348de3a14b52b519edd142199396&view=view_all_clusters_withID&show=true#{"main.cluster index_lowerinput":"99.0","main.cluster index_upperinput":"99.0"}	https://gnps.ucsd.edu/ProteoSAFe/result.jsp?view=network_displayer&componentindex=1&task=4e6f348de3a14b52b519edd142199396&show=true	N/A	N/A	N/A	6.994	6.994
100	Positive	162.572	129.758	176.723	144.186	149.03	168.057	196.853	124.931	163.413	171.518	182.603	189.69	111.613	120.211	140.955	115.381	133.138	197.295	180.563	136.784	248.89	161.318	150.55	227.192	131.565	103.717	185.776	181.031	111.861	168.824	172.803	122.64	158.234	128.673	166.542	202.135	1846.95	0	77.7337	141.715	28.5271	https://gnps.ucsd.edu/ProteoSAFe/result.jsp?task=4e6f348de3a14b52b519edd142199396&view=view_all_clusters_withID&show=true#{"main.cluster index_lowerinput":"100.0","main.cluster index_upperinput":"100.0"}	https://gnps.ucsd.edu/ProteoSAFe/result.jsp?view=network_displayer&componentindex=1&task=4e6f348de3a14b52b519edd142199396&show=true	N/A	N/A	N/A	0.4654	0.4654
101	Positive	655.174	550.062	578.134	538.428	663.008	544.993	629.453	581.812	581.426	619.716	531.534	568.228	631.722	565.142	622.947	604.798	572.313	561.119	551.887	630.829	568.181	510.257	526.348	526.837	554.86	559.285	638.707	576.699	609.935	577.75	566.289	530.318	591.834	581.202	601.564	689.962	701.956	360.485	457.209	516.236	215.187	https://gnps.ucsd.edu/ProteoSAFe/result.jsp?task=4e6f348de3a14b52b519edd142199396&view=view_all_clusters_withID&show=true#{"main.cluster index_lowerinput":"101.0","main.cluster index_upperinput":"101.0"}	https://gnps.ucsd.edu/ProteoSAFe/result.jsp?view=network_displayer&componentindex=9&task=4e6f348de3a14b52b519edd142199396&show=true	InChI=1S/C12H27O4P/c1-10(2)7-14-17(13,15-8-11(3)4)16-9-12(5)6/h10-12H,7-9H2,1-6H3	MoNA:2722909 phosphoric acid triisobutyl ester	0.920724	6.3545	6.3545
102	Positive	19.8125	5.21537	19.0667	21.8929	15.7608	17.8596	11.3556	9.29076	28.9682	11.9136	11.9744	14.6789	13.2415	6.63653	29.5108	9.53929	3.1057	16.2245	19.6665	7.39905	15.3055	9.71995	5.72375	10.2148	9.7613	2.09781	18.5875	9.66649	7.60993	21.6713	10.2819	4.17514	17.3711	5.71499	3.63024	20.7182	765.981	0	136.173	30.9144	97.2123	https://gnps.ucsd.edu/ProteoSAFe/result.jsp?task=4e6f348de3a14b52b519edd142199396&view=view_all_clusters_withID&show=true#{"main.cluster index_lowerinput":"102.0","main.cluster index_upperinput":"102.0"}	https://gnps.ucsd.edu/ProteoSAFe/result.jsp?view=network_displayer&componentindex=1&task=4e6f348de3a14b52b519edd142199396&show=true	InChI=1S/C5H11NO2/c1-2-4(6)3-5(7)8/h4H,2-3,6H2,1H3,(H,7,8)	3-Aminopentanoic acid	0.673805	0.4293	0.4293
103	Positive	4331.28	3338.02	3998.1	3421.83	3823.89	3368.88	3240.51	3684.05	3450.3	3888.19	3365.9	3060.68	3811.58	3495.8	4115.17	3686.14	3757.95	3628.13	3510.98	3574.59	3534.81	3511.14	3209.76	3339.94	3598.38	3455	3896.96	3708.88	3855.96	3932.02	3697.61	3347.34	3814.89	3461.52	3629.01	4239.65	3770.59	2147.04	2572.11	2788.95	1165.58	https://gnps.ucsd.edu/ProteoSAFe/result.jsp?task=4e6f348de3a14b52b519edd142199396&view=view_all_clusters_withID&show=true#{"main.cluster index_lowerinput":"103.0","main.cluster index_upperinput":"103.0"}	This Node is a Singleton	N/A	N/A	N/A	10.4733	10.4733
104	Positive	788.385	696.039	837.34	694.982	746.946	723.522	708.349	584.481	773.047	788.591	774.849	682.718	696.126	748.59	797.153	723.668	729.63	757.83	825.059	783.01	783.358	683.616	560.165	791.695	669.096	703.474	777.996	743.053	741.892	792.696	751.386	669.894	778.904	667.166	751.002	876.717	853.554	329.501	520.59	642.577	234.259	https://gnps.ucsd.edu/ProteoSAFe/result.jsp?task=4e6f348de3a14b52b519edd142199396&view=view_all_clusters_withID&show=true#{"main.cluster index_lowerinput":"104.0","main.cluster index_upperinput":"104.0"}	This Node is a Singleton	N/A	N/A	N/A	4.6518	4.6518
106	Positive	2638.54	2036.89	2415.68	1964.68	2388.64	1825.88	2238.07	2129.13	2252.79	2439.55	2315.28	1805.7	2339.05	1812.04	2420.9	2112.81	2294.85	2373.3	2255.31	2256.76	2378.68	2069.69	1785	2060.85	2178.91	2058.3	1981.94	2347.58	1850.83	2476.14	2213.57	1681.59	1921.02	2337.73	2232.55	2512.86	2704.06	1496.27	1545.87	2027.71	675.497	https://gnps.ucsd.edu/ProteoSAFe/result.jsp?task=4e6f348de3a14b52b519edd142199396&view=view_all_clusters_withID&show=true#{"main.cluster index_lowerinput":"106.0","main.cluster index_upperinput":"106.0"}	This Node is a Singleton	N/A	N/A	N/A	10.6966	10.6966
107	Positive	0	0	0	0	0	0	0.255706	0	0	0	0	0	0	0.219028	0	0	0	0	0	0	0	0	0	0	0	0	0	0	0	0	0	0	0	0	0	0.263654	617.563	0	27.5685	0	0	https://gnps.ucsd.edu/ProteoSAFe/result.jsp?task=4e6f348de3a14b52b519edd142199396&view=view_all_clusters_withID&show=true#{"main.cluster index_lowerinput":"107.0","main.cluster index_upperinput":"107.0"}	https://gnps.ucsd.edu/ProteoSAFe/result.jsp?view=network_displayer&componentindex=38&task=4e6f348de3a14b52b519edd142199396&show=true	N/A	N/A	N/A	4.8637	4.8637
108	Positive	2118.38	1588.79	1986.58	1578.52	1824.62	1702.06	1476.47	1908.95	1527.5	1752.71	1485.4	1282	1864.88	1406.03	2162.79	1905.48	1935.12	1631.55	1749.53	1582.28	1610.45	1774.68	1612.47	1653.33	1826.63	1846.24	1870.19	1857.5	1833.21	1960.77	1900.19	1661.31	1808.84	1492.26	1760.68	1961.35	1802.95	1126.66	1281.49	1469.82	471.699	https://gnps.ucsd.edu/ProteoSAFe/result.jsp?task=4e6f348de3a14b52b519edd142199396&view=view_all_clusters_withID&show=true#{"main.cluster index_lowerinput":"108.0","main.cluster index_upperinput":"108.0"}	https://gnps.ucsd.edu/ProteoSAFe/result.jsp?view=network_displayer&componentindex=42&task=4e6f348de3a14b52b519edd142199396&show=true	InChI=1S/C6H15NO/c1-3-7(4-2)5-6-8/h8H,3-6H2,1-2H3	N,N-Diethyl-2-aminoethanol	0.410609	10.3477	10.3477
109	Positive	544.098	339.07	518.499	793.298	440.192	528.543	445.462	507.125	465.585	522.832	479.659	578.668	469.889	2638.68	551.571	577.027	439.28	525.483	411.346	435.451	543.013	368.249	481.544	411.763	496.722	454.301	526.438	504.235	461.33	465.615	475.759	502.12	502.296	474.58	522.257	491.707	527.777	2133.52	395.602	276.992	126.613	https://gnps.ucsd.edu/ProteoSAFe/result.jsp?task=4e6f348de3a14b52b519edd142199396&view=view_all_clusters_withID&show=true#{"main.cluster index_lowerinput":"109.0","main.cluster index_upperinput":"109.0"}	This Node is a Singleton	N/A	N/A	N/A	7.442	7.442
110	Positive	668.013	526.009	780.461	607.43	613.608	653.595	559.102	520.527	737.246	700.616	606.246	624.905	499.214	476.877	735.378	530.539	670.349	620.36	693.672	637.159	764.161	622.027	510.017	680.499	559.325	587.849	705.196	572.329	516.409	706.326	676.237	427.538	768.74	625.489	635.365	569.637	833.702	269.848	408.105	649.921	204.214	https://gnps.ucsd.edu/ProteoSAFe/result.jsp?task=4e6f348de3a14b52b519edd142199396&view=view_all_clusters_withID&show=true#{"main.cluster index_lowerinput":"110.0","main.cluster index_upperinput":"110.0"}	https://gnps.ucsd.edu/ProteoSAFe/result.jsp?view=network_displayer&componentindex=99&task=4e6f348de3a14b52b519edd142199396&show=true	N/A	N/A	N/A	4.9911	4.9911
111	Positive	1403.31	1142.55	1088.32	1036.64	1318.07	1027.63	1296.8	1209.19	1314.07	1334.8	1512	1185.82	1315.63	1086.73	1142.39	1368.96	1554.54	1293.97	1382.53	1317.89	1209.46	1069.65	1145.29	1041.71	1311.98	1222.35	1286.76	1194.83	1180.38	1525.99	1306.57	1107.14	1158.74	1364.85	1237.04	1459.68	1565.97	731.848	876.407	1388.92	423.201	https://gnps.ucsd.edu/ProteoSAFe/result.jsp?task=4e6f348de3a14b52b519edd142199396&view=view_all_clusters_withID&show=true#{"main.cluster index_lowerinput":"111.0","main.cluster index_upperinput":"111.0"}	This Node is a Singleton	N/A	N/A	N/A	5.8288	5.8288
112	Positive	693.205	888.254	654.922	545.07	461.184	926.943	555.208	754.948	903.506	608.698	541.516	1181.29	889.674	597.885	1132.1	985.794	766.346	1080.53	833.089	648.983	901.578	1067.9	687.055	631.787	1105.48	957.692	786.096	940.318	1022.44	666.177	621.852	983.63	659.89	550.146	1065.35	720.72	1230.1	0	974.537	705.248	303.976	https://gnps.ucsd.edu/ProteoSAFe/result.jsp?task=4e6f348de3a14b52b519edd142199396&view=view_all_clusters_withID&show=true#{"main.cluster index_lowerinput":"112.0","main.cluster index_upperinput":"112.0"}	https://gnps.ucsd.edu/ProteoSAFe/result.jsp?view=network_displayer&componentindex=1&task=4e6f348de3a14b52b519edd142199396&show=true	N/A	N/A	N/A	8.7907	8.7907
113	Positive	656.883	576.725	821.923	712.252	650.344	679.838	712.006	775.615	697.737	733.965	730.379	834.809	771.8	735.596	690.024	718.867	669.122	696.639	636.562	821.708	678.572	748.24	543.188	642.126	736.666	752.053	716.756	731.498	703.739	679.578	737.45	837.577	685.467	812.742	838.164	690.739	711.892	92.6218	552.925	483.075	220.841	https://gnps.ucsd.edu/ProteoSAFe/result.jsp?task=4e6f348de3a14b52b519edd142199396&view=view_all_clusters_withID&show=true#{"main.cluster index_lowerinput":"113.0","main.cluster index_upperinput":"113.0"}	https://gnps.ucsd.edu/ProteoSAFe/result.jsp?view=network_displayer&componentindex=1&task=4e6f348de3a14b52b519edd142199396&show=true	N/A	Spectral Match to 9-Octadecenamide, (Z)- from NIST14	0.572066	7.5986	7.5986
114	Positive	53.1273	24.5503	45.3645	32.314	37.4882	47.7809	47.7664	45.2428	42.1291	67.8317	31.2965	51.7326	45.0576	13.7669	65.3624	32.3834	19.4171	45.7278	53.9644	31.4315	83.0205	47.6434	11.1221	61.2895	50.1737	14.2245	53.7848	58.9862	20.7725	43.0038	30.0524	27.6036	45.08	52.3638	16.0025	53.5101	593.691	0	6.32198	24.3894	1.3305	https://gnps.ucsd.edu/ProteoSAFe/result.jsp?task=4e6f348de3a14b52b519edd142199396&view=view_all_clusters_withID&show=true#{"main.cluster index_lowerinput":"114.0","main.cluster index_upperinput":"114.0"}	This Node is a Singleton	N/A	N/A	N/A	0.414	0.414
115	Positive	2360.93	1947.92	2125.21	1972.7	2130.7	1974.74	1959.07	1925.51	1955.11	2171.87	2133.1	1922.57	2010.63	1942.68	2251.13	2045	2092.72	2057.59	2018.86	2228.2	2098.64	1883.24	1853.84	2014.47	2021.77	1942.33	2164.99	1995.73	1989.34	2332.65	2067.63	1750.2	1986.52	2032.56	2087.8	2296.66	2469.9	1100.23	1327.12	1889.54	751.827	https://gnps.ucsd.edu/ProteoSAFe/result.jsp?task=4e6f348de3a14b52b519edd142199396&view=view_all_clusters_withID&show=true#{"main.cluster index_lowerinput":"115.0","main.cluster index_upperinput":"115.0"}	This Node is a Singleton	N/A	N/A	N/A	10.7026	10.7026
117	Positive	0	0	0	0	0	0	0	0	0	0.224444	0.25596	0	0.190777	0	0	0	0	0	0	0	0	0	0	0	0	0	0	0	0	0	0	0	0.268515	0.212846	0	0	547.147	0	50.243	0.147252	0	https://gnps.ucsd.edu/ProteoSAFe/result.jsp?task=4e6f348de3a14b52b519edd142199396&view=view_all_clusters_withID&show=true#{"main.cluster index_lowerinput":"117.0","main.cluster index_upperinput":"117.0"}	This Node is a Singleton	N/A	N/A	N/A	4.6455	4.6455
119	Positive	424.474	347.473	424.677	401.851	363.645	411.681	473.251	417.723	430.881	452.292	443.595	572.311	450.952	349.986	375.933	425.155	340.378	500.986	517.842	371.503	485.807	459.944	298.555	460.733	461.689	348.505	461.688	454.881	404.529	426.703	431.701	375.445	452.092	497.196	382.726	439.52	765.262	0	312.936	364.76	168.745	https://gnps.ucsd.edu/ProteoSAFe/result.jsp?task=4e6f348de3a14b52b519edd142199396&view=view_all_clusters_withID&show=true#{"main.cluster index_lowerinput":"119.0","main.cluster index_upperinput":"119.0"}	This Node is a Singleton	N/A	N/A	N/A	2.3213	2.3213
120	Positive	0	0	0	0	0.298446	0	0	0	0	0	0	0	0	0.364611	0	0	0	0	0	0	0	0	0.217222	0	0	0.348827	0	0.325294	0	0	0	0	0	0.290428	0	0	566.177	0	194.839	0	0	https://gnps.ucsd.edu/ProteoSAFe/result.jsp?task=4e6f348de3a14b52b519edd142199396&view=view_all_clusters_withID&show=true#{"main.cluster index_lowerinput":"120.0","main.cluster index_upperinput":"120.0"}	This Node is a Singleton	N/A	N/A	N/A	3.9902	3.9902
122	Positive	1130.3	855.881	962.95	867.879	958.847	911.05	905.138	905.507	903.5	1061.47	1007.69	859.584	951.901	879.374	1075.45	909.261	991.874	941.632	952.768	991.209	1017.14	846.446	797.133	888.396	986.124	872.467	1005.59	946.544	950.083	1025.37	969.927	830.547	940.815	983.347	922.369	1055.93	1110.48	526.836	646.284	855.548	357.163	https://gnps.ucsd.edu/ProteoSAFe/result.jsp?task=4e6f348de3a14b52b519edd142199396&view=view_all_clusters_withID&show=true#{"main.cluster index_lowerinput":"122.0","main.cluster index_upperinput":"122.0"}	This Node is a Singleton	N/A	N/A	N/A	10.6362	10.6362
123	Positive	451.335	567.794	106.279	684.099	786.522	890.474	669.125	230.727	463.402	87.3326	302.665	35.9465	260.825	1430.51	1295.17	656.946	1485.78	660.247	288.496	90.5186	1038.58	117.97	1220.01	57.2522	112.5	882.856	278.331	773.01	571.182	984.084	1347.91	344.357	1203.69	1018.03	652.47	78.4819	404.285	289.412	890.754	259.559	166.474	https://gnps.ucsd.edu/ProteoSAFe/result.jsp?task=4e6f348de3a14b52b519edd142199396&view=view_all_clusters_withID&show=true#{"main.cluster index_lowerinput":"123.0","main.cluster index_upperinput":"123.0"}	https://gnps.ucsd.edu/ProteoSAFe/result.jsp?view=network_displayer&componentindex=4&task=4e6f348de3a14b52b519edd142199396&show=true		Contaminants septum vial Thermo C4000-53 and C4000-54 serie	0.678483	10.1603	10.1603
125	Positive	2238.4	1677.37	2094.9	1741.14	2023.23	1771.76	1924.31	1903.21	1847.79	2080.37	1957.09	1751.65	2014.09	1813.12	2108.07	1836.51	1905.48	1996.05	1837.8	1940.86	2103.81	1782.75	1641.38	1711.99	1959.25	1835.47	2041.78	2009.08	2019.94	2082.94	1856.54	1767.57	1986.23	2065.03	1933.51	2056.71	2336.55	1401.84	1391.47	1655.31	627.591	https://gnps.ucsd.edu/ProteoSAFe/result.jsp?task=4e6f348de3a14b52b519edd142199396&view=view_all_clusters_withID&show=true#{"main.cluster index_lowerinput":"125.0","main.cluster index_upperinput":"125.0"}	This Node is a Singleton	N/A	N/A	N/A	10.6902	10.6902
126	Positive	1451.78	1088.72	1384.24	1024	1181.84	1136.22	1003.56	1351.35	1006.09	1211.17	1023.93	952.758	1284.86	923.538	1564.51	1304.11	1288.39	1035.77	1158.21	1136.19	948.718	1167.11	1083.79	1083.09	1214.98	1156.72	1228.9	1239.96	1130.58	1328.25	1299.68	1138.19	1119.76	1012.65	1197.62	1338.93	1183.01	677.551	782.035	983.167	301.428	https://gnps.ucsd.edu/ProteoSAFe/result.jsp?task=4e6f348de3a14b52b519edd142199396&view=view_all_clusters_withID&show=true#{"main.cluster index_lowerinput":"126.0","main.cluster index_upperinput":"126.0"}	This Node is a Singleton	N/A	N/A	N/A	10.3893	10.3893
127	Positive	9.79184	7.02166	13.5342	11.8374	6.36802	10.6067	9.26128	11.0077	12.9961	9.69748	12.3972	39.0563	10.362	23.5435	16.9897	10.0653	13.894	16.3718	14.4016	8.09762	15.2979	10.5912	11.3341	19.0812	10.4189	9.5778	36.9323	10.6073	12.5717	17.2626	8.45127	4.83471	12.3448	8.72229	9.77787	10.1949	507.772	1.71414	116.273	12.4766	3.38967	https://gnps.ucsd.edu/ProteoSAFe/result.jsp?task=4e6f348de3a14b52b519edd142199396&view=view_all_clusters_withID&show=true#{"main.cluster index_lowerinput":"127.0","main.cluster index_upperinput":"127.0"}	This Node is a Singleton	N/A	N/A	N/A	3.1395	3.1395
128	Positive	557.07	426.333	578.73	483.23	450.602	530.804	549.369	485.918	539.806	567.446	504.942	636.338	551.423	438.478	521.442	488.115	450.012	592.345	599.194	464.722	574.789	530.522	387.793	545.06	556.75	440.106	581.071	577.634	497.022	554.425	550.278	448.165	593.774	594.634	498.81	602.734	1190.45	2.17965	311.983	423.118	83.2132	https://gnps.ucsd.edu/ProteoSAFe/result.jsp?task=4e6f348de3a14b52b519edd142199396&view=view_all_clusters_withID&show=true#{"main.cluster index_lowerinput":"128.0","main.cluster index_upperinput":"128.0"}	This Node is a Singleton	N/A	N/A	N/A	0.5189	0.5189
130	Positive	807.37	653.902	1631.39	764.138	390.416	1695.4	471.023	822.884	1058.92	788.632	475.74	966.284	950.175	436.079	894.211	1618.22	601.393	1266.75	678.059	1002.87	1101.07	851.185	858.484	539.07	935.592	722.875	1485.81	1023.19	800.959	1181.71	1125.96	750.829	1541.54	777.816	861.116	588.748	993.971	6.55944	987.438	786.902	259.396	https://gnps.ucsd.edu/ProteoSAFe/result.jsp?task=4e6f348de3a14b52b519edd142199396&view=view_all_clusters_withID&show=true#{"main.cluster index_lowerinput":"130.0","main.cluster index_upperinput":"130.0"}	https://gnps.ucsd.edu/ProteoSAFe/result.jsp?view=network_displayer&componentindex=1&task=4e6f348de3a14b52b519edd142199396&show=true	N/A	N/A	N/A	8.7109	8.7109
134	Positive	1064.67	802.022	972.862	818.011	907.863	829.718	897.512	848.389	929.941	942.265	1037.73	856.099	849.089	774.115	1063.37	902.08	1022.58	959.978	950.369	1003.54	962.217	767.904	790.15	911.901	933.278	821.667	920.362	913.703	838.423	1074.94	939.836	781.273	832.043	947.585	871.325	991.642	1074.31	494.48	636.011	901.946	340.523	https://gnps.ucsd.edu/ProteoSAFe/result.jsp?task=4e6f348de3a14b52b519edd142199396&view=view_all_clusters_withID&show=true#{"main.cluster index_lowerinput":"134.0","main.cluster index_upperinput":"134.0"}	https://gnps.ucsd.edu/ProteoSAFe/result.jsp?view=network_displayer&componentindex=1&task=4e6f348de3a14b52b519edd142199396&show=true	InChI=1S/C18H32O2/c19-18(20)16-10-8-6-4-2-1-3-5-7-9-13-17-14-11-12-15-17/h11,14,17H,1-10,12-13,15-16H2,(H,19,20)	Chaulmoogric Acid	0.430111	5.6136	5.6136
135	Positive	814.35	546.912	707.442	1330.45	659.557	790.79	561.966	814.773	464.985	567.907	493.467	603.511	705.743	2676.04	867.507	885.89	699.758	688.154	518.998	664.363	640.363	600.078	720.354	597.29	731.77	749.997	667.382	812.407	735.332	673.542	758.535	695.686	773.709	555.316	726.221	683.539	554.949	5536.96	569.575	480.119	181.962	https://gnps.ucsd.edu/ProteoSAFe/result.jsp?task=4e6f348de3a14b52b519edd142199396&view=view_all_clusters_withID&show=true#{"main.cluster index_lowerinput":"135.0","main.cluster index_upperinput":"135.0"}	https://gnps.ucsd.edu/ProteoSAFe/result.jsp?view=network_displayer&componentindex=4&task=4e6f348de3a14b52b519edd142199396&show=true	InChI=1S/C27H30O16/c28-7-17-20(33)22(35)24(37)26(42-17)40-13-2-1-9(14-6-12(32)19-11(31)4-10(30)5-16(19)39-14)3-15(13)41-27-25(38)23(36)21(34)18(8-29)43-27/h1-6,17-18,20-31,33-38H,7-8H2/t17-,18-,20-,21-,22+,23+,24-,25-,26-,27-/m1/s1	NCGC00385199-01!2-[3,4-bis[[(2S,3R,4S,5S,6R)-3,4,5-trihydroxy-6-(hydroxymethyl)oxan-2-yl]oxy]phenyl]-5,7-dihydroxychromen-4-one	0.75225	8.3527	8.3527
136	Positive	804.354	818.792	846.45	908.721	659.174	841.054	875.353	746.292	885.632	652.992	827.711	794.698	950.545	741.32	634.54	900.725	794.794	837.405	803.302	782.716	898.021	862.968	718.695	902.969	834.824	825.42	952.133	1014.74	925.644	569.327	801.387	935.55	872.738	1004.41	921.215	807.34	550.553	4.41699	73.0679	460.675	11.345	https://gnps.ucsd.edu/ProteoSAFe/result.jsp?task=4e6f348de3a14b52b519edd142199396&view=view_all_clusters_withID&show=true#{"main.cluster index_lowerinput":"136.0","main.cluster index_upperinput":"136.0"}	https://gnps.ucsd.edu/ProteoSAFe/result.jsp?view=network_displayer&componentindex=1&task=4e6f348de3a14b52b519edd142199396&show=true	N/A	N/A	N/A	0.4261	0.4261
137	Positive	969.056	687.286	932.525	1670.42	775.984	994.314	680.972	1038.71	604.507	664.624	518.061	804.65	827.52	2906.66	1003.22	1130.89	823.53	925.047	620.181	726.946	874.292	736.804	865.862	633.836	862.249	909.351	817.368	969.871	907.628	787.238	877.31	871.556	947.026	655.471	901.589	795.03	658.654	6899.87	714.276	577.437	223.795	https://gnps.ucsd.edu/ProteoSAFe/result.jsp?task=4e6f348de3a14b52b519edd142199396&view=view_all_clusters_withID&show=true#{"main.cluster index_lowerinput":"137.0","main.cluster index_upperinput":"137.0"}	https://gnps.ucsd.edu/ProteoSAFe/result.jsp?view=network_displayer&componentindex=53&task=4e6f348de3a14b52b519edd142199396&show=true		Contaminant vial septum ThermoFisher C5000-44B	0.842694	8.6518	8.6518
138	Positive	350.815	319.266	426.27	343.441	303.03	431.48	406.308	374.456	381.342	378.957	366.869	515.066	373.517	319.264	326.842	355.013	300.604	405.566	432.972	372.688	388.298	394.563	256.854	450.429	414.814	306.144	394.065	388.414	341.976	351.061	355.498	338.864	410.248	421.882	348.396	376.606	495.598	0	280.867	334.232	138.354	https://gnps.ucsd.edu/ProteoSAFe/result.jsp?task=4e6f348de3a14b52b519edd142199396&view=view_all_clusters_withID&show=true#{"main.cluster index_lowerinput":"138.0","main.cluster index_upperinput":"138.0"}	https://gnps.ucsd.edu/ProteoSAFe/result.jsp?view=network_displayer&componentindex=1&task=4e6f348de3a14b52b519edd142199396&show=true	N/A	N/A	N/A	2.6923	2.6923
139	Positive	13.3929	9.987	7.22966	8.498	12.2274	8.72561	7.17186	6.8565	10.3441	20.4093	12.2849	6.05312	6.73204	6.72955	20.6359	6.68662	16.9662	8.32242	15.8773	6.27926	7.0932	7.32293	4.40733	17.5498	8.55072	5.8882	8.21977	16.2414	7.43894	11.0911	18.1683	5.45664	12.5204	11.636	7.90089	16.226	665.174	0	20.7333	5.44091	0.999443	https://gnps.ucsd.edu/ProteoSAFe/result.jsp?task=4e6f348de3a14b52b519edd142199396&view=view_all_clusters_withID&show=true#{"main.cluster index_lowerinput":"139.0","main.cluster index_upperinput":"139.0"}	This Node is a Singleton	N/A	N/A	N/A	0.4709	0.4709
141	Positive	1121.74	1549.68	1461.65	1335.04	1124.71	1080.73	1347.71	1671.84	1366.32	1193.8	831.354	1001.55	644.264	887.725	1919.44	1024.99	1731.52	1228.12	1718.72	1166.51	1417.45	861.613	812.796	912.896	1036.2	1229.58	1258.4	1428.33	978.671	1880.1	1746.38	1312.45	860.843	1723.57	1156.6	1026.36	2017.94	769.746	655.429	1513.42	359.594	https://gnps.ucsd.edu/ProteoSAFe/result.jsp?task=4e6f348de3a14b52b519edd142199396&view=view_all_clusters_withID&show=true#{"main.cluster index_lowerinput":"141.0","main.cluster index_upperinput":"141.0"}	https://gnps.ucsd.edu/ProteoSAFe/result.jsp?view=network_displayer&componentindex=1&task=4e6f348de3a14b52b519edd142199396&show=true	N/A	N/A	N/A	10.7044	10.7044
144	Positive	1892.38	1479.87	1809.05	1771.38	1533.63	1706.61	1981.74	1633.22	1909	2048.83	1698.82	2136.64	1708.82	1137.27	1596.67	1575.98	1247.14	1946.17	2033.48	1352.13	2110.68	1813.46	1123.35	1871.25	1873.9	1179.96	2028.58	1851.57	1411.17	1931.5	1787.53	1325.86	1858.86	2006.38	1415.68	1822.69	1542.38	0	597.695	1326.53	143.897	https://gnps.ucsd.edu/ProteoSAFe/result.jsp?task=4e6f348de3a14b52b519edd142199396&view=view_all_clusters_withID&show=true#{"main.cluster index_lowerinput":"144.0","main.cluster index_upperinput":"144.0"}	https://gnps.ucsd.edu/ProteoSAFe/result.jsp?view=network_displayer&componentindex=28&task=4e6f348de3a14b52b519edd142199396&show=true	N/A	N/A	N/A	0.4363	0.4363
146	Positive	837.524	630.063	796.591	624.908	693.029	679.592	612.144	745.192	595.23	673.958	585.645	493	750.29	579.273	830.768	799.181	786.751	639.715	688.778	663.879	579.055	699.632	637.59	651.572	683.141	709.609	748.326	704.844	731.28	837.233	757.583	664.389	705.866	580.876	692.154	832.375	720.381	435.991	495.263	551.761	193.626	https://gnps.ucsd.edu/ProteoSAFe/result.jsp?task=4e6f348de3a14b52b519edd142199396&view=view_all_clusters_withID&show=true#{"main.cluster index_lowerinput":"146.0","main.cluster index_upperinput":"146.0"}	https://gnps.ucsd.edu/ProteoSAFe/result.jsp?view=network_displayer&componentindex=44&task=4e6f348de3a14b52b519edd142199396&show=true	N/A	N/A	N/A	10.3904	10.3904
147	Positive	1219.83	862.919	1169.42	867.797	1048.46	918.082	845.575	1092.96	855.435	996.325	870.079	739.376	1075.64	808.327	1168.72	1056.05	1061.63	894.946	936.125	868.527	929.174	987.372	903.876	933.79	1025.28	999.547	1022.98	1094.81	1050.02	1107.39	1063.97	939.351	1060.55	869.377	991.511	1097.88	1016.33	628.454	741.101	828.24	269.251	https://gnps.ucsd.edu/ProteoSAFe/result.jsp?task=4e6f348de3a14b52b519edd142199396&view=view_all_clusters_withID&show=true#{"main.cluster index_lowerinput":"147.0","main.cluster index_upperinput":"147.0"}	This Node is a Singleton	N/A	N/A	N/A	10.3598	10.3598
148	Positive	551.629	379.573	485.606	867.447	532.1	605.478	348.994	541.682	413.243	348.517	396.706	548.883	433.67	4766.8	688.142	591.751	495.848	471.308	318.189	536.811	442.327	356.373	552.627	454.814	437.805	529.149	433.005	481.797	514.475	474.58	464.715	445.346	535.662	426.853	526.634	564.522	515.23	3885.9	360.503	320.484	145.656	https://gnps.ucsd.edu/ProteoSAFe/result.jsp?task=4e6f348de3a14b52b519edd142199396&view=view_all_clusters_withID&show=true#{"main.cluster index_lowerinput":"148.0","main.cluster index_upperinput":"148.0"}	This Node is a Singleton	N/A	N/A	N/A	7.9579	7.9579
152	Positive	408.322	260.973	425.683	326.816	238.337	301.344	446.643	383.295	421.899	253.683	349.242	524.224	344.795	197.68	271.487	314.787	343.469	475.974	438.779	262.625	472.015	405.249	280.832	428.405	393.889	248.856	421.093	366.618	411.655	370.403	383.054	308.496	412.325	338.241	362.206	428.576	1157.76	324.88	971.176	419.183	63.3684	https://gnps.ucsd.edu/ProteoSAFe/result.jsp?task=4e6f348de3a14b52b519edd142199396&view=view_all_clusters_withID&show=true#{"main.cluster index_lowerinput":"152.0","main.cluster index_upperinput":"152.0"}	https://gnps.ucsd.edu/ProteoSAFe/result.jsp?view=network_displayer&componentindex=1&task=4e6f348de3a14b52b519edd142199396&show=true	N/A	N/A	N/A	0.5546	0.5546
154	Positive	1263.54	1016.71	1036.82	1003.99	1354.2	906.693	979.409	1135.51	977.94	1126.3	1245.63	1023.45	950.954	1329.18	1158.64	998.378	1239.76	1032.78	1050.4	1284.23	1126.11	919.619	1130.46	941.137	905.199	1040.42	1093.61	1004.79	1164.87	1149.56	1008	1070.04	1006.68	1001.95	1141.37	1150.93	394.935	0	482.523	856.899	148.68	https://gnps.ucsd.edu/ProteoSAFe/result.jsp?task=4e6f348de3a14b52b519edd142199396&view=view_all_clusters_withID&show=true#{"main.cluster index_lowerinput":"154.0","main.cluster index_upperinput":"154.0"}	https://gnps.ucsd.edu/ProteoSAFe/result.jsp?view=network_displayer&componentindex=42&task=4e6f348de3a14b52b519edd142199396&show=true	InChI=1S/C6H15NO/c1-3-7(4-2)5-6-8/h8H,3-6H2,1-2H3	N,N-Diethyl-2-aminoethanol	0.403034	0.4247	0.4247
157	Positive	970.385	777.652	893.362	778.789	847.181	762.726	815.707	831.123	811.871	923.026	871.497	771.53	871.888	812.322	942.628	814.057	889.256	868.037	882.717	874.944	883.693	768.46	744.879	742.406	857.24	809.918	913.569	828.012	851.316	967.566	814.042	768.518	839.552	877.599	858.678	1010.72	950.943	448.495	569.587	735.369	301.943	https://gnps.ucsd.edu/ProteoSAFe/result.jsp?task=4e6f348de3a14b52b519edd142199396&view=view_all_clusters_withID&show=true#{"main.cluster index_lowerinput":"157.0","main.cluster index_upperinput":"157.0"}	https://gnps.ucsd.edu/ProteoSAFe/result.jsp?view=network_displayer&componentindex=12&task=4e6f348de3a14b52b519edd142199396&show=true	N/A	N/A	N/A	10.6305	10.6305
158	Positive	14.7759	6.7925	27.4706	6.10255	6.76502	8.29335	9.49425	8.00196	11.307	12.4241	10.0359	6.64035	6.49732	10.4157	24.5831	13.1817	5.76217	10.7257	16.6446	8.58742	9.17394	7.88296	6.87322	9.95622	11.6116	8.16168	10.2625	11.6054	7.48618	8.04632	7.19762	5.08269	8.88644	5.88723	4.50096	11.6635	582.723	0	4.35337	8.22719	0	https://gnps.ucsd.edu/ProteoSAFe/result.jsp?task=4e6f348de3a14b52b519edd142199396&view=view_all_clusters_withID&show=true#{"main.cluster index_lowerinput":"158.0","main.cluster index_upperinput":"158.0"}	This Node is a Singleton	N/A	N/A	N/A	0.4873	0.4873
159	Positive	1349.51	1019.86	1196.5	1059.86	1137.02	1042.91	1076.75	1108.93	1037.29	1195.3	1084.03	1008.36	1167.34	1049.25	1202.38	1102.07	1127.07	1134.88	1082.9	1160.95	1150.08	1006.85	958.42	1023.6	1079.27	1058.93	1215.1	1084.97	1075.42	1221.91	1151.53	1018.6	1091.98	1102.22	1123.29	1271.72	1399.5	611.084	762.454	929.788	385.875	https://gnps.ucsd.edu/ProteoSAFe/result.jsp?task=4e6f348de3a14b52b519edd142199396&view=view_all_clusters_withID&show=true#{"main.cluster index_lowerinput":"159.0","main.cluster index_upperinput":"159.0"}	https://gnps.ucsd.edu/ProteoSAFe/result.jsp?view=network_displayer&componentindex=1&task=4e6f348de3a14b52b519edd142199396&show=true	N/A	N/A	N/A	10.6469	10.6469
160	Positive	152.629	270.342	182.487	122.779	138.689	253.559	241.825	179.488	302.767	174.526	401.901	433.319	301.311	192.187	354.68	330.227	216.274	413.577	393.239	182.167	341.821	361.008	174.701	194.229	492.867	211.487	165.482	383.483	222.498	150.819	171.36	259.365	145.464	201.558	289.827	216.028	443.714	0	297.813	362.131	120.606	https://gnps.ucsd.edu/ProteoSAFe/result.jsp?task=4e6f348de3a14b52b519edd142199396&view=view_all_clusters_withID&show=true#{"main.cluster index_lowerinput":"160.0","main.cluster index_upperinput":"160.0"}	This Node is a Singleton	N/A	N/A	N/A	5.5619	5.5619
161	Positive	2350.87	1901.78	2145.66	1956.11	2209.18	1971.81	1930.26	1923.99	2001.06	2298.35	2115.63	1615.74	1577.45	1399.68	2232.22	1947.82	2115.55	1559.51	2112.01	2140.07	2093.18	1906.07	1927.44	2053.11	2007.21	1913.74	2138.86	2033.76	1029.23	2304.58	2088.98	1717.43	1606.09	1607.93	1984.33	2236.81	2381.62	1183.67	1084.99	1885.45	596.75	https://gnps.ucsd.edu/ProteoSAFe/result.jsp?task=4e6f348de3a14b52b519edd142199396&view=view_all_clusters_withID&show=true#{"main.cluster index_lowerinput":"161.0","main.cluster index_upperinput":"161.0"}	This Node is a Singleton	N/A	N/A	N/A	10.8201	10.8201
163	Positive	477.316	373.585	1018.18	411.216	422.407	399.544	309.224	403.6	430.925	386.878	340.43	393.019	346.643	365.632	375.524	354.292	304.12	439.34	329.661	396.869	432.953	310.632	314.862	348.664	336.998	344.001	472.875	350.585	412.335	409.535	404.317	378.504	481.654	399.218	367.269	478.596	488.348	218.682	389.888	385.732	113.58	https://gnps.ucsd.edu/ProteoSAFe/result.jsp?task=4e6f348de3a14b52b519edd142199396&view=view_all_clusters_withID&show=true#{"main.cluster index_lowerinput":"163.0","main.cluster index_upperinput":"163.0"}	This Node is a Singleton	N/A	N/A	N/A	3.8965	3.8965
164	Positive	1398.35	1118.56	1408.36	1318.75	1088.84	1081.37	1004.95	1348.34	1152.99	1236.22	848.551	1009.54	1664.78	1008.04	1254.5	1753.57	1217.32	1284.39	1334.02	1060.61	1138.97	1561.37	1007.58	1121.85	1545.65	1543.55	1372.11	1316.83	1496.92	1205.61	1261.28	1296.84	1285.94	1118.19	1357.72	1198.42	1630.27	76.7581	1070.93	984.952	349.397	https://gnps.ucsd.edu/ProteoSAFe/result.jsp?task=4e6f348de3a14b52b519edd142199396&view=view_all_clusters_withID&show=true#{"main.cluster index_lowerinput":"164.0","main.cluster index_upperinput":"164.0"}	https://gnps.ucsd.edu/ProteoSAFe/result.jsp?view=network_displayer&componentindex=9&task=4e6f348de3a14b52b519edd142199396&show=true	N/A	N/A	N/A	10.1825	10.1825
165	Positive	1126.74	837.216	928.939	852.127	956.639	870.604	907.496	901.765	904.286	981.844	956.23	872.124	941.405	859.504	1000.65	906.551	981.084	937.864	915.164	945.133	986.74	828.103	826.211	836.392	905.723	860.897	991.342	926.955	917.364	1037.35	935.805	840.183	925.141	953.113	936.336	1065.53	1099.04	533.155	633.573	859.055	327.015	https://gnps.ucsd.edu/ProteoSAFe/result.jsp?task=4e6f348de3a14b52b519edd142199396&view=view_all_clusters_withID&show=true#{"main.cluster index_lowerinput":"165.0","main.cluster index_upperinput":"165.0"}	https://gnps.ucsd.edu/ProteoSAFe/result.jsp?view=network_displayer&componentindex=26&task=4e6f348de3a14b52b519edd142199396&show=true	N/A	N/A	N/A	10.6349	10.6349
166	Positive	740.575	581.77	725.648	578.764	626.522	606.702	556.629	696.349	560.517	619.856	543.082	451.962	672.242	528.787	760.195	709.911	704.048	586.829	614.647	608.226	524.804	633.745	571.9	585.336	636.419	637.738	695.893	640.342	666.578	731.228	680.708	579.479	649.188	532.853	631.368	765.551	657.027	377.652	446.339	506.083	169.975	https://gnps.ucsd.edu/ProteoSAFe/result.jsp?task=4e6f348de3a14b52b519edd142199396&view=view_all_clusters_withID&show=true#{"main.cluster index_lowerinput":"166.0","main.cluster index_upperinput":"166.0"}	https://gnps.ucsd.edu/ProteoSAFe/result.jsp?view=network_displayer&componentindex=44&task=4e6f348de3a14b52b519edd142199396&show=true	N/A	N/A	N/A	10.3903	10.3903
168	Positive	542.519	251.583	345.675	469.102	550.569	491.53	512.857	432.98	369.758	229.446	185.967	154.82	483.046	554.894	740.289	552.026	815.131	462.489	373.413	289.159	649.646	362.435	669.416	169.113	362.175	393.98	358.455	608.844	545.111	548.199	855.419	449.082	789.16	661.05	492.642	235.92	426.072	516.681	457.378	319.788	145.205	https://gnps.ucsd.edu/ProteoSAFe/result.jsp?task=4e6f348de3a14b52b519edd142199396&view=view_all_clusters_withID&show=true#{"main.cluster index_lowerinput":"168.0","main.cluster index_upperinput":"168.0"}	https://gnps.ucsd.edu/ProteoSAFe/result.jsp?view=network_displayer&componentindex=11&task=4e6f348de3a14b52b519edd142199396&show=true	N/A	N/A	N/A	9.0906	9.0906
171	Positive	1031.44	682.562	1078.61	796.096	917.346	980.616	931.055	884.548	853.453	969.01	1051.52	648.981	693.306	500.988	1118.3	423.248	878.276	876.196	904.309	1056.16	704.123	789.701	839.005	1014.86	692.718	897.495	901.806	752.197	704.487	1123.84	1033.73	572.926	872.824	715.25	1057.53	867.462	1140.8	565.593	582.248	750.447	332.818	https://gnps.ucsd.edu/ProteoSAFe/result.jsp?task=4e6f348de3a14b52b519edd142199396&view=view_all_clusters_withID&show=true#{"main.cluster index_lowerinput":"171.0","main.cluster index_upperinput":"171.0"}	This Node is a Singleton	N/A	N/A	N/A	4.9053	4.9053
172	Positive	2308.27	1769.98	2171.6	1804.28	2028.21	1781.09	1767.44	1939.37	1857.77	2114.48	1852.14	1678.72	2007.79	1835.14	2154.75	1941.3	1968.64	1977.9	1891.5	1887.37	1951.2	1841.75	1681.74	1774.15	1912.57	1801.62	2035.33	1975.19	2069.41	2120.57	1970.96	1782.73	2014.89	1880.66	1943.27	2252.47	2080.3	1225.39	1376.45	1520.5	630.449	https://gnps.ucsd.edu/ProteoSAFe/result.jsp?task=4e6f348de3a14b52b519edd142199396&view=view_all_clusters_withID&show=true#{"main.cluster index_lowerinput":"172.0","main.cluster index_upperinput":"172.0"}	This Node is a Singleton	N/A	N/A	N/A	10.4768	10.4768
173	Positive	173.722	163.283	159.978	147.165	140.962	102.16	149.799	138.668	117.262	135.415	211.846	179.717	186.559	166.48	167.298	129.475	165.138	142.658	183.122	221.564	163.24	128.157	144.35	159.397	116.107	197.318	116.221	134.117	142.441	178.426	136.414	149.902	182.344	204.652	126.163	133.049	477.93	104.474	109.134	152.01	53.4188	https://gnps.ucsd.edu/ProteoSAFe/result.jsp?task=4e6f348de3a14b52b519edd142199396&view=view_all_clusters_withID&show=true#{"main.cluster index_lowerinput":"173.0","main.cluster index_upperinput":"173.0"}	https://gnps.ucsd.edu/ProteoSAFe/result.jsp?view=network_displayer&componentindex=1&task=4e6f348de3a14b52b519edd142199396&show=true	N/A	N/A	N/A	0.3396	0.3396
174	Positive	1543.04	613.575	1779.02	2365.49	1206.34	969.668	1881.3	1108.58	1654.46	2032.95	1232.02	1708.04	917.708	1242.74	1337.34	1889.9	1895.01	727.025	996.148	877.5	1193.72	1330.34	955.01	1372.22	1280.91	1521.1	1486.64	1264.53	955.239	1321.14	2377.51	842.71	919.851	1531.33	1463.2	1251.16	3111.37	77.4478	334.073	1275.67	319.091	https://gnps.ucsd.edu/ProteoSAFe/result.jsp?task=4e6f348de3a14b52b519edd142199396&view=view_all_clusters_withID&show=true#{"main.cluster index_lowerinput":"174.0","main.cluster index_upperinput":"174.0"}	This Node is a Singleton	N/A	N/A	N/A	4.9513	4.9513
175	Positive	0.249982	0	0	0	0	0	0	0	0	0	0	0	0	0	0	0	0	0	0	0	0	0	0	0	0.270632	0	0	0	0	0	0	0.206266	0	0	0	0	360.589	0	14.087	0	0	https://gnps.ucsd.edu/ProteoSAFe/result.jsp?task=4e6f348de3a14b52b519edd142199396&view=view_all_clusters_withID&show=true#{"main.cluster index_lowerinput":"175.0","main.cluster index_upperinput":"175.0"}	This Node is a Singleton	N/A	N/A	N/A	5.0013	5.0013
177	Positive	539.306	420.979	316.502	549.723	556.352	549.518	510.476	437.821	373.113	282.137	277.684	165.197	483.762	795.746	877.208	554.656	821.701	438.003	359.509	277.042	595.396	348.837	689.193	197.486	375.02	604.769	420.379	598.935	533.44	706.611	838.259	326.73	797.801	493.975	507.93	296.603	432.942	510.903	551.247	369.641	146.913	https://gnps.ucsd.edu/ProteoSAFe/result.jsp?task=4e6f348de3a14b52b519edd142199396&view=view_all_clusters_withID&show=true#{"main.cluster index_lowerinput":"177.0","main.cluster index_upperinput":"177.0"}	https://gnps.ucsd.edu/ProteoSAFe/result.jsp?view=network_displayer&componentindex=11&task=4e6f348de3a14b52b519edd142199396&show=true	N/A	N/A	N/A	9.0907	9.0907
181	Positive	1254.23	577.899	1192.22	872.974	709.661	734.609	888.508	1052.28	726.376	826.095	481.456	673.678	1119.25	1025.09	1317.93	994.126	985.547	817.48	817.373	915.932	900.966	1147.2	768.977	659.124	1355.43	1167.34	939.96	1141.02	902.672	905.345	1129.86	843.862	1207.86	643.252	805.077	978.658	1163.64	608.64	702.363	876.352	185.841	https://gnps.ucsd.edu/ProteoSAFe/result.jsp?task=4e6f348de3a14b52b519edd142199396&view=view_all_clusters_withID&show=true#{"main.cluster index_lowerinput":"181.0","main.cluster index_upperinput":"181.0"}	This Node is a Singleton	N/A	N/A	N/A	9.4491	9.4491
182	Positive	628.992	420.614	562.648	1021.97	496.322	626.258	426.152	582.263	436.349	422.541	459.785	615.168	530.189	6200.08	638.119	713.418	519.265	614.622	372.861	505.493	463.654	445.106	532.371	445.209	553.287	531.444	495.86	599.677	563.647	493.393	546.732	535.751	554.381	562.126	545.103	538.121	510.777	3409.04	430.222	360.987	161.097	https://gnps.ucsd.edu/ProteoSAFe/result.jsp?task=4e6f348de3a14b52b519edd142199396&view=view_all_clusters_withID&show=true#{"main.cluster index_lowerinput":"182.0","main.cluster index_upperinput":"182.0"}	https://gnps.ucsd.edu/ProteoSAFe/result.jsp?view=network_displayer&componentindex=17&task=4e6f348de3a14b52b519edd142199396&show=true	InChI=1S/C10H30O5Si5/c1-16(2)11-17(3,4)13-19(7,8)15-20(9,10)14-18(5,6)12-16/h1-10H3	Spectral Match to Cyclopentasiloxane, decamethyl- from NIST14	0.414711	7.954	7.954
184	Positive	533.054	527.346	264.813	723.896	707.76	745.031	715.059	395.075	498.059	223.209	367.341	120.996	427.796	1208.9	1195.63	659.439	1281.58	579.372	400.557	208.37	899.251	298.254	1022.84	147.869	290.674	741.902	368.609	774.723	673.049	889.511	1167.92	479.663	1065.87	911.103	660.487	204.999	509.053	181.391	793.778	390.343	176.463	https://gnps.ucsd.edu/ProteoSAFe/result.jsp?task=4e6f348de3a14b52b519edd142199396&view=view_all_clusters_withID&show=true#{"main.cluster index_lowerinput":"184.0","main.cluster index_upperinput":"184.0"}	https://gnps.ucsd.edu/ProteoSAFe/result.jsp?view=network_displayer&componentindex=4&task=4e6f348de3a14b52b519edd142199396&show=true	N/A	N/A	N/A	9.0378	9.0378
185	Positive	1210.2	924.473	1087.67	944.133	1072.36	945.569	986.35	986.429	940.548	1098.28	1020.98	933.564	1065.4	945.977	1119.49	991.89	977.959	1057.6	990.161	1060.98	1060.73	926.132	891.183	947.834	1005.97	954.408	1057.65	1017.49	1037.65	1114.43	1002.2	902.78	1047.88	1039.67	1005.61	1147.95	1177.02	631.061	693.497	879.564	359.142	https://gnps.ucsd.edu/ProteoSAFe/result.jsp?task=4e6f348de3a14b52b519edd142199396&view=view_all_clusters_withID&show=true#{"main.cluster index_lowerinput":"185.0","main.cluster index_upperinput":"185.0"}	This Node is a Singleton	N/A	N/A	N/A	10.6866	10.6866
187	Positive	309.118	279.359	615.594	499.292	551.903	412.382	418.038	455.104	425.846	412.573	369.949	337.957	469.176	365.594	494.172	463.77	458.94	365.455	306.091	519.504	310.823	347.81	387.382	477.436	415.761	468.437	402.883	352.938	392.71	335.528	403.714	616.234	330.663	509.379	413.841	356.757	351.815	97.87	263.045	280.931	117.299	https://gnps.ucsd.edu/ProteoSAFe/result.jsp?task=4e6f348de3a14b52b519edd142199396&view=view_all_clusters_withID&show=true#{"main.cluster index_lowerinput":"187.0","main.cluster index_upperinput":"187.0"}	https://gnps.ucsd.edu/ProteoSAFe/result.jsp?view=network_displayer&componentindex=15&task=4e6f348de3a14b52b519edd142199396&show=true	InChI=1S/C34H67NO3/c1-3-5-7-9-11-13-15-17-19-21-23-25-27-29-33(37)32(31-36)35-34(38)30-28-26-24-22-20-18-16-14-12-10-8-6-4-2/h27,29,32-33,36-37H,3-26,28,30-31H2,1-2H3,(H,35,38)/b29-27+/t32-,33+/m0/s1	N-Palmitoyl-D-sphingosine	0.5619	7.4439	7.4439
189	Positive	710.415	382.484	692.905	562.31	602.083	546.879	477.363	507.495	636.93	666.301	736.953	462.071	472.592	364.679	759.591	462.204	650.423	560.962	585.889	675.531	657.559	460.391	379.237	631.724	500.138	495.531	679.266	489	503.526	710.4	638.931	372.725	732.914	584.658	671.693	402.749	645.49	349.831	311.58	572.415	184.963	https://gnps.ucsd.edu/ProteoSAFe/result.jsp?task=4e6f348de3a14b52b519edd142199396&view=view_all_clusters_withID&show=true#{"main.cluster index_lowerinput":"189.0","main.cluster index_upperinput":"189.0"}	This Node is a Singleton	N/A	N/A	N/A	5.0289	5.0289
190	Positive	801.285	611.885	902.643	858.298	889.659	841.078	871.471	817.48	897.313	951.904	866.737	837.876	832.116	818.176	943.927	569.34	820.327	668.26	923.691	867.997	979.02	783.276	600.787	940.377	813.572	486.218	962.333	855.972	669.665	977.46	721.662	720.611	721.537	938.663	858.468	1006.5	11208.5	0	281.173	684.555	32.0377	https://gnps.ucsd.edu/ProteoSAFe/result.jsp?task=4e6f348de3a14b52b519edd142199396&view=view_all_clusters_withID&show=true#{"main.cluster index_lowerinput":"190.0","main.cluster index_upperinput":"190.0"}	This Node is a Singleton	N/A	N/A	N/A	0.4373	0.4373
191	Positive	1348.69	1047.61	1236.34	1042.22	1184.21	1062.96	1136.86	1137.27	1101.72	1232.58	1178.25	1054.54	1180.71	1083.05	1276.73	1072.33	1147.95	1214.75	1160.87	1177.12	1212.99	1057.97	1001.79	1051.38	1123.6	1066.4	1228.35	1149.1	1170.6	1257.09	1147.93	1039.86	1170.45	1222.6	1194.71	1307.97	1371.21	728.712	773.211	1017.57	406.774	https://gnps.ucsd.edu/ProteoSAFe/result.jsp?task=4e6f348de3a14b52b519edd142199396&view=view_all_clusters_withID&show=true#{"main.cluster index_lowerinput":"191.0","main.cluster index_upperinput":"191.0"}	This Node is a Singleton	N/A	N/A	N/A	10.6937	10.6937
192	Positive	528.516	540.79	513.559	381.013	384.123	585.04	422.797	555.289	527.627	424.634	510.883	664.272	529.059	443.537	696.499	582.758	545.14	618.447	531.266	623.852	543.326	629.435	553.805	496.453	700.71	666.139	574.691	557.479	701.482	497.157	471.654	570.648	533.694	381.422	624.892	495.748	616.431	0.382191	653.12	429.154	196.29	https://gnps.ucsd.edu/ProteoSAFe/result.jsp?task=4e6f348de3a14b52b519edd142199396&view=view_all_clusters_withID&show=true#{"main.cluster index_lowerinput":"192.0","main.cluster index_upperinput":"192.0"}	https://gnps.ucsd.edu/ProteoSAFe/result.jsp?view=network_displayer&componentindex=20&task=4e6f348de3a14b52b519edd142199396&show=true	InChI=1S/C19H39NO/c1-4-5-6-7-8-9-10-11-12-13-14-15-20-16-18(2)21-19(3)17-20/h18-19H,4-17H2,1-3H3	Tridemorph	0.407217	8.4122	8.4122
193	Positive	1281.73	950.638	1237.57	951.731	1045.5	1012.76	892.264	1144.06	917.206	1067.64	879.637	757.331	1149.29	805.347	1247.47	1138.42	1123.29	915.172	998.431	895.85	995.766	1080.9	953.931	992.008	1084.2	1138.18	1096.91	1113.01	1073.92	1179.57	1103.05	1022.71	1162.97	904.298	1042.55	1191.45	1043.69	682.07	773.358	857.91	275.779	https://gnps.ucsd.edu/ProteoSAFe/result.jsp?task=4e6f348de3a14b52b519edd142199396&view=view_all_clusters_withID&show=true#{"main.cluster index_lowerinput":"193.0","main.cluster index_upperinput":"193.0"}	https://gnps.ucsd.edu/ProteoSAFe/result.jsp?view=network_displayer&componentindex=66&task=4e6f348de3a14b52b519edd142199396&show=true	N/A	N/A	N/A	10.3425	10.3425
194	Positive	768.406	816.19	635.825	145.602	150.696	324.474	234.793	155.616	104.757	574.378	449.382	779.251	443.31	547.109	449.51	299.33	271.343	392.206	541.973	228.851	317.714	109.46	236.227	358.863	333.947	388.483	462.597	301.135	453.455	718.443	397.156	683.917	634.226	627.835	620.837	478.467	1028.04	0	528.004	553.914	57.4156	https://gnps.ucsd.edu/ProteoSAFe/result.jsp?task=4e6f348de3a14b52b519edd142199396&view=view_all_clusters_withID&show=true#{"main.cluster index_lowerinput":"194.0","main.cluster index_upperinput":"194.0"}	This Node is a Singleton	N/A	N/A	N/A	0.99	0.99
195	Positive	120.254	206.627	147.459	95.4808	102.64	195.126	202.793	142.31	251.114	134.244	319.816	369.828	242.928	152.668	277.375	279.413	165.384	352.647	314.325	133.779	273.509	277.315	129.019	151.746	406.07	156.994	138.601	317.489	186.438	120.33	134.651	208.15	112.021	166.106	209.869	169.912	333.371	0	242.404	283.973	101.93	https://gnps.ucsd.edu/ProteoSAFe/result.jsp?task=4e6f348de3a14b52b519edd142199396&view=view_all_clusters_withID&show=true#{"main.cluster index_lowerinput":"195.0","main.cluster index_upperinput":"195.0"}	This Node is a Singleton	N/A	N/A	N/A	5.5625	5.5625
196	Positive	1490.3	1141.05	1452.57	1201.81	1365.16	1161.23	1072.75	1271.28	1072.88	1288.76	968.731	980.587	1249.12	1209.91	1429.11	1371.96	1353.38	1243.64	1216.94	1358.59	1273.52	1234.8	1185.51	1147.24	1265.2	1327.84	1385.58	1283.95	1396.19	1331.47	1311.45	1141.79	1365.48	1074.41	1371.8	1476.21	1194.97	598.194	946.888	1033.78	371.309	https://gnps.ucsd.edu/ProteoSAFe/result.jsp?task=4e6f348de3a14b52b519edd142199396&view=view_all_clusters_withID&show=true#{"main.cluster index_lowerinput":"196.0","main.cluster index_upperinput":"196.0"}	This Node is a Singleton	N/A	N/A	N/A	8.7867	8.7867
198	Positive	1289.61	983.534	1133.72	962.714	1147.6	1011.27	1043.67	1047.82	1038.74	1124.25	1055.42	979.319	1118.02	1019	1128.3	1030.21	1053.31	1111.23	1039.56	1082.46	1147.88	980.262	902.999	979.284	1034.85	989.634	1124.28	1087.02	1144.7	1140.95	1063.3	962.014	1100.1	1094.31	1039.1	1218.54	1288.45	702.985	740.923	905.543	366.149	https://gnps.ucsd.edu/ProteoSAFe/result.jsp?task=4e6f348de3a14b52b519edd142199396&view=view_all_clusters_withID&show=true#{"main.cluster index_lowerinput":"198.0","main.cluster index_upperinput":"198.0"}	https://gnps.ucsd.edu/ProteoSAFe/result.jsp?view=network_displayer&componentindex=49&task=4e6f348de3a14b52b519edd142199396&show=true	N/A	N/A	N/A	10.67	10.67
199	Positive	0.274847	0	0.976118	0	0	0.895515	0	0	0	0	0	0	0	0	0	0	0	0	0.502556	0	0.677199	0	0	0	0	0	0	0	0	0	0	0	0.25636	0.189459	0	0.257021	302.024	0	13.9301	0.645838	0	https://gnps.ucsd.edu/ProteoSAFe/result.jsp?task=4e6f348de3a14b52b519edd142199396&view=view_all_clusters_withID&show=true#{"main.cluster index_lowerinput":"199.0","main.cluster index_upperinput":"199.0"}	This Node is a Singleton	N/A	N/A	N/A	4.8073	4.8073
202	Positive	648.79	460.239	651.761	1177.26	510.538	671.485	418.224	661.349	394.547	450.962	323.033	621.987	579.259	2656.95	665.13	787.578	550.292	610.752	392.415	526.54	515.324	488.701	516.248	414.399	571.723	627.513	532.775	685.829	622.486	520.797	593.888	519.55	605.611	403.242	570.061	538.006	505.63	4649.64	446.824	358.871	138.538	https://gnps.ucsd.edu/ProteoSAFe/result.jsp?task=4e6f348de3a14b52b519edd142199396&view=view_all_clusters_withID&show=true#{"main.cluster index_lowerinput":"202.0","main.cluster index_upperinput":"202.0"}	https://gnps.ucsd.edu/ProteoSAFe/result.jsp?view=network_displayer&componentindex=4&task=4e6f348de3a14b52b519edd142199396&show=true		Contaminant vial septum ThermoFisher C5000-44B	0.910446	8.9068	8.9068
203	Positive	251.143	212.659	250.728	238.845	207.041	263.996	289.421	249.999	270.644	272.58	261.856	350.522	271.721	196.637	212.393	250.137	187.217	298.716	301.666	213.457	283.285	279.003	177.407	283.387	279.061	209.624	287.962	273.344	240.243	248.719	256.15	215.336	282.873	284.775	220.14	264.367	438.792	0	185.94	227.01	89.3166	https://gnps.ucsd.edu/ProteoSAFe/result.jsp?task=4e6f348de3a14b52b519edd142199396&view=view_all_clusters_withID&show=true#{"main.cluster index_lowerinput":"203.0","main.cluster index_upperinput":"203.0"}	This Node is a Singleton	InChI=1S/C8H16N2O3/c1-6(11)10-7(8(12)13)4-2-3-5-9/h7H,2-5,9H2,1H3,(H,10,11)(H,12,13)/t7-/m0/s1	N.alpha.-Acetyl-L-lysine	0.441256	2.3212	2.3212
205	Positive	421.556	299.658	345.859	644.16	350.687	421.288	285.135	425.026	238.941	276.541	240.492	289.681	317.282	1655.24	472.693	449.18	347.122	332.328	258.681	394.35	347.06	289.173	390.895	303.202	345.952	375.533	356.431	385.919	370.979	363.788	364.105	325.36	384.427	248.369	391.409	341.149	283.422	2962.59	277.66	270.746	95.7428	https://gnps.ucsd.edu/ProteoSAFe/result.jsp?task=4e6f348de3a14b52b519edd142199396&view=view_all_clusters_withID&show=true#{"main.cluster index_lowerinput":"205.0","main.cluster index_upperinput":"205.0"}	This Node is a Singleton	N/A	N/A	N/A	8.3492	8.3492
206	Positive	691.162	507.744	657.002	495.353	600.549	511.578	541.948	527.557	598.013	563.887	684.972	534.604	537.199	490.944	689.921	563.594	701.687	596.105	623.516	674.399	610.933	467.538	502.114	592.432	590.852	556.006	577.569	590.169	511.744	712.459	605.888	484.936	534.929	597.788	560.937	628.707	670.654	314.104	392.437	610.469	214.688	https://gnps.ucsd.edu/ProteoSAFe/result.jsp?task=4e6f348de3a14b52b519edd142199396&view=view_all_clusters_withID&show=true#{"main.cluster index_lowerinput":"206.0","main.cluster index_upperinput":"206.0"}	https://gnps.ucsd.edu/ProteoSAFe/result.jsp?view=network_displayer&componentindex=14&task=4e6f348de3a14b52b519edd142199396&show=true	N/A	N/A	N/A	5.534	5.534
207	Positive	1194.82	907.857	1099.68	941.369	1083	937.403	991.08	989.612	972.205	1071.7	1014.39	952.234	1069.89	915.172	1093.22	981.087	1022.04	1052.52	1004.61	1036.32	1074.93	918.188	866.688	930.952	993.23	961.934	1064.14	1034.92	1025.5	1110.41	1015.36	900.547	838.104	1050.89	1024.22	1137.94	1209.74	673.519	704.759	899.157	348.967	https://gnps.ucsd.edu/ProteoSAFe/result.jsp?task=4e6f348de3a14b52b519edd142199396&view=view_all_clusters_withID&show=true#{"main.cluster index_lowerinput":"207.0","main.cluster index_upperinput":"207.0"}	https://gnps.ucsd.edu/ProteoSAFe/result.jsp?view=network_displayer&componentindex=1&task=4e6f348de3a14b52b519edd142199396&show=true	N/A	N/A	N/A	10.6912	10.6912
209	Positive	495.882	323.797	461.689	393.458	465.232	415.876	416.964	417.002	424.077	483.887	426.535	399.771	417.275	399.811	465.052	409.011	416.073	427.126	455.499	401.715	445.989	408.975	382.352	412.447	420.264	382.093	463.435	431.976	416.704	441.251	424.999	340.689	454.687	449.579	454.912	506.519	497.336	234.241	306.224	402.748	135.945	https://gnps.ucsd.edu/ProteoSAFe/result.jsp?task=4e6f348de3a14b52b519edd142199396&view=view_all_clusters_withID&show=true#{"main.cluster index_lowerinput":"209.0","main.cluster index_upperinput":"209.0"}	https://gnps.ucsd.edu/ProteoSAFe/result.jsp?view=network_displayer&componentindex=1&task=4e6f348de3a14b52b519edd142199396&show=true	N/A	N/A	N/A	3.7622	3.7622
211	Positive	1312.25	1058.47	1335.54	1072.24	1295.42	1107.29	1127.8	1156.1	1174.95	1270.57	1227.27	1064.15	1165.84	818.231	1322.57	1102.58	1208.92	1238.61	1211.19	1200.08	1253.55	1111.23	1088.29	1111.54	1144.25	1116.78	1286.31	1249.52	1184.04	1319.25	1204.63	1043.82	956.778	1259.46	1198.48	1265.92	1419.67	787.009	837.262	1050.8	414.304	https://gnps.ucsd.edu/ProteoSAFe/result.jsp?task=4e6f348de3a14b52b519edd142199396&view=view_all_clusters_withID&show=true#{"main.cluster index_lowerinput":"211.0","main.cluster index_upperinput":"211.0"}	This Node is a Singleton	N/A	N/A	N/A	10.8198	10.8198
212	Positive	505.316	580.543	869.753	982.078	768.507	610.115	601.053	757.337	592.767	638.82	512.028	698.823	746.857	749.404	731.102	687.759	772.913	574.073	518.542	533.964	504.617	711.472	618.64	748.317	643.152	1044.41	729.249	615.101	744.292	509.054	714.833	666.95	612.085	494.762	765.33	887.349	754.161	6.55944	567.9	477.865	181.693	https://gnps.ucsd.edu/ProteoSAFe/result.jsp?task=4e6f348de3a14b52b519edd142199396&view=view_all_clusters_withID&show=true#{"main.cluster index_lowerinput":"212.0","main.cluster index_upperinput":"212.0"}	https://gnps.ucsd.edu/ProteoSAFe/result.jsp?view=network_displayer&componentindex=71&task=4e6f348de3a14b52b519edd142199396&show=true	N/A	N/A	N/A	8.4557	8.4557
216	Positive	157.786	140.344	165.642	131.073	118.111	148.031	163.783	131.168	158.383	142.196	145.947	160.036	144.245	112.611	142.97	139.582	115.045	157.657	173.997	138.037	179.294	158.189	101.5	156.323	165.018	120.322	160.032	153.191	134.939	157.916	164.393	136.476	165.689	182.513	152.6	162.828	722.95	0	77.3682	85.4215	134.443	https://gnps.ucsd.edu/ProteoSAFe/result.jsp?task=4e6f348de3a14b52b519edd142199396&view=view_all_clusters_withID&show=true#{"main.cluster index_lowerinput":"216.0","main.cluster index_upperinput":"216.0"}	https://gnps.ucsd.edu/ProteoSAFe/result.jsp?view=network_displayer&componentindex=1&task=4e6f348de3a14b52b519edd142199396&show=true	N/A	GALACTITOL - 60.0 eV	0.434091	0.8046	0.8046
217	Positive	123.012	88.4734	109.678	121.225	93.6542	116.437	124.28	97.6886	123.025	108.689	121.056	97.6883	117.54	75.9455	132.312	127.229	99.4283	120.257	134.086	121.401	123.516	110.092	74.5355	105.063	113.024	110.247	115.429	126.96	113.701	116.789	98.9509	104.516	111.769	154.328	113.431	140.157	187.425	0	86.8337	106.462	43.395	https://gnps.ucsd.edu/ProteoSAFe/result.jsp?task=4e6f348de3a14b52b519edd142199396&view=view_all_clusters_withID&show=true#{"main.cluster index_lowerinput":"217.0","main.cluster index_upperinput":"217.0"}	https://gnps.ucsd.edu/ProteoSAFe/result.jsp?view=network_displayer&componentindex=7&task=4e6f348de3a14b52b519edd142199396&show=true	N/A	N/A	N/A	5.7013	5.7013
218	Positive	10.6556	11.831	61.2374	7.35654	12.229	91.1524	11.8762	18.4483	26.591	11.9841	10.3606	23.3528	29.1825	12.2015	49.0484	12.8635	7.28976	34.5626	8.1799	8.06179	53.0278	10.5698	11.2964	60.0839	7.39724	8.20862	46.4282	22.1363	12.486	55.6523	10.719	13.1382	65.42	18.3168	10.7792	72.8442	609.412	0.369318	7.95797	60.1245	1.75179	https://gnps.ucsd.edu/ProteoSAFe/result.jsp?task=4e6f348de3a14b52b519edd142199396&view=view_all_clusters_withID&show=true#{"main.cluster index_lowerinput":"218.0","main.cluster index_upperinput":"218.0"}	This Node is a Singleton	N/A	N/A	N/A	0.4295	0.4295
219	Positive	0	0	0	0	0	0	0	0	0	0	0	0	0	0	0	0.258676	0	0	0	0	0	0	0.258435	0	0	0	0	0.316537	0	0.831922	0	0	0	0	0	0	263.203	0	25.4922	0.214308	0	https://gnps.ucsd.edu/ProteoSAFe/result.jsp?task=4e6f348de3a14b52b519edd142199396&view=view_all_clusters_withID&show=true#{"main.cluster index_lowerinput":"219.0","main.cluster index_upperinput":"219.0"}	This Node is a Singleton	N/A	N/A	N/A	4.4538	4.4538
222	Positive	721.391	555.684	716.11	711.263	537.105	613.705	496.7	661.944	677.84	611.579	435.698	564.493	922.449	605.8	699.474	986.382	660.252	693.983	714.465	514.541	620.351	798.673	548.153	554.934	795.949	822.278	713.163	761.645	820.608	640.426	680.483	685.584	672.605	603.491	757.673	559.584	866.613	44.0352	609.504	490.982	182.592	https://gnps.ucsd.edu/ProteoSAFe/result.jsp?task=4e6f348de3a14b52b519edd142199396&view=view_all_clusters_withID&show=true#{"main.cluster index_lowerinput":"222.0","main.cluster index_upperinput":"222.0"}	https://gnps.ucsd.edu/ProteoSAFe/result.jsp?view=network_displayer&componentindex=9&task=4e6f348de3a14b52b519edd142199396&show=true	N/A	N/A	N/A	10.1825	10.1825
223	Positive	780.964	651.071	1018.29	1125.44	772.144	525.828	1242.31	913.759	959.995	1416.81	945.372	1230.66	798.079	1297.41	749.793	1128.13	1321.61	525.36	570.26	511.13	658.431	718.591	702.426	771.571	774.421	1018.54	860.896	928.74	914.656	757.815	1394.95	1053.56	464.524	992.023	922.541	823.658	1641.44	33.549	341.233	738.992	315.81	https://gnps.ucsd.edu/ProteoSAFe/result.jsp?task=4e6f348de3a14b52b519edd142199396&view=view_all_clusters_withID&show=true#{"main.cluster index_lowerinput":"223.0","main.cluster index_upperinput":"223.0"}	https://gnps.ucsd.edu/ProteoSAFe/result.jsp?view=network_displayer&componentindex=18&task=4e6f348de3a14b52b519edd142199396&show=true	InChI=1S/C31H46O2/c1-22(2)12-9-13-23(3)14-10-15-24(4)16-11-17-25(5)20-21-27-26(6)30(32)28-18-7-8-19-29(28)31(27)33/h7-8,18-20,22-24H,9-17,21H2,1-6H3/b25-20+	VITAMIN K1	0.438504	4.5176	4.5176
224	Positive	831.59	631.032	893.073	694.553	826.981	723.81	734.085	665.832	824.789	844.785	845.965	650.056	662.248	695.255	799.89	631.27	764.579	832.548	850.028	731.612	935.958	816.429	576.172	726.487	722.517	733.764	839.804	763.623	727.114	823.205	774.122	602.62	958.837	877.845	817.055	623.181	915.494	639.217	497.161	673.553	251.57	https://gnps.ucsd.edu/ProteoSAFe/result.jsp?task=4e6f348de3a14b52b519edd142199396&view=view_all_clusters_withID&show=true#{"main.cluster index_lowerinput":"224.0","main.cluster index_upperinput":"224.0"}	https://gnps.ucsd.edu/ProteoSAFe/result.jsp?view=network_displayer&componentindex=14&task=4e6f348de3a14b52b519edd142199396&show=true		C17-Sphinganine	0.51403	5.0547	5.0547
225	Positive	0	0	0	0	0	0	0	0	0	0	0	0	0	0	0	0	0	0	0	0	0	0	0	0	0	0	0	0	0	0	0	0	0	0	0	0	309.194	0	113.176	0	0.315001	https://gnps.ucsd.edu/ProteoSAFe/result.jsp?task=4e6f348de3a14b52b519edd142199396&view=view_all_clusters_withID&show=true#{"main.cluster index_lowerinput":"225.0","main.cluster index_upperinput":"225.0"}	https://gnps.ucsd.edu/ProteoSAFe/result.jsp?view=network_displayer&componentindex=38&task=4e6f348de3a14b52b519edd142199396&show=true	N/A	N/A	N/A	4.0294	4.0294
227	Positive	1166.53	850.909	1028.29	871.851	1019.88	905.488	951.073	905.94	954.756	1033.81	996.728	912.589	989.718	904.724	1060.03	881.333	934.791	1000.9	956.502	938.284	1043.87	886.414	846.741	898.257	953.752	749.218	1009.49	969.713	973.753	1055.67	938.662	850.385	960.424	1033.05	958.69	1053.71	1155.28	625.175	655.97	861.689	270.487	https://gnps.ucsd.edu/ProteoSAFe/result.jsp?task=4e6f348de3a14b52b519edd142199396&view=view_all_clusters_withID&show=true#{"main.cluster index_lowerinput":"227.0","main.cluster index_upperinput":"227.0"}	This Node is a Singleton	N/A	N/A	N/A	10.696	10.696
229	Positive	524.309	382.877	463.555	426.952	452.78	453.003	461.43	471.277	435.595	488.893	473.639	509.324	534.629	429.791	469.92	452.37	411.533	476.266	471.715	386.921	439.764	461.859	369.2	398.296	461.313	373.26	493.322	499.174	497.384	442.619	529.125	375.792	508.561	544.039	475.336	545.734	400.608	208.263	451.555	460.682	316.461	https://gnps.ucsd.edu/ProteoSAFe/result.jsp?task=4e6f348de3a14b52b519edd142199396&view=view_all_clusters_withID&show=true#{"main.cluster index_lowerinput":"229.0","main.cluster index_upperinput":"229.0"}	This Node is a Singleton	N/A	N/A	N/A	3.1016	3.1016
230	Positive	626.954	482.064	524.575	502.222	553.715	493.842	519.157	489.307	541.245	548.913	606.856	511.521	525.668	487.933	589.858	562.929	609.773	569.104	604.132	553.757	532.64	469.448	475.359	496.96	538.763	509.389	560.782	492.175	490.256	620.133	549.737	457.819	491.379	554.941	513.347	619.635	616.764	251.799	362.201	646.301	194.398	https://gnps.ucsd.edu/ProteoSAFe/result.jsp?task=4e6f348de3a14b52b519edd142199396&view=view_all_clusters_withID&show=true#{"main.cluster index_lowerinput":"230.0","main.cluster index_upperinput":"230.0"}	This Node is a Singleton	N/A	N/A	N/A	5.8109	5.8109
231	Positive	0	0	0	0	0	0.253981	0	0	0	0	0	0	0	0	0	0	0	0	0	0	0	0	0	0	0	0	0	0	0	0	0	0	0	0	0	0	279.417	0	29.2454	0	0.25344	https://gnps.ucsd.edu/ProteoSAFe/result.jsp?task=4e6f348de3a14b52b519edd142199396&view=view_all_clusters_withID&show=true#{"main.cluster index_lowerinput":"231.0","main.cluster index_upperinput":"231.0"}	https://gnps.ucsd.edu/ProteoSAFe/result.jsp?view=network_displayer&componentindex=38&task=4e6f348de3a14b52b519edd142199396&show=true	N/A	N/A	N/A	4.3232	4.3232
233	Positive	324.997	269.853	326.262	293.947	299.478	400.817	321.63	287.555	274.068	318.589	247.266	283.045	309.241	267.27	315.335	309.294	275.107	545.002	329.551	312.418	360.903	274.198	253.623	291.684	291.17	303.802	333.701	317.438	301.536	287.074	285.622	286.67	288.203	296.959	347.743	450.772	345.469	148.843	298.624	269.992	109.646	https://gnps.ucsd.edu/ProteoSAFe/result.jsp?task=4e6f348de3a14b52b519edd142199396&view=view_all_clusters_withID&show=true#{"main.cluster index_lowerinput":"233.0","main.cluster index_upperinput":"233.0"}	This Node is a Singleton	N/A	N/A	N/A	6.3396	6.3396
234	Positive	5.64595	2.58662	4.41352	2.76863	4.62454	3.5562	3.98767	1.29674	6.01265	2.20694	2.28809	4.2994	3.33093	3.08554	8.65295	4.52507	2.60587	6.91247	9.64914	7.01177	6.9863	5.01939	5.30035	3.38512	4.12632	6.76882	4.35312	3.57527	3.96663	6.15954	5.92561	4.15652	2.24186	4.89839	5.40715	5.95553	573.51	0	0	6.34902	0	https://gnps.ucsd.edu/ProteoSAFe/result.jsp?task=4e6f348de3a14b52b519edd142199396&view=view_all_clusters_withID&show=true#{"main.cluster index_lowerinput":"234.0","main.cluster index_upperinput":"234.0"}	This Node is a Singleton	N/A	N/A	N/A	0.4817	0.4817
236	Positive	1445.38	1184.95	1324.82	1203.77	1373.09	1238.91	1223.2	1225.33	1282.2	1461.4	1319.03	1223.55	1230.89	1235.14	1427.96	1239.42	1294.82	1258.01	1342.85	1333.42	1361.9	1138.35	1203.95	1267.92	1243.96	1207.93	1413.9	1215.02	1299.8	1428.5	1285.17	1099.97	1290.97	1314.98	1339.13	1488.22	1621.6	693.812	864.873	1145.43	455.757	https://gnps.ucsd.edu/ProteoSAFe/result.jsp?task=4e6f348de3a14b52b519edd142199396&view=view_all_clusters_withID&show=true#{"main.cluster index_lowerinput":"236.0","main.cluster index_upperinput":"236.0"}	This Node is a Singleton	N/A	N/A	N/A	0.201	0.201
238	Positive	231.945	175	230.597	206.72	198.162	231.415	259.209	243.441	242.065	245.342	246.824	314.143	250.479	197.709	204.97	239.053	200.058	266.204	277.509	205.946	257.455	255.261	171.012	243.576	247.917	178.269	240.177	245.026	232.142	220.159	225.721	211.705	248.704	263.09	218.29	242.217	341.535	0.262138	167.235	207.33	100.23	https://gnps.ucsd.edu/ProteoSAFe/result.jsp?task=4e6f348de3a14b52b519edd142199396&view=view_all_clusters_withID&show=true#{"main.cluster index_lowerinput":"238.0","main.cluster index_upperinput":"238.0"}	https://gnps.ucsd.edu/ProteoSAFe/result.jsp?view=network_displayer&componentindex=1&task=4e6f348de3a14b52b519edd142199396&show=true	N/A	N/A	N/A	2.3211	2.3211
240	Positive	660.195	549.509	652.134	583.441	664.658	576.687	667.645	601.821	582.999	688.337	612.94	597.895	667.408	594.048	678.719	696.873	623.308	612.665	609.11	685.3	622.715	569.754	546.061	582.729	609.49	593.725	681.938	607.315	640.24	629.012	611.913	564.718	592.877	640.991	610.664	740.111	723.583	355.72	480.663	558.048	244.208	https://gnps.ucsd.edu/ProteoSAFe/result.jsp?task=4e6f348de3a14b52b519edd142199396&view=view_all_clusters_withID&show=true#{"main.cluster index_lowerinput":"240.0","main.cluster index_upperinput":"240.0"}	This Node is a Singleton	N/A	N/A	N/A	6.3682	6.3682
241	Positive	231.158	193.449	207.96	186.452	230.028	199.18	216.984	205.741	199.058	218.165	196.247	206.253	234.462	214.061	227.217	205.572	205.235	209.884	195.98	223.045	205.561	189.875	189.789	192.649	203.097	201.747	225.723	208.954	214.588	209.145	193.542	190.286	208.909	215.298	204.976	246.784	257.306	123.436	160.475	194.299	78.1435	https://gnps.ucsd.edu/ProteoSAFe/result.jsp?task=4e6f348de3a14b52b519edd142199396&view=view_all_clusters_withID&show=true#{"main.cluster index_lowerinput":"241.0","main.cluster index_upperinput":"241.0"}	https://gnps.ucsd.edu/ProteoSAFe/result.jsp?view=network_displayer&componentindex=9&task=4e6f348de3a14b52b519edd142199396&show=true	InChI=1S/C12H27O5P/c1-4-6-9-15-18(14,16-10-7-5-2)17-11-8-12(3)13/h12-13H,4-11H2,1-3H3/t12-/m0/s1	(S)-Dibutyl 3-hydroxybutyl phosphate	0.803272	6.355	6.355
242	Positive	116.3	68.7069	120.592	117.682	72.1321	93.0272	111.081	78.6189	99.698	119.891	71.5833	94.3106	123.964	62.8191	88.1041	130.995	68.2849	107.765	119.212	86.8207	97.2566	91.8973	74.1598	96.3458	122.289	77.8875	116.38	115.647	114.553	84.3358	90.1986	90.4203	101.133	92.9315	80.1109	99.6097	321.332	0	111.346	113.636	36.4635	https://gnps.ucsd.edu/ProteoSAFe/result.jsp?task=4e6f348de3a14b52b519edd142199396&view=view_all_clusters_withID&show=true#{"main.cluster index_lowerinput":"242.0","main.cluster index_upperinput":"242.0"}	https://gnps.ucsd.edu/ProteoSAFe/result.jsp?view=network_displayer&componentindex=28&task=4e6f348de3a14b52b519edd142199396&show=true	N/A	N/A	N/A	6.3237	6.3237
243	Positive	1133.65	959.508	1085.98	938.465	1096.49	952.569	961.601	969.621	968.6	1093.41	1026.44	905.31	972.534	932.59	1091.6	932.002	1042.34	1021.3	1081.06	1057.32	1072.92	959.953	929.369	987.547	967.939	973.324	1093.94	1046.21	983.159	1163.13	1045.56	867.965	1047.79	1024.59	975.58	1108.71	1195.17	581.205	695.411	908.827	361.395	https://gnps.ucsd.edu/ProteoSAFe/result.jsp?task=4e6f348de3a14b52b519edd142199396&view=view_all_clusters_withID&show=true#{"main.cluster index_lowerinput":"243.0","main.cluster index_upperinput":"243.0"}	This Node is a Singleton	N/A	N/A	N/A	10.8226	10.8226
245	Positive	862.499	598.117	676.613	578.047	692.173	568.686	691.043	631.616	689.803	677.966	801.609	616.375	664	566.8	759.023	689.908	831.965	714.628	706.653	730.423	709.989	571.24	586.201	622.959	713.761	652.483	670.941	685.115	606.162	790.234	704.42	577.853	611.513	744.386	626.552	748.006	797.339	393.575	461.479	712.128	244.556	https://gnps.ucsd.edu/ProteoSAFe/result.jsp?task=4e6f348de3a14b52b519edd142199396&view=view_all_clusters_withID&show=true#{"main.cluster index_lowerinput":"245.0","main.cluster index_upperinput":"245.0"}	This Node is a Singleton	N/A	N/A	N/A	5.6367	5.6367
249	Positive	110.477	56.5116	160.21	112.327	68.7457	83.6901	64.9874	61.7321	85.014	105.305	71.1253	67.7894	94.0719	75.4185	107.246	102.809	68.9426	95.4613	102.548	66.5983	84.5697	61.4426	71.2095	84.3009	79.1293	68.3221	88.6269	96.306	109.588	83.6332	73.6974	63.4699	110.919	71.4763	73.9784	102.027	265.758	0	116.004	93.9224	6.26145	https://gnps.ucsd.edu/ProteoSAFe/result.jsp?task=4e6f348de3a14b52b519edd142199396&view=view_all_clusters_withID&show=true#{"main.cluster index_lowerinput":"249.0","main.cluster index_upperinput":"249.0"}	https://gnps.ucsd.edu/ProteoSAFe/result.jsp?view=network_displayer&componentindex=28&task=4e6f348de3a14b52b519edd142199396&show=true	N/A	N/A	N/A	3.4413	3.4413
250	Positive	808.186	287.408	639.663	132.975	507.804	296.252	439.725	297.952	97.9045	382.483	305.001	274.869	226.312	213.226	172.78	274.832	338.588	416.125	545.576	375.695	374.661	126.834	68.1847	368.798	357.012	333.261	473.066	239.712	238.277	272.635	773.483	216.46	221.756	186.963	270.516	758.272	558.703	0	219.477	230.541	92.1167	https://gnps.ucsd.edu/ProteoSAFe/result.jsp?task=4e6f348de3a14b52b519edd142199396&view=view_all_clusters_withID&show=true#{"main.cluster index_lowerinput":"250.0","main.cluster index_upperinput":"250.0"}	This Node is a Singleton	N/A	N/A	N/A	8.8712	8.8712
251	Positive	416.688	418.517	461.884	378.168	464.648	409.834	474.769	445.643	381.304	491.646	499.891	442.219	491.646	449.11	385.515	471.184	448.324	413.263	385.216	523.4	447.385	338.848	418.966	416.059	429.608	433.828	476.71	394.892	491.112	524.053	366.208	412.316	442.321	423.034	478.875	515.701	601.86	201.743	305.458	486.818	159.147	https://gnps.ucsd.edu/ProteoSAFe/result.jsp?task=4e6f348de3a14b52b519edd142199396&view=view_all_clusters_withID&show=true#{"main.cluster index_lowerinput":"251.0","main.cluster index_upperinput":"251.0"}	This Node is a Singleton	N/A	N/A	N/A	6.0695	6.0695
252	Positive	890.66	445.073	1025.8	1507.37	1192.7	592.778	990.93	1067.53	710.972	806.843	526.404	676.287	1096.45	1991.54	840.222	1201.72	1013.77	498.249	462.572	681.018	472.175	598.596	922.66	1367.01	810.222	2155.44	727.746	720.387	933.808	811.757	1481.74	1186.02	560.136	748.262	868.353	1030.1	793.405	4.52492	407.044	563.347	215.715	https://gnps.ucsd.edu/ProteoSAFe/result.jsp?task=4e6f348de3a14b52b519edd142199396&view=view_all_clusters_withID&show=true#{"main.cluster index_lowerinput":"252.0","main.cluster index_upperinput":"252.0"}	https://gnps.ucsd.edu/ProteoSAFe/result.jsp?view=network_displayer&componentindex=1&task=4e6f348de3a14b52b519edd142199396&show=true	InChI=1S/C20H39NO/c1-3-5-6-7-8-9-10-11-12-13-14-15-16-17-18-19-20(22)21-4-2/h11-12H,3-10,13-19H2,1-2H3,(H,21,22)/b12-11-	Oleoyl ethylamide	0.415984	8.0953	8.0953
253	Positive	11.085	7.18154	398.968	49.5702	6.0308	765.158	9.59574	9.15027	303.64	7.59449	11.7693	303.11	39.2642	6.19069	473.312	125.238	31.634	473.556	70.1278	7.23528	359.024	8.35491	17.3912	438.392	22.0791	7.03025	415.372	131.01	7.91223	387.906	29.4835	8.13804	501.847	12.1432	6.89503	553.074	84.7093	183.426	9.8947	677.379	0.737791	https://gnps.ucsd.edu/ProteoSAFe/result.jsp?task=4e6f348de3a14b52b519edd142199396&view=view_all_clusters_withID&show=true#{"main.cluster index_lowerinput":"253.0","main.cluster index_upperinput":"253.0"}	This Node is a Singleton	N/A	N/A	N/A	0.4642	0.4642
259	Positive	657.317	517.599	592.817	544.83	589.117	539.646	536.246	548.363	544.459	609.702	560.032	535.445	573.939	533.215	622.235	561.78	580.554	568.949	567.572	616.472	576.423	510.849	513.553	538.332	558.902	525.284	613.761	560.413	572.43	647.018	573.431	477.91	559.009	595.929	572.882	651.554	670.23	305.008	378.975	511.803	201.004	https://gnps.ucsd.edu/ProteoSAFe/result.jsp?task=4e6f348de3a14b52b519edd142199396&view=view_all_clusters_withID&show=true#{"main.cluster index_lowerinput":"259.0","main.cluster index_upperinput":"259.0"}	This Node is a Singleton	N/A	N/A	N/A	10.7009	10.7009
263	Positive	1.19037	0.976056	3.41352	0	0	0	0.946485	2.29187	0.755603	1.69389	0	0.95173	0	0	2.08058	0.70733	1.2995	0.833417	0.675377	2.22421	0.697757	1.45525	1.45193	0.844761	0	0.173073	2.05066	0	0	2.37855	0.931563	0	0	1.37505	0	0	204.134	0	0	0	0	https://gnps.ucsd.edu/ProteoSAFe/result.jsp?task=4e6f348de3a14b52b519edd142199396&view=view_all_clusters_withID&show=true#{"main.cluster index_lowerinput":"263.0","main.cluster index_upperinput":"263.0"}	This Node is a Singleton	N/A	N/A	N/A	0.4396	0.4396
264	Positive	134.733	174.68	37.8222	220.659	228.692	249.924	224.802	68.674	156.272	29.3349	96.1774	9.81561	79.195	397.011	375.776	200.425	442.039	197.404	106.492	33.0118	309.931	43.9483	337.175	20.1049	42.7337	238.451	75.5646	234.374	183.049	240.589	375.886	104.468	352.941	311.405	211.019	25.8851	128.435	150.904	276.111	86.4678	45.4481	https://gnps.ucsd.edu/ProteoSAFe/result.jsp?task=4e6f348de3a14b52b519edd142199396&view=view_all_clusters_withID&show=true#{"main.cluster index_lowerinput":"264.0","main.cluster index_upperinput":"264.0"}	This Node is a Singleton	N/A	N/A	N/A	8.8684	8.8684
265	Positive	342.842	461.292	321.622	356.174	345.582	466.616	501.281	390.66	462.414	374.469	457.363	708.93	458.898	354.645	329.582	422.959	363.374	443.541	517.762	330.013	475.327	505.016	359.497	488.524	474.983	385.513	468.842	483.556	416.516	428.535	413.24	436.553	434.06	522.748	496.686	389.358	343.272	0	260.919	412.625	132.133	https://gnps.ucsd.edu/ProteoSAFe/result.jsp?task=4e6f348de3a14b52b519edd142199396&view=view_all_clusters_withID&show=true#{"main.cluster index_lowerinput":"265.0","main.cluster index_upperinput":"265.0"}	This Node is a Singleton	N/A	N/A	N/A	2.7268	2.7268
266	Positive	480.469	415.654	461.02	418.23	493.496	435.076	474.117	447.658	428.751	497.296	434.644	435.813	461.517	429.182	473.027	469.866	443.124	460.256	432.49	481.388	457.26	407.458	414.511	421.171	425.89	416.598	487.705	444.312	474.201	477.735	429.438	406.786	438.123	449.874	452.935	541.691	552.998	263.846	327.756	409.873	167.247	https://gnps.ucsd.edu/ProteoSAFe/result.jsp?task=4e6f348de3a14b52b519edd142199396&view=view_all_clusters_withID&show=true#{"main.cluster index_lowerinput":"266.0","main.cluster index_upperinput":"266.0"}	https://gnps.ucsd.edu/ProteoSAFe/result.jsp?view=network_displayer&componentindex=1&task=4e6f348de3a14b52b519edd142199396&show=true	InChI=1S/C18H32O3/c1-2-3-10-13-16-17(21-16)14-11-8-6-4-5-7-9-12-15-18(19)20/h8,11,16-17H,2-7,9-10,12-15H2,1H3,(H,19,20)/b11-8-	12(13)-Epoxy-9Z-octadecenoic acid	0.429484	6.3609	6.3609
267	Positive	144.43	210.837	174.953	111.317	124.768	169.557	113.96	270.833	137.042	161.006	417.88	191.741	175.344	261.785	169.062	171.246	227.228	140.114	181.699	244.631	151.594	152.15	207.372	181.398	166.906	238.608	196.31	178.335	368.122	165.639	147.862	250.909	197.667	183.222	246.096	199.815	179.319	0	6.21096	111.533	0	https://gnps.ucsd.edu/ProteoSAFe/result.jsp?task=4e6f348de3a14b52b519edd142199396&view=view_all_clusters_withID&show=true#{"main.cluster index_lowerinput":"267.0","main.cluster index_upperinput":"267.0"}	This Node is a Singleton	N/A	N/A	N/A	0.432	0.432
269	Positive	113.825	269.342	121.507	182.37	92.2481	166.278	80.8283	167.603	300.717	224.377	214.431	221.857	114.911	213.852	401.671	132.331	184.426	196.913	220.146	179.854	101.303	297.885	166.441	162.835	277.901	210.506	188.469	198.969	191.797	226.832	185.917	199.273	214.299	97.068	77.0019	322.161	391.006	70.6536	48.8429	194.769	77.3307	https://gnps.ucsd.edu/ProteoSAFe/result.jsp?task=4e6f348de3a14b52b519edd142199396&view=view_all_clusters_withID&show=true#{"main.cluster index_lowerinput":"269.0","main.cluster index_upperinput":"269.0"}	This Node is a Singleton	N/A	N/A	N/A	10.6427	10.6427
270	Positive	3.25135	0	8.82965	3.86052	2.78758	2.92026	2.14635	2.27981	2.7283	6.04172	1.37523	0.897407	4.78435	0.809365	2.30088	3.97753	0.548969	3.93417	2.23062	0	4.90217	1.16946	0.584458	3.24703	1.36069	0	3.20991	5.5738	0.753838	2.54276	2.00462	0	2.90265	1.05948	0	6.38998	257.38	0.242239	60.7821	1.94244	0	https://gnps.ucsd.edu/ProteoSAFe/result.jsp?task=4e6f348de3a14b52b519edd142199396&view=view_all_clusters_withID&show=true#{"main.cluster index_lowerinput":"270.0","main.cluster index_upperinput":"270.0"}	https://gnps.ucsd.edu/ProteoSAFe/result.jsp?view=network_displayer&componentindex=28&task=4e6f348de3a14b52b519edd142199396&show=true	N/A	N/A	N/A	2.8617	2.8617
274	Positive	352.215	248.18	341.335	285.66	355.116	290.513	296.067	318.068	317.641	305.642	312.276	291.11	306.98	298.002	316.617	282.785	311.224	307.295	308.728	309.24	335.059	265.266	293.122	313.251	306.447	265.288	326.661	313.956	322.806	329.693	312.522	265.954	329.987	323.204	336.529	376.213	356.197	162.161	224.926	278.585	121.914	https://gnps.ucsd.edu/ProteoSAFe/result.jsp?task=4e6f348de3a14b52b519edd142199396&view=view_all_clusters_withID&show=true#{"main.cluster index_lowerinput":"274.0","main.cluster index_upperinput":"274.0"}	This Node is a Singleton	N/A	N/A	N/A	4.2678	4.2678
276	Positive	374.817	277.537	352.625	278.61	306.037	292.861	268.665	332.073	267.782	308.671	258.11	223.119	332.446	257.037	369.176	345.095	347.17	281.358	306.767	298.696	257.43	307.167	289.208	296.318	314.065	310.367	344.658	307.611	322.997	369.598	338.173	287.678	319.324	265.408	312.273	366.045	322.682	184.057	217.441	246.578	82.8226	https://gnps.ucsd.edu/ProteoSAFe/result.jsp?task=4e6f348de3a14b52b519edd142199396&view=view_all_clusters_withID&show=true#{"main.cluster index_lowerinput":"276.0","main.cluster index_upperinput":"276.0"}	https://gnps.ucsd.edu/ProteoSAFe/result.jsp?view=network_displayer&componentindex=44&task=4e6f348de3a14b52b519edd142199396&show=true	N/A	N/A	N/A	10.3905	10.3905
277	Positive	0	0	0	0	0	0	0	0.185416	0	0	0	0	0	0	0	0	0	0	0	0	0	0	0	0.283191	0	0	0	0	0	0	0	0	0	0	0	0	204.543	0	19.3309	0	0	https://gnps.ucsd.edu/ProteoSAFe/result.jsp?task=4e6f348de3a14b52b519edd142199396&view=view_all_clusters_withID&show=true#{"main.cluster index_lowerinput":"277.0","main.cluster index_upperinput":"277.0"}	https://gnps.ucsd.edu/ProteoSAFe/result.jsp?view=network_displayer&componentindex=38&task=4e6f348de3a14b52b519edd142199396&show=true	N/A	N/A	N/A	4.6158	4.6158
279	Positive	204.013	141.235	209.805	169.601	170.063	162.325	176.822	159.514	175.802	207.35	188.36	204.211	191.109	177.993	198.847	185.587	169.793	192.734	181.382	186.133	187.541	173.504	139.817	169.549	197.69	160.824	197.96	183.048	172.657	200.452	184.367	158.664	201.379	213.246	168.873	201.479	252.289	76.2132	141.384	170.067	82.8093	https://gnps.ucsd.edu/ProteoSAFe/result.jsp?task=4e6f348de3a14b52b519edd142199396&view=view_all_clusters_withID&show=true#{"main.cluster index_lowerinput":"279.0","main.cluster index_upperinput":"279.0"}	https://gnps.ucsd.edu/ProteoSAFe/result.jsp?view=network_displayer&componentindex=1&task=4e6f348de3a14b52b519edd142199396&show=true	InChI=1S/C9H10O5/c1-14-7-4-5(2-3-6(7)10)8(11)9(12)13/h2-4,8,10-11H,1H3,(H,12,13)	DL-4-Hydroxy-3-methoxymandelic acid	0.513007	5.2581	5.2581
280	Positive	256.314	178.586	239.198	220.134	245.521	223.029	224.687	214.613	226.194	248.368	225.572	212.073	230.916	214.03	245.764	231.736	232.201	234.077	237.057	220.684	231.409	224.44	189.89	221.041	230.382	208.808	238.639	233.377	226.375	234.184	235.223	182.94	238.299	242.493	231.95	260.355	230.297	106.697	165.53	215.478	82.4227	https://gnps.ucsd.edu/ProteoSAFe/result.jsp?task=4e6f348de3a14b52b519edd142199396&view=view_all_clusters_withID&show=true#{"main.cluster index_lowerinput":"280.0","main.cluster index_upperinput":"280.0"}	This Node is a Singleton	N/A	N/A	N/A	3.927	3.927
283	Positive	277.29	205.84	260.658	210.765	235.542	192.488	236.683	223.209	244.025	243.15	273.092	211.289	216.854	202.059	282.057	233.483	268.391	251.46	249.183	245.143	243.928	194.365	233.609	236.633	237.056	222.824	237.151	240.619	212.981	258.996	250.343	203.178	211.748	245.638	219.726	261.842	238.501	127.284	163.229	235.821	89.5977	https://gnps.ucsd.edu/ProteoSAFe/result.jsp?task=4e6f348de3a14b52b519edd142199396&view=view_all_clusters_withID&show=true#{"main.cluster index_lowerinput":"283.0","main.cluster index_upperinput":"283.0"}	This Node is a Singleton	N/A	N/A	N/A	5.518	5.518
284	Positive	145.091	87.2463	69.7323	114.411	90.1552	124.942	157.438	104.02	157.527	102.428	97.3525	166.159	120.155	85.9047	100.153	102.921	93.4202	178.036	95.7632	78.1382	90.2209	118.221	101.067	129.784	112.522	73.4698	132.592	108.913	103.267	100.331	135.144	93.5192	175.678	125.735	127.65	124.91	269.158	0	71.6757	101.5	18.0414	https://gnps.ucsd.edu/ProteoSAFe/result.jsp?task=4e6f348de3a14b52b519edd142199396&view=view_all_clusters_withID&show=true#{"main.cluster index_lowerinput":"284.0","main.cluster index_upperinput":"284.0"}	This Node is a Singleton	N/A	N/A	N/A	0.5648	0.5648
285	Positive	151.444	123.896	155.704	148.698	125.998	150.384	174.156	149.473	164.14	164.586	155.13	212.055	158.22	122.602	134.942	146.873	115.744	180.005	189.845	131.087	171.249	168.524	103.173	164.439	171.85	125.98	168.452	170.891	145.902	154.792	160.634	131.468	167.096	185.482	144.301	161.923	271.92	0	117.669	135.205	33.9376	https://gnps.ucsd.edu/ProteoSAFe/result.jsp?task=4e6f348de3a14b52b519edd142199396&view=view_all_clusters_withID&show=true#{"main.cluster index_lowerinput":"285.0","main.cluster index_upperinput":"285.0"}	This Node is a Singleton	N/A	N/A	N/A	2.3213	2.3213
287	Positive	330.911	276.766	325.372	267.365	311.558	277.161	288.229	277.823	303.831	317.729	290.354	293.059	306.653	286.628	306.216	291.04	287.11	303.096	303.032	279.614	303.196	272.637	259.33	287.621	271.533	268.69	321.728	301.068	301.536	328.735	293.411	250.779	292.674	322.754	304.704	352.9	288.796	144.707	239.657	259.769	98.5885	https://gnps.ucsd.edu/ProteoSAFe/result.jsp?task=4e6f348de3a14b52b519edd142199396&view=view_all_clusters_withID&show=true#{"main.cluster index_lowerinput":"287.0","main.cluster index_upperinput":"287.0"}	This Node is a Singleton	N/A	N/A	N/A	3.0996	3.0996
290	Positive	484.464	660.068	524.031	460.257	622.795	452.89	598.175	728.857	406.664	706.185	852.778	647.259	590.059	676.251	500.205	927.113	634.588	570.102	536.098	866.823	491.123	595.374	701.92	498.608	1090.59	618.242	537.814	535.502	838.018	626.409	509.612	499.991	521.127	580.645	610.097	566.357	284.399	49.0242	485.063	428.994	196.663	https://gnps.ucsd.edu/ProteoSAFe/result.jsp?task=4e6f348de3a14b52b519edd142199396&view=view_all_clusters_withID&show=true#{"main.cluster index_lowerinput":"290.0","main.cluster index_upperinput":"290.0"}	This Node is a Singleton	N/A	N/A	N/A	2.5617	2.5617
292	Positive	85.3975	151.318	111.198	66.8262	75.9431	141.987	152.614	108.047	180.402	95.2356	238.878	267.008	176.727	104.681	209.252	205.713	123.714	270.835	229.09	105.486	193.411	193.911	91.2222	116.723	303.031	115.415	96.1017	236.505	134.634	86.4424	99.653	151.335	80.9239	121.972	156.51	117.974	235.839	0	177.099	217.383	76.0616	https://gnps.ucsd.edu/ProteoSAFe/result.jsp?task=4e6f348de3a14b52b519edd142199396&view=view_all_clusters_withID&show=true#{"main.cluster index_lowerinput":"292.0","main.cluster index_upperinput":"292.0"}	This Node is a Singleton	N/A	N/A	N/A	5.5629	5.5629
293	Positive	1253.92	963.456	1161.21	1215.43	1025.4	1120.09	1159.26	1011.44	1289.1	1333.16	1045.27	1432.74	1069.56	970.41	1129.63	1183.13	1039.24	1282.52	1365.4	1047.13	1446.66	1154.85	884.72	1169.65	1199.59	951.795	1323.8	1245.87	1071.13	1227.59	1148.59	996.432	1235.13	1202.39	956.073	1301.98	384.277	0	834.488	1069.86	390.63	https://gnps.ucsd.edu/ProteoSAFe/result.jsp?task=4e6f348de3a14b52b519edd142199396&view=view_all_clusters_withID&show=true#{"main.cluster index_lowerinput":"293.0","main.cluster index_upperinput":"293.0"}	https://gnps.ucsd.edu/ProteoSAFe/result.jsp?view=network_displayer&componentindex=28&task=4e6f348de3a14b52b519edd142199396&show=true	N/A	N/A	N/A	2.2571	2.2571
295	Positive	262.367	414	265.296	221.662	196.003	455.494	211.096	291.529	469.21	231.473	234.496	595.964	421.847	240.097	550.697	475.306	319.315	551.707	417.388	287.415	419.955	519.895	276.56	250.795	559.843	393.435	338.932	447.479	422.668	278.439	271.102	466.123	266.131	240.199	538.24	286.981	708.865	0	508.659	330.239	150.781	https://gnps.ucsd.edu/ProteoSAFe/result.jsp?task=4e6f348de3a14b52b519edd142199396&view=view_all_clusters_withID&show=true#{"main.cluster index_lowerinput":"295.0","main.cluster index_upperinput":"295.0"}	https://gnps.ucsd.edu/ProteoSAFe/result.jsp?view=network_displayer&componentindex=1&task=4e6f348de3a14b52b519edd142199396&show=true	N/A	N/A	N/A	9.85	9.85
296	Positive	138.854	112.87	132.842	116.804	112.433	140.959	138.538	111.334	147.587	122.972	141.144	135.386	145.324	107.604	109.371	144.976	113.724	150.071	164.196	121.483	148.453	129.717	110.626	137.011	142.025	119.251	137.977	149.862	132.781	135.081	130.732	125.051	125.502	161.12	123.292	129.797	157.567	4.87433	98.456	157.751	50.9352	https://gnps.ucsd.edu/ProteoSAFe/result.jsp?task=4e6f348de3a14b52b519edd142199396&view=view_all_clusters_withID&show=true#{"main.cluster index_lowerinput":"296.0","main.cluster index_upperinput":"296.0"}	This Node is a Singleton	InChI=1S/C11H15NO/c1-9(12-10(2)13)8-11-6-4-3-5-7-11/h3-7,9H,8H2,1-2H3,(H,12,13)	N-Acetylamphetamine	0.669826	5.7003	5.7003
298	Positive	413.749	270.355	394.38	804.701	305.986	404.458	264.194	409.534	244.393	263.964	201.875	376.143	370.333	1564.87	429.021	515.976	349.089	415.608	261.516	321.067	317.465	323.831	314.098	246.441	380.795	372.077	319.529	421.737	391.052	367.369	373.137	321.311	355.772	268.579	355.537	318.094	296.704	2836.72	288.21	224.887	87.7805	https://gnps.ucsd.edu/ProteoSAFe/result.jsp?task=4e6f348de3a14b52b519edd142199396&view=view_all_clusters_withID&show=true#{"main.cluster index_lowerinput":"298.0","main.cluster index_upperinput":"298.0"}	https://gnps.ucsd.edu/ProteoSAFe/result.jsp?view=network_displayer&componentindex=4&task=4e6f348de3a14b52b519edd142199396&show=true	N/A	N/A	N/A	9.1914	9.1914
299	Positive	418.19	364.668	388.921	378.231	431.4	374.86	407.101	392.289	372.36	440.451	411.296	390.278	414.975	384.604	410.204	418.434	407.301	394.109	380.376	426.805	402.904	375.689	359.731	373.995	377.851	370.379	428.827	385.722	413.617	438.411	372.462	363.715	392.289	419.356	403.594	463.272	504.247	248.021	289.977	391.577	143.715	https://gnps.ucsd.edu/ProteoSAFe/result.jsp?task=4e6f348de3a14b52b519edd142199396&view=view_all_clusters_withID&show=true#{"main.cluster index_lowerinput":"299.0","main.cluster index_upperinput":"299.0"}	This Node is a Singleton	InChI=1S/C21H38O4/c1-2-3-4-5-6-7-8-9-10-11-12-13-14-15-16-17-21(24)25-20(18-22)19-23/h6-7,9-10,20,22-23H,2-5,8,11-19H2,1H3/b7-6-,10-9-	2-Linoleoylglycerol	0.679479	6.1842	6.1842
300	Positive	164.039	144.813	150.502	173.616	165.709	139.794	149.628	167.504	149.274	188.309	162.468	160.083	159.31	133.479	175.416	180.526	142.793	177.39	147.733	143.646	161.505	164.452	134.096	135.157	146.581	140.631	170.482	169.331	157.331	144.118	168.482	157.11	159.906	154.696	197.518	190.853	195.248	82.3881	125.265	116.243	48.9512	https://gnps.ucsd.edu/ProteoSAFe/result.jsp?task=4e6f348de3a14b52b519edd142199396&view=view_all_clusters_withID&show=true#{"main.cluster index_lowerinput":"300.0","main.cluster index_upperinput":"300.0"}	https://gnps.ucsd.edu/ProteoSAFe/result.jsp?view=network_displayer&componentindex=1&task=4e6f348de3a14b52b519edd142199396&show=true	N/A	N/A	N/A	7.2057	7.2057
302	Positive	143.532	125.511	150.707	141.041	102.635	145.621	133.547	96.8951	171.486	153.816	141.657	155.298	139.469	91.7141	121.455	145.485	109.961	142.468	192.288	117.312	162.5	159.623	110.528	167.343	154.301	107.799	168.569	156.966	138.2	133.72	136.527	118.445	139.095	151.256	128.691	120.4	205.397	0	88.0877	147.893	50.541	https://gnps.ucsd.edu/ProteoSAFe/result.jsp?task=4e6f348de3a14b52b519edd142199396&view=view_all_clusters_withID&show=true#{"main.cluster index_lowerinput":"302.0","main.cluster index_upperinput":"302.0"}	This Node is a Singleton	N/A	N/A	N/A	5.0957	5.0957
307	Positive	318.304	244.533	303.719	242.259	272.519	258.496	240.158	286.232	230.655	269.479	231.624	195.289	284.69	228.075	332.362	299.483	298.24	245.807	262.696	261.328	229.049	273.934	243.275	244.961	266.652	258.746	291.115	259.867	286.307	306.813	279.39	253.645	278.849	221.028	267.718	327.386	275.675	158.303	187.64	218.652	71.8534	https://gnps.ucsd.edu/ProteoSAFe/result.jsp?task=4e6f348de3a14b52b519edd142199396&view=view_all_clusters_withID&show=true#{"main.cluster index_lowerinput":"307.0","main.cluster index_upperinput":"307.0"}	https://gnps.ucsd.edu/ProteoSAFe/result.jsp?view=network_displayer&componentindex=44&task=4e6f348de3a14b52b519edd142199396&show=true	N/A	N/A	N/A	10.391	10.391
308	Positive	0	0	0	0	0	0	0	0	0	0	0	0	0	0	0	0	0	0	0	0	0	0	0	0	0	0	0	0	0	0	0	0	0	0	0	0	204.234	0	6.86508	0	0	https://gnps.ucsd.edu/ProteoSAFe/result.jsp?task=4e6f348de3a14b52b519edd142199396&view=view_all_clusters_withID&show=true#{"main.cluster index_lowerinput":"308.0","main.cluster index_upperinput":"308.0"}	https://gnps.ucsd.edu/ProteoSAFe/result.jsp?view=network_displayer&componentindex=38&task=4e6f348de3a14b52b519edd142199396&show=true	N/A	N/A	N/A	4.9942	4.9942
309	Positive	27.2562	15.0858	21.6549	19.8398	18.0269	25.8993	20.1936	15.5086	20.8091	22.6592	16.8089	29.3821	22.3052	17.1163	9.35927	20.4155	22.1405	17.5409	22.5239	15.2123	31.5519	14.7526	14.2435	17.2349	26.119	15.1431	15.0241	25.7515	21.306	13.6526	17.5725	15.8469	16.9441	24.3287	17.7347	22.4299	457.864	0	11.0053	15.0607	8.52166	https://gnps.ucsd.edu/ProteoSAFe/result.jsp?task=4e6f348de3a14b52b519edd142199396&view=view_all_clusters_withID&show=true#{"main.cluster index_lowerinput":"309.0","main.cluster index_upperinput":"309.0"}	This Node is a Singleton	N/A	N/A	N/A	0.5003	0.5003
310	Positive	201.302	186.542	203.051	218.503	168.6	198.307	238.541	182.792	198.185	232.402	191.15	270.653	221.457	173.392	179.046	219.73	174.408	241.592	251.729	157.189	223.251	223.514	151.801	231.369	238.963	148.38	237.803	253.452	197.518	242.111	214.925	183.865	220.65	239.793	183.736	212.537	507.977	0	202.895	207.534	51.9297	https://gnps.ucsd.edu/ProteoSAFe/result.jsp?task=4e6f348de3a14b52b519edd142199396&view=view_all_clusters_withID&show=true#{"main.cluster index_lowerinput":"310.0","main.cluster index_upperinput":"310.0"}	https://gnps.ucsd.edu/ProteoSAFe/result.jsp?view=network_displayer&componentindex=28&task=4e6f348de3a14b52b519edd142199396&show=true	N/A	N/A	N/A	2.0933	2.0933
311	Positive	12.2129	89.4588	29.1917	29.6429	114.194	33.0874	45.7357	48.4726	62.8052	34.0891	40.1399	24.2997	41.052	61.8041	41.4678	57.9808	99.5645	37.5123	46.3484	104.304	30.9376	24.6283	75.2491	42.0065	33.3654	108.097	28.4401	35.1462	89.1993	20.6316	28.1811	126.43	39.8152	19.2438	119.043	21.595	125.949	0.269227	50.0259	35.0946	30.9019	https://gnps.ucsd.edu/ProteoSAFe/result.jsp?task=4e6f348de3a14b52b519edd142199396&view=view_all_clusters_withID&show=true#{"main.cluster index_lowerinput":"311.0","main.cluster index_upperinput":"311.0"}	https://gnps.ucsd.edu/ProteoSAFe/result.jsp?view=network_displayer&componentindex=14&task=4e6f348de3a14b52b519edd142199396&show=true	N/A	N/A	N/A	6.2656	6.2656
314	Positive	580.442	431.348	533.326	450.64	497.693	461.786	469.193	490.537	462.336	530.159	472.25	426.43	512.447	467.272	519.264	500.73	478.51	488.276	464.111	523.756	498.047	449.447	416.935	443.932	476.444	457.476	531.772	479.675	478.824	517.72	498.98	436.767	486.047	472.991	486.633	562.589	589.399	263.756	324.733	385.964	166.545	https://gnps.ucsd.edu/ProteoSAFe/result.jsp?task=4e6f348de3a14b52b519edd142199396&view=view_all_clusters_withID&show=true#{"main.cluster index_lowerinput":"314.0","main.cluster index_upperinput":"314.0"}	https://gnps.ucsd.edu/ProteoSAFe/result.jsp?view=network_displayer&componentindex=1&task=4e6f348de3a14b52b519edd142199396&show=true	N/A	N/A	N/A	10.647	10.647
315	Positive	756.63	581.618	739.739	627.148	689.503	588.446	539.025	676.026	563.011	656.827	482.24	484.648	713.86	601.373	745.146	699.171	700.472	605.977	589.854	685.395	630.163	636.963	600.17	574.982	671.161	688.728	686.33	615.314	679.122	729.125	673.552	585.793	688.093	561.714	664.44	764.854	681.098	326.376	467.853	533.22	190.621	https://gnps.ucsd.edu/ProteoSAFe/result.jsp?task=4e6f348de3a14b52b519edd142199396&view=view_all_clusters_withID&show=true#{"main.cluster index_lowerinput":"315.0","main.cluster index_upperinput":"315.0"}	https://gnps.ucsd.edu/ProteoSAFe/result.jsp?view=network_displayer&componentindex=85&task=4e6f348de3a14b52b519edd142199396&show=true	InChI=1S/C26H42O4/c1-17(2)13-21(14-18(3)4)29-25(27)23-11-9-10-12-24(23)26(28)30-22(15-19(5)6)16-20(7)8/h9-12,17-22H,13-16H2,1-8H3	Di(2,6-dimethyl-4-heptyl) phthalate	0.408981	8.7874	8.7874
316	Positive	208.75	227.46	214.851	266.074	180.74	270.681	189.934	243.595	212.291	186.974	221.166	341.378	237.888	202.473	287.11	255.449	252.301	315.583	234.335	248.827	220.903	265.915	246.916	356.904	296.277	290.187	254.656	259.894	322.072	201.431	206.664	248.333	229.977	181.861	266.715	404.35	281.828	1.02952	256.749	178.923	80.448	https://gnps.ucsd.edu/ProteoSAFe/result.jsp?task=4e6f348de3a14b52b519edd142199396&view=view_all_clusters_withID&show=true#{"main.cluster index_lowerinput":"316.0","main.cluster index_upperinput":"316.0"}	This Node is a Singleton	InChI=1S/C19H39NO/c1-4-5-6-7-8-9-10-11-12-13-14-15-20-16-18(2)21-19(3)17-20/h18-19H,4-17H2,1-3H3	Tridemorph	0.423626	8.1877	8.1877
318	Positive	0	0	0	0	0	0	0	0	0	0	0	0	0	0	0.887212	0	0	0	0	0	0	0	0	0.60946	0	0	0	0	0	0	0	0	0	0	0	0	183.301	0	0	0	0	https://gnps.ucsd.edu/ProteoSAFe/result.jsp?task=4e6f348de3a14b52b519edd142199396&view=view_all_clusters_withID&show=true#{"main.cluster index_lowerinput":"318.0","main.cluster index_upperinput":"318.0"}	This Node is a Singleton	N/A	N/A	N/A	0.4931	0.4931
319	Positive	152.284	135.389	147.063	50.6281	170.913	222.023	83.2856	220.011	174.356	177.155	194.822	106.055	183.978	198.914	239.055	182.817	170.716	154.025	140.612	149.282	255.09	140.09	149.14	134.277	171.418	85.6676	111.14	175.379	164.161	195.874	188.147	252.675	185.765	221.254	151.826	83.0417	165.864	140.232	194.502	256.39	175.497	https://gnps.ucsd.edu/ProteoSAFe/result.jsp?task=4e6f348de3a14b52b519edd142199396&view=view_all_clusters_withID&show=true#{"main.cluster index_lowerinput":"319.0","main.cluster index_upperinput":"319.0"}	This Node is a Singleton	N/A	N/A	N/A	0.4304	0.4304
320	Positive	376.642	271.19	317.144	406.87	299.625	287.119	358.902	255.251	421.113	505.182	306.652	629.987	400.001	328.221	323.08	332.552	359.943	530.786	533.432	303.227	355.71	350.844	319.828	327.729	540.665	270.251	324.371	384.354	337.757	394.537	399.087	366.36	307.365	340.706	404.977	336.627	279.675	2.07692	508.454	544.014	77.9393	https://gnps.ucsd.edu/ProteoSAFe/result.jsp?task=4e6f348de3a14b52b519edd142199396&view=view_all_clusters_withID&show=true#{"main.cluster index_lowerinput":"320.0","main.cluster index_upperinput":"320.0"}	https://gnps.ucsd.edu/ProteoSAFe/result.jsp?view=network_displayer&componentindex=1&task=4e6f348de3a14b52b519edd142199396&show=true	N/A	N/A	N/A	0.6779	0.6779
322	Positive	237.511	135.803	181.178	487.399	202.561	427.489	211.651	127.329	286.445	793.385	306.724	165.735	222.328	141.871	307.482	597.818	352.261	235.317	311.373	187.363	235.112	220.379	222.032	330.985	247.554	357.447	367.297	441.291	194.488	181.336	331.232	282.232	490.759	182.632	247.399	458.737	200.466	52.2924	186.203	801.725	96.5934	https://gnps.ucsd.edu/ProteoSAFe/result.jsp?task=4e6f348de3a14b52b519edd142199396&view=view_all_clusters_withID&show=true#{"main.cluster index_lowerinput":"322.0","main.cluster index_upperinput":"322.0"}	https://gnps.ucsd.edu/ProteoSAFe/result.jsp?view=network_displayer&componentindex=1&task=4e6f348de3a14b52b519edd142199396&show=true	N/A	Spectral Match to Benzyldodecyldimethylammonium from NIST14	0.914877	5.666	5.666
324	Positive	124.718	87.3138	107.442	103.347	84.7001	123.001	121.521	100.854	127.194	101.295	132.925	118.219	118.34	74.3045	106.646	118.663	106.851	138.764	149.355	105.833	130.793	109.3	81.3371	116.931	135.509	111.619	113.262	128.612	104.821	102.653	115.344	105.882	112.696	146.584	94.6061	107.931	152.255	0	83.5439	151.795	45.9164	https://gnps.ucsd.edu/ProteoSAFe/result.jsp?task=4e6f348de3a14b52b519edd142199396&view=view_all_clusters_withID&show=true#{"main.cluster index_lowerinput":"324.0","main.cluster index_upperinput":"324.0"}	https://gnps.ucsd.edu/ProteoSAFe/result.jsp?view=network_displayer&componentindex=7&task=4e6f348de3a14b52b519edd142199396&show=true	InChI=1S/C22H30O6/c1-10-6-15-14(17(10)25)7-13(9-23)8-16-18-20(4,5)22(18,28-12(3)24)19(26)11(2)21(15,16)27/h6,8,11,14-16,18-19,23,26-27H,7,9H2,1-5H3	NCGC00385123-01_C22H30O6_7b,9-Dihydroxy-3-(hydroxymethyl)-1,1,6,8-tetramethyl-5-oxo-1,1a,1b,4,4a,5,7a,7b,8,9-decahydro-9aH-cyclopropa[3,4]benzo[1,2-e]azulen-9a-yl acetate	0.826278	5.7011	5.7011
325	Positive	235.166	226.921	317.925	234.452	217.033	222.853	202.019	206.821	237.88	234.17	247.636	271.974	224.961	222.757	242.403	248.918	192.803	284.392	228.816	207.41	281.988	208.732	197.083	217.994	235.576	235.244	290.39	248.685	262.349	224.59	241.162	214.356	287.45	238.935	273.33	238.748	195.864	66.4076	145.086	267.331	72.0251	https://gnps.ucsd.edu/ProteoSAFe/result.jsp?task=4e6f348de3a14b52b519edd142199396&view=view_all_clusters_withID&show=true#{"main.cluster index_lowerinput":"325.0","main.cluster index_upperinput":"325.0"}	This Node is a Singleton	N/A	N/A	N/A	7.2245	7.2245
326	Positive	1183.25	904.091	1095.66	922.446	1032.01	931.905	902.543	1002.56	949.018	1086.93	919.203	852.614	1037.92	980.52	1093.86	979.143	985.372	1020.05	954.774	1002.86	985.192	933.648	862.853	883.669	972.537	794.796	1055.83	1022.2	1066.97	1076.13	987.343	925.367	1021.86	950.395	1013.35	1125.25	1062.62	602.876	678.872	781.026	279.449	https://gnps.ucsd.edu/ProteoSAFe/result.jsp?task=4e6f348de3a14b52b519edd142199396&view=view_all_clusters_withID&show=true#{"main.cluster index_lowerinput":"326.0","main.cluster index_upperinput":"326.0"}	This Node is a Singleton	N/A	N/A	N/A	10.4804	10.4804
327	Positive	340.912	254.774	353.931	311.385	346.657	326.747	304.777	289.458	344.088	392.998	343.949	286.28	272.08	202.992	365.118	224.679	339.32	291.645	345.249	344.536	354.932	320.237	260.727	318.639	283.687	262.62	371.756	270.275	207.838	376.43	336.903	164.877	360.481	284.684	361.804	318.969	383.6	187.341	184.072	304.816	107.589	https://gnps.ucsd.edu/ProteoSAFe/result.jsp?task=4e6f348de3a14b52b519edd142199396&view=view_all_clusters_withID&show=true#{"main.cluster index_lowerinput":"327.0","main.cluster index_upperinput":"327.0"}	This Node is a Singleton	N/A	N/A	N/A	4.9398	4.9398
329	Positive	240.117	157.724	263.757	174.204	268.092	185.457	171.821	120.881	178.078	235.063	365.717	316.682	213.662	186.824	416.241	187.781	244.926	205.63	202.169	280.246	188.02	77.8336	218.006	284.661	210.71	125.681	245.332	321.665	170.042	230	180.834	106.146	161.486	200.229	167.476	172.123	292.95	160.37	79.1674	246.489	106.375	https://gnps.ucsd.edu/ProteoSAFe/result.jsp?task=4e6f348de3a14b52b519edd142199396&view=view_all_clusters_withID&show=true#{"main.cluster index_lowerinput":"329.0","main.cluster index_upperinput":"329.0"}	This Node is a Singleton	N/A	N/A	N/A	5.5153	5.5153
333	Positive	118.991	133.165	78.844	175.467	105.978	157.662	87.6753	106.194	117.878	35.3576	78.7394	45.9599	108.496	256.803	235.737	172.258	281.848	68.4791	103.019	69.3153	197.507	90.8294	219.443	33.7705	93.1657	158.676	82.8269	198.056	159.479	165.043	163.127	105.945	227.979	208.722	168.943	60.3559	136.945	124.648	153.235	95.699	35.5745	https://gnps.ucsd.edu/ProteoSAFe/result.jsp?task=4e6f348de3a14b52b519edd142199396&view=view_all_clusters_withID&show=true#{"main.cluster index_lowerinput":"333.0","main.cluster index_upperinput":"333.0"}	https://gnps.ucsd.edu/ProteoSAFe/result.jsp?view=network_displayer&componentindex=11&task=4e6f348de3a14b52b519edd142199396&show=true	N/A	N/A	N/A	9.0954	9.0954
334	Positive	195.137	301.655	198.444	171.032	148.564	347.484	171.322	227.024	359.091	173.785	190.919	451.214	326.076	179.815	394.909	340.124	237.208	407.085	307.901	228.467	320.823	408.497	204.283	187.67	441.119	285.333	240.552	366.076	305.688	193.391	202.431	334.176	187.545	179.942	408.303	206.274	520.656	0	385.678	248.403	112.24	https://gnps.ucsd.edu/ProteoSAFe/result.jsp?task=4e6f348de3a14b52b519edd142199396&view=view_all_clusters_withID&show=true#{"main.cluster index_lowerinput":"334.0","main.cluster index_upperinput":"334.0"}	This Node is a Singleton	N/A	N/A	N/A	9.624	9.624
335	Positive	268.784	163.846	254.359	255.953	225.682	203.308	263.638	220.387	236.576	273.099	215.135	225.807	235.399	241.471	237.208	256.601	241.158	212.121	214.907	208.35	224.355	213.589	202.551	224.651	231.893	215.747	264.471	231.32	225.962	242.919	271.691	192.23	220.451	266.473	235.203	269.439	271.141	108.563	148.197	193.961	73.0359	https://gnps.ucsd.edu/ProteoSAFe/result.jsp?task=4e6f348de3a14b52b519edd142199396&view=view_all_clusters_withID&show=true#{"main.cluster index_lowerinput":"335.0","main.cluster index_upperinput":"335.0"}	This Node is a Singleton	N/A	N/A	N/A	4.1856	4.1856
336	Positive	476.763	380.819	682.877	756.667	630.615	480.298	559.232	525.022	621.59	594.459	406.166	507.831	619.931	710.339	607.081	747.245	622.264	392.688	418.258	487.436	380.71	475.546	500.05	740.232	513.678	917.245	531.819	500.019	627.122	499.732	675.789	699.173	412.461	462.129	691.718	531.966	803.941	3.95162	314.004	531.093	163.965	https://gnps.ucsd.edu/ProteoSAFe/result.jsp?task=4e6f348de3a14b52b519edd142199396&view=view_all_clusters_withID&show=true#{"main.cluster index_lowerinput":"336.0","main.cluster index_upperinput":"336.0"}	https://gnps.ucsd.edu/ProteoSAFe/result.jsp?view=network_displayer&componentindex=71&task=4e6f348de3a14b52b519edd142199396&show=true	InChI=1S/C22H45NO/c1-2-3-4-5-6-7-8-9-10-11-12-13-14-15-16-17-18-19-20-21-22(23)24/h2-21H2,1H3,(H2,23,24)	Docosanamide	0.651933	8.8707	8.8707
337	Positive	490.621	357.65	851.475	813.103	903.412	592.408	667.677	671.215	628.14	597.017	457.387	421.103	791.283	748.579	848.64	899.574	791.066	366.173	416.35	573.219	358.653	523.45	609.706	850.013	647.343	1021.81	631.75	603.598	650.106	552.118	749.279	999.818	428.281	523.114	679.677	550.292	654.161	2.64894	362.696	575.867	156.135	https://gnps.ucsd.edu/ProteoSAFe/result.jsp?task=4e6f348de3a14b52b519edd142199396&view=view_all_clusters_withID&show=true#{"main.cluster index_lowerinput":"337.0","main.cluster index_upperinput":"337.0"}	https://gnps.ucsd.edu/ProteoSAFe/result.jsp?view=network_displayer&componentindex=1&task=4e6f348de3a14b52b519edd142199396&show=true	InChI=1S/C22H42O2/c1-2-3-4-5-6-7-8-9-10-11-12-13-14-15-16-17-18-19-20-21-22(23)24/h9-10H,2-8,11-21H2,1H3,(H,23,24)/b10-9-	cis-13-Docosenoic acid	0.454314	8.5177	8.5177
338	Positive	289.27	145.857	193.306	2379.31	141.486	365.057	644.849	109.706	240.6	1348.15	204.178	182.25	317.551	378.217	140.529	253.593	268.8	184.781	458.944	215.748	268.169	192.33	13091.8	208.917	226.3	1704.39	236.896	310.082	441.334	154.955	1642.39	163.905	344.264	764.071	290.411	156.358	202.999	20.6752	188.045	212.635	188.753	https://gnps.ucsd.edu/ProteoSAFe/result.jsp?task=4e6f348de3a14b52b519edd142199396&view=view_all_clusters_withID&show=true#{"main.cluster index_lowerinput":"338.0","main.cluster index_upperinput":"338.0"}	https://gnps.ucsd.edu/ProteoSAFe/result.jsp?view=network_displayer&componentindex=28&task=4e6f348de3a14b52b519edd142199396&show=true	1S/C14H31NO/c1-4-5-6-7-8-9-10-11-12-13-14-15(2,3)16/h4-14H2,1-3H3	MassbankEU:SM876801 N,N-Dimethyldodecylamine N-oxide|Lauramine oxide|N,N-dimethyldodecan-1-amine oxide	0.927199	5.1316	5.1316
339	Positive	221.422	163.667	192.545	356.853	175.414	202.106	155.944	237.56	128.524	154.337	142.45	169.944	190.295	836.883	243.393	240.478	200.588	193.199	147.447	190.745	187.408	170.216	189.136	169.665	197.3	203.192	186.178	211.645	205.532	190.37	208.811	184.628	211.216	147.229	207.127	175.539	159.923	1640.04	151.293	136.242	51.9919	https://gnps.ucsd.edu/ProteoSAFe/result.jsp?task=4e6f348de3a14b52b519edd142199396&view=view_all_clusters_withID&show=true#{"main.cluster index_lowerinput":"339.0","main.cluster index_upperinput":"339.0"}	https://gnps.ucsd.edu/ProteoSAFe/result.jsp?view=network_displayer&componentindex=17&task=4e6f348de3a14b52b519edd142199396&show=true	InChI=1S/C10H30O5Si5/c1-16(2)11-17(3,4)13-19(7,8)15-20(9,10)14-18(5,6)12-16/h1-10H3	Decamethylcyclopentasiloxane	0.403848	8.3529	8.3529
342	Positive	332.215	243.752	304.628	250.906	284.369	247.316	273.804	252.398	281.827	285.563	314.609	267.099	267.052	239.122	324.803	285.892	315.88	283.071	294.314	323.892	279.163	237.726	243.885	277.012	282.239	258.899	282.021	290.057	249.723	324.499	300.056	240.85	265.826	295.054	273.695	311.766	320.989	142.566	193.173	273.284	106.445	https://gnps.ucsd.edu/ProteoSAFe/result.jsp?task=4e6f348de3a14b52b519edd142199396&view=view_all_clusters_withID&show=true#{"main.cluster index_lowerinput":"342.0","main.cluster index_upperinput":"342.0"}	This Node is a Singleton	N/A	N/A	N/A	5.6178	5.6178
344	Positive	281.347	198.298	249.128	456.322	223.714	282.884	197.679	273.172	205.44	196.923	206.559	290.157	246.903	2775.55	275.788	334.439	239.303	284.236	168.544	236.159	209.673	212.096	244.414	211.046	245.661	241.147	231.822	265.754	267.676	234.394	258.417	253.259	260.136	240.649	245.978	249.078	233.266	1490.57	196.746	165.676	75.75	https://gnps.ucsd.edu/ProteoSAFe/result.jsp?task=4e6f348de3a14b52b519edd142199396&view=view_all_clusters_withID&show=true#{"main.cluster index_lowerinput":"344.0","main.cluster index_upperinput":"344.0"}	https://gnps.ucsd.edu/ProteoSAFe/result.jsp?view=network_displayer&componentindex=4&task=4e6f348de3a14b52b519edd142199396&show=true	N/A	N/A	N/A	7.954	7.954
346	Positive	441.501	370.793	450.298	347.115	446.845	376.513	352.597	438.459	350.983	379.533	324.432	229.298	419.448	324.079	485.182	436.919	420.701	339.776	390.405	379.503	303.441	402.823	381.421	399.13	429.627	358.208	430.214	349.35	444.805	438.657	433.56	388.815	422.976	329.045	383.987	462.952	403.725	284.107	311.615	343.986	96.7298	https://gnps.ucsd.edu/ProteoSAFe/result.jsp?task=4e6f348de3a14b52b519edd142199396&view=view_all_clusters_withID&show=true#{"main.cluster index_lowerinput":"346.0","main.cluster index_upperinput":"346.0"}	This Node is a Singleton	N/A	N/A	N/A	10.3823	10.3823
347	Positive	72.3043	38.5446	72.1124	71.9218	44.7964	55.5376	69.5257	48.1936	62.8415	70.5649	43.0679	57.2812	72.744	37.8208	51.9727	80.6734	37.7518	67.6896	71.3219	51.3416	62.6755	58.7321	44.0665	61.2971	81.2159	51.1153	69.8444	73.8718	69.2883	52.1575	54.8299	54.3461	61.3371	55.4143	49.1202	60.3033	183.777	0	69.3287	56.6452	21.7365	https://gnps.ucsd.edu/ProteoSAFe/result.jsp?task=4e6f348de3a14b52b519edd142199396&view=view_all_clusters_withID&show=true#{"main.cluster index_lowerinput":"347.0","main.cluster index_upperinput":"347.0"}	https://gnps.ucsd.edu/ProteoSAFe/result.jsp?view=network_displayer&componentindex=28&task=4e6f348de3a14b52b519edd142199396&show=true	N/A	N/A	N/A	6.726	6.726
349	Positive	124.546	93.9638	103.403	122.486	112.74	134.629	149.318	129.15	135.184	126.536	130.367	164.949	127.313	90.2588	112.691	117.411	85.5615	135.418	134.937	107.469	140.221	139.636	72.2616	140.516	134.78	99.0595	134.431	139.072	93.0086	111.86	130.156	100.921	116.081	141.565	108.157	111.576	227.574	0	93.0525	111.152	30.1312	https://gnps.ucsd.edu/ProteoSAFe/result.jsp?task=4e6f348de3a14b52b519edd142199396&view=view_all_clusters_withID&show=true#{"main.cluster index_lowerinput":"349.0","main.cluster index_upperinput":"349.0"}	https://gnps.ucsd.edu/ProteoSAFe/result.jsp?view=network_displayer&componentindex=1&task=4e6f348de3a14b52b519edd142199396&show=true	N/A	N/A	N/A	2.3214	2.3214
351	Positive	207.322	236.912	922.838	155.297	204.956	198.009	152.998	215.858	211.358	133.722	188.061	217.255	149.076	164.307	179.851	159.992	150.397	166.099	129.072	200.353	221.825	124.372	146.967	138.695	121.386	195.155	217.113	131.608	239.03	243.277	156.497	225.662	255.726	198.17	207.105	281.25	188.81	67.5328	200.438	248.226	48.3561	https://gnps.ucsd.edu/ProteoSAFe/result.jsp?task=4e6f348de3a14b52b519edd142199396&view=view_all_clusters_withID&show=true#{"main.cluster index_lowerinput":"351.0","main.cluster index_upperinput":"351.0"}	This Node is a Singleton	N/A	N/A	N/A	5.9209	5.9209
353	Positive	48.3957	43.9724	44.8125	48.2682	35.2508	48.8317	56.072	47.501	45.8699	43.8429	33.0798	54.1929	45.5001	47.2649	43.5343	54.4644	30.69	61.8305	47.345	40.3004	47.0745	48.7412	38.1883	51.2938	53.517	36.5218	51.9841	45.9818	51.8516	46.6896	42.4524	46.0222	46.2532	62.8767	40.0169	56.7398	85.6136	0	48.5553	37.052	22.0556	https://gnps.ucsd.edu/ProteoSAFe/result.jsp?task=4e6f348de3a14b52b519edd142199396&view=view_all_clusters_withID&show=true#{"main.cluster index_lowerinput":"353.0","main.cluster index_upperinput":"353.0"}	This Node is a Singleton	N/A	N/A	N/A	4.8314	4.8314
354	Positive	926.759	769.577	841.986	766.855	865.555	783.92	768.077	794.068	809.932	924.216	831.802	783.088	783.922	788.101	913.694	797.837	823.75	796.471	859.139	853.746	860.255	726.052	788.104	821.699	799.941	775.045	895.336	761.687	815.328	892.524	817.475	686.564	844.403	819.363	842.258	963.836	1022.63	411.457	550.668	746.778	292.57	https://gnps.ucsd.edu/ProteoSAFe/result.jsp?task=4e6f348de3a14b52b519edd142199396&view=view_all_clusters_withID&show=true#{"main.cluster index_lowerinput":"354.0","main.cluster index_upperinput":"354.0"}	This Node is a Singleton	N/A	N/A	N/A	0.1885	0.1885
355	Positive	0	0	0	0	0	0	0	0	0	0	0	0	0	0	0	0	0	0	0	0	0	0.338513	0	0	0	0	0	0	0	0	0	2.37056	0	0	0	0	117.912	0	6.41493	0	0	https://gnps.ucsd.edu/ProteoSAFe/result.jsp?task=4e6f348de3a14b52b519edd142199396&view=view_all_clusters_withID&show=true#{"main.cluster index_lowerinput":"355.0","main.cluster index_upperinput":"355.0"}	This Node is a Singleton	N/A	N/A	N/A	4.7806	4.7806
356	Positive	276.314	234.342	279.37	271.059	248.161	266.191	296.128	252.834	304.106	279.902	270.204	348.502	301.17	216.282	243.193	285.623	253.65	334.007	303.467	248.99	306.754	273.577	206.067	289.903	302.188	251.865	298.321	320.689	279.076	284.424	272.008	291.325	270.71	316.43	263.26	296.763	208.02	0.484084	263.577	285.635	125.162	https://gnps.ucsd.edu/ProteoSAFe/result.jsp?task=4e6f348de3a14b52b519edd142199396&view=view_all_clusters_withID&show=true#{"main.cluster index_lowerinput":"356.0","main.cluster index_upperinput":"356.0"}	https://gnps.ucsd.edu/ProteoSAFe/result.jsp?view=network_displayer&componentindex=1&task=4e6f348de3a14b52b519edd142199396&show=true	N/A	N/A	N/A	3.6926	3.6926
357	Positive	162.888	143.252	173.266	166.099	130.489	151.503	139.558	142.153	156.357	159.49	160.399	180.86	168.262	137.891	154.854	173.017	128.349	187.865	178.869	136.301	170.84	150.064	140.125	142.744	152.915	136.31	173.452	171.673	159.236	148.325	173.675	126.8	184.402	167.365	171.728	162.479	145.983	28.2957	103.656	210.174	51.8798	https://gnps.ucsd.edu/ProteoSAFe/result.jsp?task=4e6f348de3a14b52b519edd142199396&view=view_all_clusters_withID&show=true#{"main.cluster index_lowerinput":"357.0","main.cluster index_upperinput":"357.0"}	This Node is a Singleton	N/A	N/A	N/A	7.2324	7.2324
366	Positive	384.775	324.213	815.872	419.126	347.013	369.171	361.539	286.001	357.838	373.929	346.129	326.429	282.521	318.38	375.104	371.285	326.089	366.937	358.381	337.068	387.817	336.482	254.44	350.333	316.693	318.004	512.913	373.824	302.638	367.988	447.249	323.609	413.987	394.048	364.183	412.509	334.939	109.649	381.375	382.307	107.055	https://gnps.ucsd.edu/ProteoSAFe/result.jsp?task=4e6f348de3a14b52b519edd142199396&view=view_all_clusters_withID&show=true#{"main.cluster index_lowerinput":"366.0","main.cluster index_upperinput":"366.0"}	This Node is a Singleton	N/A	N/A	N/A	4.7253	4.7253
370	Positive	462.631	205.432	457.024	347.996	256.768	284.092	355.25	373.432	285.161	326.185	201.398	269.64	409.392	412.825	471.622	373.946	359.843	284.04	346.259	332.113	338.467	433.255	279.054	251.589	532.682	431.994	402.745	414.313	324.71	355.515	449.152	284.621	453.988	229.528	313.35	381.469	442.225	225.436	254.331	343.586	69.1631	https://gnps.ucsd.edu/ProteoSAFe/result.jsp?task=4e6f348de3a14b52b519edd142199396&view=view_all_clusters_withID&show=true#{"main.cluster index_lowerinput":"370.0","main.cluster index_upperinput":"370.0"}	This Node is a Singleton		Contaminant vial septum ThermoFisher C5000-44B	0.599941	9.4478	9.4478
371	Positive	143.547	126.072	150.784	125.965	137.991	131.553	150.419	140.177	128.97	143.975	134.84	167.486	166.444	187.005	160.244	174.381	140.307	138.295	127.95	133.353	142.687	128.031	127.372	133.199	164.526	141.284	139.899	141.211	146.921	155.04	136.661	129.558	134.15	150.969	152.953	171.34	167.214	54.1722	99.1812	151.62	56.5099	https://gnps.ucsd.edu/ProteoSAFe/result.jsp?task=4e6f348de3a14b52b519edd142199396&view=view_all_clusters_withID&show=true#{"main.cluster index_lowerinput":"371.0","main.cluster index_upperinput":"371.0"}	https://gnps.ucsd.edu/ProteoSAFe/result.jsp?view=network_displayer&componentindex=15&task=4e6f348de3a14b52b519edd142199396&show=true	N/A	N/A	N/A	6.0759	6.0759
373	Positive	144.103	169.541	155.381	58.7224	55.3478	83.3257	86.1483	62.6233	61.7508	125.316	123.22	159.041	103.866	118.543	128.382	112.546	97.1043	142.329	126.441	63.8603	110.57	47.7865	77.0178	84.5225	128.935	106.311	156.155	117.518	119.426	134.134	153.405	156.735	161.287	168.965	132.915	159.813	379.349	0	95.6947	127.805	14.0583	https://gnps.ucsd.edu/ProteoSAFe/result.jsp?task=4e6f348de3a14b52b519edd142199396&view=view_all_clusters_withID&show=true#{"main.cluster index_lowerinput":"373.0","main.cluster index_upperinput":"373.0"}	This Node is a Singleton	N/A	N/A	N/A	1.0105	1.0105
376	Positive	1155.82	1551.8	1116.72	1190.07	1290.33	1519.45	1541.34	1441.8	1468.93	1270.67	1541.78	1820.21	1609.55	1258.08	1017.13	1345.31	1338.87	1494.14	1683.86	1241.08	1659.23	1636.47	1143.43	1569.16	1575.5	1327.83	1466.7	1571.37	1436.97	1324.01	1460.39	1464.58	1457.03	1875.79	1553.39	1353.24	242.751	15.6829	841.871	1343.24	475.676	https://gnps.ucsd.edu/ProteoSAFe/result.jsp?task=4e6f348de3a14b52b519edd142199396&view=view_all_clusters_withID&show=true#{"main.cluster index_lowerinput":"376.0","main.cluster index_upperinput":"376.0"}	https://gnps.ucsd.edu/ProteoSAFe/result.jsp?view=network_displayer&componentindex=1&task=4e6f348de3a14b52b519edd142199396&show=true	InChI=1S/C8H18O5/c9-1-3-11-5-7-13-8-6-12-4-2-10/h9-10H,1-8H2	Tetraethylene glycol	0.54117	2.3275	2.3275
377	Positive	394.899	301.385	328.827	301.883	333.278	320.116	334.093	330.278	311.369	352.168	348.082	314.545	342.712	302.017	341.282	328.257	342.88	334.87	305.735	349.177	337.33	313.378	285.918	278.159	307.744	304.938	335.472	337.72	316.771	371.544	334.592	298.461	311.817	309.415	327.795	375.329	376.724	184.055	226.147	288.353	109.542	https://gnps.ucsd.edu/ProteoSAFe/result.jsp?task=4e6f348de3a14b52b519edd142199396&view=view_all_clusters_withID&show=true#{"main.cluster index_lowerinput":"377.0","main.cluster index_upperinput":"377.0"}	This Node is a Singleton	N/A	N/A	N/A	10.6396	10.6396
378	Positive	5.55086	4.05071	28.4401	6.58825	7.38876	5.27394	3.24537	5.30235	4.85586	3.00793	4.72027	5.71217	2.14996	4.32001	3.30327	5.78974	6.9436	5.7874	4.58258	3.27889	3.94684	3.44214	4.88948	3.86973	12.1822	3.74129	30.9707	4.41026	6.41172	4.38709	10.5545	4.11632	16.0871	2.26197	4.31532	4.10731	4436.83	18318	27384.9	31.8517	658.779	https://gnps.ucsd.edu/ProteoSAFe/result.jsp?task=4e6f348de3a14b52b519edd142199396&view=view_all_clusters_withID&show=true#{"main.cluster index_lowerinput":"378.0","main.cluster index_upperinput":"378.0"}	This Node is a Singleton	N/A	Adenosine 2'-monophosphate	0.71706	0.5397	0.5397
379	Positive	215.151	162.446	183.364	392.57	181.541	223.302	136.595	224.115	126.155	146.28	110.175	192.627	175.876	659.65	259.241	255.955	185.064	194.767	123.169	178.477	184.181	160.779	196.471	132.133	192.053	207.455	185.24	205.38	205.718	184.084	200.883	166.776	214.881	138.177	202.487	173.324	140.393	1916.36	148.746	128.256	51.3109	https://gnps.ucsd.edu/ProteoSAFe/result.jsp?task=4e6f348de3a14b52b519edd142199396&view=view_all_clusters_withID&show=true#{"main.cluster index_lowerinput":"379.0","main.cluster index_upperinput":"379.0"}	https://gnps.ucsd.edu/ProteoSAFe/result.jsp?view=network_displayer&componentindex=11&task=4e6f348de3a14b52b519edd142199396&show=true		Contaminant vial septum ThermoFisher C5000-44B	0.551072	8.6518	8.6518
380	Positive	124.872	121.062	77.4701	138.826	185.96	162.424	166.402	114.428	99.4582	68.1563	85.3692	19.4691	145.757	261.926	305.922	172.581	289.781	140.174	94.6864	40.2591	186.398	74.1967	158.864	49.263	97.8445	168.083	80.5442	200.201	155.86	232.897	235.21	131.768	266.537	228.702	148.678	72.5366	90.1215	130.525	97.4089	110.892	34.4115	https://gnps.ucsd.edu/ProteoSAFe/result.jsp?task=4e6f348de3a14b52b519edd142199396&view=view_all_clusters_withID&show=true#{"main.cluster index_lowerinput":"380.0","main.cluster index_upperinput":"380.0"}	https://gnps.ucsd.edu/ProteoSAFe/result.jsp?view=network_displayer&componentindex=11&task=4e6f348de3a14b52b519edd142199396&show=true	N/A	N/A	N/A	10.1949	10.1949
384	Positive	315.441	212.78	892.177	543.909	403.231	493.963	251.127	393.035	479.803	318.515	250.663	378.731	413.322	325.934	402.88	400.132	372.13	402.61	209.645	352.541	263.319	341.246	305.64	388.891	305.932	413.018	430.399	247.555	403.93	457.904	494.625	401.101	534.792	522.519	365.313	450.97	260.789	17.3508	290.703	256.822	87.6199	https://gnps.ucsd.edu/ProteoSAFe/result.jsp?task=4e6f348de3a14b52b519edd142199396&view=view_all_clusters_withID&show=true#{"main.cluster index_lowerinput":"384.0","main.cluster index_upperinput":"384.0"}	This Node is a Singleton	InChI=1S/C18H37NO/c1-2-3-4-5-6-7-8-9-10-11-12-13-14-15-16-17-18(19)20/h2-17H2,1H3,(H2,19,20)	Stearamide	0.414127	8.0301	8.0301
386	Positive	261.309	358.77	394.681	375.018	281.834	281.609	266.384	360.961	230.19	360.992	370.907	222.687	213.105	295.939	439.398	168.315	122.532	246.351	134.577	380.722	344.964	279.935	280.639	220.773	281.719	361.107	430.627	274.001	124.377	323.81	389.506	267.677	327.782	360.163	324.158	260.059	687.755	194.963	101.807	311.443	28.3793	https://gnps.ucsd.edu/ProteoSAFe/result.jsp?task=4e6f348de3a14b52b519edd142199396&view=view_all_clusters_withID&show=true#{"main.cluster index_lowerinput":"386.0","main.cluster index_upperinput":"386.0"}	This Node is a Singleton	N/A	N/A	N/A	0.6101	0.6101
388	Positive	0	0	0	0	0	0	0	0	0	0	0	0	0	0	0	0	0	0	0	0	0	0	0	0	0	0	0	0	0	0	0	0	0	0	0	0	111.376	1.26659	0	0	0	https://gnps.ucsd.edu/ProteoSAFe/result.jsp?task=4e6f348de3a14b52b519edd142199396&view=view_all_clusters_withID&show=true#{"main.cluster index_lowerinput":"388.0","main.cluster index_upperinput":"388.0"}	This Node is a Singleton	N/A	N/A	N/A	0.4458	0.4458
390	Positive	1664.19	1098.4	1626.41	1487.12	1273.93	1422.04	1473.57	1422.6	1544.9	1594.41	1525.11	1707.32	1452.12	1281.48	1469.79	1336.18	1243.81	1667.34	1687.89	1360.71	1633.6	1454.85	1074.33	1652.74	1492.25	1215.67	1662.46	1516.24	1360.98	1584.68	1484.66	1242	1666.6	1570.01	1337.71	1725.66	6367.3	0	978.342	1314.22	208.34	https://gnps.ucsd.edu/ProteoSAFe/result.jsp?task=4e6f348de3a14b52b519edd142199396&view=view_all_clusters_withID&show=true#{"main.cluster index_lowerinput":"390.0","main.cluster index_upperinput":"390.0"}	https://gnps.ucsd.edu/ProteoSAFe/result.jsp?view=network_displayer&componentindex=1&task=4e6f348de3a14b52b519edd142199396&show=true	N/A	N/A	N/A	0.426	0.426
391	Positive	1468.26	1020.24	1422.35	1131.93	792.468	1309.6	1205.3	951.193	1595.8	2149.2	1405.28	1867.9	967.849	1114.88	1531.83	739.797	1119.55	1377.17	928.819	1205.04	1514.98	912.138	1162.79	1743.61	825.936	1333.81	2198.18	970.161	1583.59	1925.91	1307.84	999.306	1400.34	1337.66	760.653	1770.16	239.225	101.077	916.958	1043.28	445.896	https://gnps.ucsd.edu/ProteoSAFe/result.jsp?task=4e6f348de3a14b52b519edd142199396&view=view_all_clusters_withID&show=true#{"main.cluster index_lowerinput":"391.0","main.cluster index_upperinput":"391.0"}	This Node is a Singleton	InChI=1S/C9H10O3/c1-2-12-9(11)7-4-3-5-8(10)6-7/h3-6,10H,2H2,1H3	Ethyl 3-hydroxybenzoate	0.462242	5.7458	5.7458
392	Positive	399.366	298.811	792.7	857.179	953.34	624.082	625.595	754.647	592.963	566.658	413.154	407.321	802.933	797.063	864.861	961.476	746.817	430.586	360.373	659.947	363.604	433.334	557.413	1184.43	611.636	1250.93	510.096	518.334	693.209	461.309	759.395	1199.04	423.757	524.994	597.263	569.655	576.792	1.5956	318.656	501.855	149.208	https://gnps.ucsd.edu/ProteoSAFe/result.jsp?task=4e6f348de3a14b52b519edd142199396&view=view_all_clusters_withID&show=true#{"main.cluster index_lowerinput":"392.0","main.cluster index_upperinput":"392.0"}	https://gnps.ucsd.edu/ProteoSAFe/result.jsp?view=network_displayer&componentindex=1&task=4e6f348de3a14b52b519edd142199396&show=true	N/A	N/A	N/A	8.2001	8.2001
395	Positive	107.809	109.536	113.365	107.335	95.7235	115.68	128.668	115.88	120.948	131.043	119.995	163.001	112.883	89.6296	93.5841	114.25	91.6938	131.172	128.867	97.3706	126.923	119.494	74.5168	118.282	123.956	96.729	121.016	135.83	107.4	119.92	121.827	99.3799	126.455	130.327	98.9426	114.892	185.045	0	85.5002	102.655	37.1028	https://gnps.ucsd.edu/ProteoSAFe/result.jsp?task=4e6f348de3a14b52b519edd142199396&view=view_all_clusters_withID&show=true#{"main.cluster index_lowerinput":"395.0","main.cluster index_upperinput":"395.0"}	https://gnps.ucsd.edu/ProteoSAFe/result.jsp?view=network_displayer&componentindex=1&task=4e6f348de3a14b52b519edd142199396&show=true	N/A	N/A	N/A	2.3206	2.3206
396	Positive	343.87	88.1076	175.321	200.958	127.909	96.319	359.277	127.059	90.7425	242.618	94.0706	126.381	232.882	194.567	256.934	256.068	133.084	96.834	258.074	170.704	262.816	304.926	110.416	231.766	511.695	255.079	109.202	345.168	120.398	104.4	359.076	120.011	145.471	165.637	132.467	276.65	347.641	444.304	200.95	276.087	20.8291	https://gnps.ucsd.edu/ProteoSAFe/result.jsp?task=4e6f348de3a14b52b519edd142199396&view=view_all_clusters_withID&show=true#{"main.cluster index_lowerinput":"396.0","main.cluster index_upperinput":"396.0"}	This Node is a Singleton	N/A	N/A	N/A	9.9521	9.9521
399	Positive	446.633	342.046	394.592	347.834	377.361	339.973	369.278	369.538	350.608	405.802	369.659	347.551	403.722	344.712	412.986	363.159	368.996	389.625	369.116	390.632	391.76	343.51	337.055	357.226	384.422	362.277	395.66	382.085	393.726	408.343	367.466	340.497	376.712	387.304	386.869	439.401	451.476	224.624	249.344	341.841	133.707	https://gnps.ucsd.edu/ProteoSAFe/result.jsp?task=4e6f348de3a14b52b519edd142199396&view=view_all_clusters_withID&show=true#{"main.cluster index_lowerinput":"399.0","main.cluster index_upperinput":"399.0"}	This Node is a Singleton	N/A	N/A	N/A	10.6817	10.6817
400	Positive	220.474	84.6508	414.561	301.644	192.259	142.361	343.786	183.556	248.185	304.8	131.76	272.507	248.736	233.641	539.05	443.122	187.741	133.016	164.378	214.457	149.45	182.033	134.476	289.079	207.934	303.444	194.24	224.464	167.656	171.919	325.74	221.903	145.875	220.656	239.24	237.477	1077.63	5.01383	241.649	575.591	23.4334	https://gnps.ucsd.edu/ProteoSAFe/result.jsp?task=4e6f348de3a14b52b519edd142199396&view=view_all_clusters_withID&show=true#{"main.cluster index_lowerinput":"400.0","main.cluster index_upperinput":"400.0"}	This Node is a Singleton	N/A	N/A	N/A	7.3587	7.3587
403	Positive	229.735	143.252	170.791	241.436	183.231	246.372	179.445	146.032	186.187	1693.07	198.92	171.163	225.684	150.981	207.729	310.401	217.638	163.859	185.043	314.535	244.827	319.264	160.769	216.479	184.269	331.2	269.918	235.321	168.134	169.69	192.724	191.576	228.677	181.074	196.634	298.48	189.939	68.8677	153.276	473.495	66.5005	https://gnps.ucsd.edu/ProteoSAFe/result.jsp?task=4e6f348de3a14b52b519edd142199396&view=view_all_clusters_withID&show=true#{"main.cluster index_lowerinput":"403.0","main.cluster index_upperinput":"403.0"}	https://gnps.ucsd.edu/ProteoSAFe/result.jsp?view=network_displayer&componentindex=1&task=4e6f348de3a14b52b519edd142199396&show=true	N/A	Spectral Match to Benzyltetradecyldimethylammonium from NIST14	0.837117	6.1077	6.1077
404	Positive	142.969	100.352	133.774	93.4982	94.6544	113.851	80.3835	56.8764	97.1676	52.6398	64.3956	49.0887	45.2162	118.772	117.768	36.8316	61.1256	56.9769	84.15	118.135	132.048	101.058	109.325	100.291	74.9886	113.267	115.229	79.5123	107.932	125.831	23.3015	95.2702	80.4971	63.5508	117.723	99.6083	202.121	35.1474	76.8865	94.8494	7.67171	https://gnps.ucsd.edu/ProteoSAFe/result.jsp?task=4e6f348de3a14b52b519edd142199396&view=view_all_clusters_withID&show=true#{"main.cluster index_lowerinput":"404.0","main.cluster index_upperinput":"404.0"}	This Node is a Singleton	N/A	N/A	N/A	0.4633	0.4633
405	Positive	400.651	312.599	369.824	328.479	371.074	327.659	343.666	327.965	331.411	372.972	357.261	327.137	364.274	233.707	364.031	331.779	340.799	359.339	357.447	353.803	356.688	308.115	308.893	335.502	377.721	348.048	369.275	355.846	373.097	382.376	338.334	319.383	334.259	354.617	342.459	376.179	434.141	245.424	234.379	317.376	118.506	https://gnps.ucsd.edu/ProteoSAFe/result.jsp?task=4e6f348de3a14b52b519edd142199396&view=view_all_clusters_withID&show=true#{"main.cluster index_lowerinput":"405.0","main.cluster index_upperinput":"405.0"}	This Node is a Singleton	N/A	N/A	N/A	10.6992	10.6992
408	Positive	179.952	123.982	196.704	280.309	208.176	292.267	186.835	178.026	221.607	257.068	188.72	201.592	202.142	205.925	172.234	170.584	192.549	184.991	307.511	148.872	249.659	183.701	309.707	214.784	237.989	189.201	232.536	245.735	152.568	269.724	301.167	125.836	335.67	216.75	194.826	165.09	141.746	37.4227	161.593	170.132	73.3572	https://gnps.ucsd.edu/ProteoSAFe/result.jsp?task=4e6f348de3a14b52b519edd142199396&view=view_all_clusters_withID&show=true#{"main.cluster index_lowerinput":"408.0","main.cluster index_upperinput":"408.0"}	https://gnps.ucsd.edu/ProteoSAFe/result.jsp?view=network_displayer&componentindex=20&task=4e6f348de3a14b52b519edd142199396&show=true	InChI=1S/C14H31N/c1-2-3-4-5-6-7-8-9-10-11-12-13-14-15/h2-15H2,1H3	Tetradecylamine	0.489215	5.082	5.082
409	Positive	116.903	63.1501	90.6068	128.807	113.26	172.73	152.323	124.605	46.4476	69.8779	57.2979	21.3528	82.046	200.224	277.567	104.121	258.007	132.419	106.583	69.5979	56.6206	85.437	204.503	30.5812	94.4831	179.72	88.2842	84.3509	126.036	187.2	166.409	109.422	184.533	193.981	128.835	64.0884	126.367	116.558	156.9	78.1735	28.6701	https://gnps.ucsd.edu/ProteoSAFe/result.jsp?task=4e6f348de3a14b52b519edd142199396&view=view_all_clusters_withID&show=true#{"main.cluster index_lowerinput":"409.0","main.cluster index_upperinput":"409.0"}	https://gnps.ucsd.edu/ProteoSAFe/result.jsp?view=network_displayer&componentindex=4&task=4e6f348de3a14b52b519edd142199396&show=true	N/A	N/A	N/A	10.1931	10.1931
410	Positive	294.558	201.616	288.635	236.392	257.918	331.159	116.056	307.131	419.252	396.867	189.976	198.645	241.311	350.485	154.736	353.408	231.134	318.953	202.722	133.452	242.122	276.531	201.451	182.86	220.755	284.706	245.267	274.868	287.772	383.77	330.343	347.399	368.476	355.147	349.599	268.827	450.834	114.882	233.99	218.585	55.8125	https://gnps.ucsd.edu/ProteoSAFe/result.jsp?task=4e6f348de3a14b52b519edd142199396&view=view_all_clusters_withID&show=true#{"main.cluster index_lowerinput":"410.0","main.cluster index_upperinput":"410.0"}	This Node is a Singleton	N/A	N/A	N/A	7.0192	7.0192
418	Positive	0	0	0	0	0	0	0	0	0	0	0	0	0	0	0	0	0.162298	0	0	0	0	0	0	0	0.168748	0	0	0	0	0	0	0	0	0	0	0	121.861	0	0	0	0	https://gnps.ucsd.edu/ProteoSAFe/result.jsp?task=4e6f348de3a14b52b519edd142199396&view=view_all_clusters_withID&show=true#{"main.cluster index_lowerinput":"418.0","main.cluster index_upperinput":"418.0"}	This Node is a Singleton	N/A	N/A	N/A	0.3716	0.3716
420	Positive	329.128	253.202	640.546	663.935	712.475	502.308	487.56	526.781	540.132	455.662	334.035	334.05	646.859	614.88	649.792	721.842	631.424	357.441	338.023	480.865	328.179	373.944	447.863	757.894	482.726	807.259	466.464	429.741	523.312	400.137	604.559	751.511	357.521	451.793	505.876	400.4	547.435	0.697468	263.496	443.351	145.718	https://gnps.ucsd.edu/ProteoSAFe/result.jsp?task=4e6f348de3a14b52b519edd142199396&view=view_all_clusters_withID&show=true#{"main.cluster index_lowerinput":"420.0","main.cluster index_upperinput":"420.0"}	https://gnps.ucsd.edu/ProteoSAFe/result.jsp?view=network_displayer&componentindex=1&task=4e6f348de3a14b52b519edd142199396&show=true	N/A	N/A	N/A	8.8919	8.8919
421	Positive	332.444	169.05	309.171	266.195	197.091	263.101	247.454	223.943	210.587	241.732	220.286	250.359	262.159	232.926	199.917	273.264	196.391	236.953	242.416	224.679	222.936	238.307	153.122	204.883	262.036	207.896	216.237	257.643	204.601	244.597	274.052	196.619	262.437	287.762	216.343	244.264	227.012	53.63	216.755	178.041	119.533	https://gnps.ucsd.edu/ProteoSAFe/result.jsp?task=4e6f348de3a14b52b519edd142199396&view=view_all_clusters_withID&show=true#{"main.cluster index_lowerinput":"421.0","main.cluster index_upperinput":"421.0"}	https://gnps.ucsd.edu/ProteoSAFe/result.jsp?view=network_displayer&componentindex=1&task=4e6f348de3a14b52b519edd142199396&show=true	InChI=1S/C9H10O5/c1-14-7-4-5(2-3-6(7)10)8(11)9(12)13/h2-4,8,10-11H,1H3,(H,12,13)	DL-4-Hydroxy-3-methoxymandelic acid	0.534095	6.7776	6.7776
425	Positive	1796.77	1236.46	1592.8	1551.42	1389.08	1494.19	1566.31	1440.08	1502.24	1799.24	1491.89	1617.24	1498.25	1308.88	1634.58	1551.29	1269.43	1466.38	1894.93	1366.49	1663.69	1492.8	1041.35	1662.59	1629.43	1246.3	1754.58	1711.75	1576.53	1707.48	1714.62	1254.23	1574.41	1693.77	1313.18	1782.14	122.935	0	1064.55	1077.05	204.552	https://gnps.ucsd.edu/ProteoSAFe/result.jsp?task=4e6f348de3a14b52b519edd142199396&view=view_all_clusters_withID&show=true#{"main.cluster index_lowerinput":"425.0","main.cluster index_upperinput":"425.0"}	This Node is a Singleton	N/A	N/A	N/A	0.4248	0.4248
431	Positive	1145.59	744.507	1043.61	906.23	633.499	982.52	833.138	739.222	1179.62	1560.5	1085.1	1409.95	685.802	927.923	1296.45	572.106	896.073	1117.83	783.046	904.278	1119.7	694.191	916.35	1472.73	661.502	1023.15	1716.92	782.383	1238.41	1463.43	1076.27	747.223	1148.43	991.008	565.371	1296.39	176.538	81.0951	667.796	762.858	330.27	https://gnps.ucsd.edu/ProteoSAFe/result.jsp?task=4e6f348de3a14b52b519edd142199396&view=view_all_clusters_withID&show=true#{"main.cluster index_lowerinput":"431.0","main.cluster index_upperinput":"431.0"}	This Node is a Singleton	1S/C11H14O3/c1-2-3-8-14-11(13)9-4-6-10(12)7-5-9/h4-7,12H,2-3,8H2,1H3	Massbank:UF415801 Butylparaben|4-Hydroxybenzoate-butyl	0.537077	5.7454	5.7454
432	Positive	163.756	125.114	154.186	138.365	149.587	126.438	134.078	139.863	142.891	162.956	128.263	138.297	160.216	137.013	146.504	141.228	131.925	150.483	129.118	143.919	149.457	140.02	136.133	125.509	135.411	143.172	156.652	149.456	158.841	148.889	137.015	138.384	153.064	144.496	152.396	168.268	141.123	98.2327	111.809	103.318	43.4258	https://gnps.ucsd.edu/ProteoSAFe/result.jsp?task=4e6f348de3a14b52b519edd142199396&view=view_all_clusters_withID&show=true#{"main.cluster index_lowerinput":"432.0","main.cluster index_upperinput":"432.0"}	https://gnps.ucsd.edu/ProteoSAFe/result.jsp?view=network_displayer&componentindex=37&task=4e6f348de3a14b52b519edd142199396&show=true	1S/C17H27NO2/c1-5-7-8-14(6-2)13-20-17(19)15-9-11-16(12-10-15)18(3)4/h9-12,14H,5-8,13H2,1-4H3	Massbank:LU101702 2-Ethylhexyl 4-(dimethylamino)benzoate	0.619535	7.5817	7.5817
434	Positive	296.734	188.473	501.987	553.213	366.283	247.007	693.611	390.653	474.56	566.671	254.514	544.368	498.895	666.285	835.567	1105.69	388.618	260.901	395.72	366.288	304.267	386.968	343.908	639.843	430.797	789.659	392.394	472.793	358.477	306.917	577.729	565.051	240.143	381.181	542.51	409.846	459.978	2.97052	629.099	1106.55	109.298	https://gnps.ucsd.edu/ProteoSAFe/result.jsp?task=4e6f348de3a14b52b519edd142199396&view=view_all_clusters_withID&show=true#{"main.cluster index_lowerinput":"434.0","main.cluster index_upperinput":"434.0"}	This Node is a Singleton	N/A	N/A	N/A	7.1945	7.1945
438	Positive	351.067	211.362	316.459	272.677	320.058	213.987	287.525	281.118	289.977	308.34	236.188	232.592	313.607	232.644	236.429	290.967	280.037	241.526	285.693	242.412	183.527	263.763	209.795	216.908	282.437	154.029	124.229	307.336	175.202	323.772	284.098	173.257	186.995	294.594	295.852	259.429	344.283	193.196	192.633	254.914	77.0669	https://gnps.ucsd.edu/ProteoSAFe/result.jsp?task=4e6f348de3a14b52b519edd142199396&view=view_all_clusters_withID&show=true#{"main.cluster index_lowerinput":"438.0","main.cluster index_upperinput":"438.0"}	This Node is a Singleton	N/A	N/A	N/A	10.6918	10.6918
439	Positive	228.029	181.989	222.751	195.126	224.595	200.475	233.683	200.647	184.294	237.215	229.75	208.793	227.111	194.097	197.354	236.55	222.611	210.798	208.954	235.733	226.946	191.127	189.213	168.568	204.768	201.665	230.839	210	217.777	240.499	201.61	192.595	202.432	223.462	209.906	254.751	273.927	140.523	145.791	213.31	86.0728	https://gnps.ucsd.edu/ProteoSAFe/result.jsp?task=4e6f348de3a14b52b519edd142199396&view=view_all_clusters_withID&show=true#{"main.cluster index_lowerinput":"439.0","main.cluster index_upperinput":"439.0"}	This Node is a Singleton	N/A	N/A	N/A	6.1459	6.1459
440	Positive	130.85	92.3132	109.228	124.612	98.3386	119.186	103.344	94.936	103.939	119.738	119.572	132.249	135.54	97.2827	140.083	145.479	95.3605	146.204	155.233	88.564	112.131	118.607	94.9309	115.625	111.547	103.968	128.412	131.376	113.632	95.3799	146.735	91.5625	125.813	121.543	123.667	113.039	107.028	8.82918	73.3953	176.997	39.1379	https://gnps.ucsd.edu/ProteoSAFe/result.jsp?task=4e6f348de3a14b52b519edd142199396&view=view_all_clusters_withID&show=true#{"main.cluster index_lowerinput":"440.0","main.cluster index_upperinput":"440.0"}	This Node is a Singleton	N/A	N/A	N/A	7.2344	7.2344
441	Positive	190.2	162.054	215.651	190.684	157.035	156.41	151.677	147.664	172.159	183.232	165.45	195.772	165.816	166.587	169.277	172.758	132.231	193.643	178.703	137.759	201.908	155.884	153.769	143.091	160.536	160.07	203.717	184.011	186.131	164.019	190.408	166.214	196.208	182.898	171.045	170.97	143.39	64.9449	113.038	161.624	50.8469	https://gnps.ucsd.edu/ProteoSAFe/result.jsp?task=4e6f348de3a14b52b519edd142199396&view=view_all_clusters_withID&show=true#{"main.cluster index_lowerinput":"441.0","main.cluster index_upperinput":"441.0"}	https://gnps.ucsd.edu/ProteoSAFe/result.jsp?view=network_displayer&componentindex=1&task=4e6f348de3a14b52b519edd142199396&show=true	N/A	N/A	N/A	7.225	7.225
444	Positive	172.848	223.098	295.308	175.042	163.113	245.097	179.203	269.792	265.415	202.204	200.154	338.58	232.158	223.776	307.399	289.977	210.339	307.794	245.529	293.51	248.176	279.385	244.619	238.84	310.218	305.274	268.77	281.687	250.095	223.052	219.588	240.446	159.089	169.146	302.594	295.885	380.295	0	260.83	185.653	87.8881	https://gnps.ucsd.edu/ProteoSAFe/result.jsp?task=4e6f348de3a14b52b519edd142199396&view=view_all_clusters_withID&show=true#{"main.cluster index_lowerinput":"444.0","main.cluster index_upperinput":"444.0"}	https://gnps.ucsd.edu/ProteoSAFe/result.jsp?view=network_displayer&componentindex=1&task=4e6f348de3a14b52b519edd142199396&show=true	N/A	N/A	N/A	9.2481	9.2481
446	Positive	0.299714	0	0.286123	0	0	0	0	0	0	0	0	0	0	0	0.56798	0	0	0.288987	0	0	0	0	0	0.333541	0.934202	0	0	0	0.319433	0	0	0	0	0	0	0	45.2674	0	16.3792	0.824824	0	https://gnps.ucsd.edu/ProteoSAFe/result.jsp?task=4e6f348de3a14b52b519edd142199396&view=view_all_clusters_withID&show=true#{"main.cluster index_lowerinput":"446.0","main.cluster index_upperinput":"446.0"}	This Node is a Singleton	N/A	N/A	N/A	8.6843	8.6843
450	Positive	497.517	201.272	543.82	791.334	358.984	295.464	610.414	350.654	510.972	643.376	368.28	578.698	318.445	465.732	406.405	614.277	573.675	227.206	296.252	259.593	354.707	401.482	304.054	421.263	419.432	464.858	442.655	419.933	328.468	411.53	754.888	316.633	280.514	496.228	441.714	419.331	1011.86	11.5438	111.868	400.733	106.784	https://gnps.ucsd.edu/ProteoSAFe/result.jsp?task=4e6f348de3a14b52b519edd142199396&view=view_all_clusters_withID&show=true#{"main.cluster index_lowerinput":"450.0","main.cluster index_upperinput":"450.0"}	https://gnps.ucsd.edu/ProteoSAFe/result.jsp?view=network_displayer&componentindex=1&task=4e6f348de3a14b52b519edd142199396&show=true	N/A	N/A	N/A	4.9513	4.9513
451	Positive	441.107	353.939	414.979	467.738	418.737	456.148	358.09	247.319	472.785	526.951	497.282	375.342	261.177	222.632	543.932	344.918	482.856	376.475	518.856	513.185	518.382	359.223	327.181	480.104	373.925	350.703	498.186	368.943	263.04	445.783	514.434	308.687	81.4633	290.598	359.624	297.905	569.268	285.623	264.282	445.557	141.02	https://gnps.ucsd.edu/ProteoSAFe/result.jsp?task=4e6f348de3a14b52b519edd142199396&view=view_all_clusters_withID&show=true#{"main.cluster index_lowerinput":"451.0","main.cluster index_upperinput":"451.0"}	https://gnps.ucsd.edu/ProteoSAFe/result.jsp?view=network_displayer&componentindex=1&task=4e6f348de3a14b52b519edd142199396&show=true	N/A	N/A	N/A	10.8276	10.8276
453	Positive	0	0	0	0	0	0	0	0	0	0	0	0	1.43014	0.761723	0	0.984041	0	0	0	0	2.00809	1.42877	0	0	0	0	0	0	0	1.13278	0	0	0	0	0	0	576.907	0	0	0	0	https://gnps.ucsd.edu/ProteoSAFe/result.jsp?task=4e6f348de3a14b52b519edd142199396&view=view_all_clusters_withID&show=true#{"main.cluster index_lowerinput":"453.0","main.cluster index_upperinput":"453.0"}	This Node is a Singleton	N/A	N/A	N/A	0.4714	0.4714
455	Positive	37.6617	67.3955	43.6039	43.0784	46.6174	61.0393	55.3572	66.4422	62.2619	60.725	108.163	117.514	71.1772	104.418	69.2495	58.5075	83.4278	76.6198	70.3683	72.0649	60.2512	69.3402	91.5223	66.1572	69.6276	85.2878	58.9021	63.9194	108.056	44.5146	45.0182	75.066	56.782	56.7557	83.2525	67.694	116.184	0	69.6661	64.7222	28.5503	https://gnps.ucsd.edu/ProteoSAFe/result.jsp?task=4e6f348de3a14b52b519edd142199396&view=view_all_clusters_withID&show=true#{"main.cluster index_lowerinput":"455.0","main.cluster index_upperinput":"455.0"}	This Node is a Singleton	N/A	N/A	N/A	6.1033	6.1033
456	Positive	132.912	50.0317	129.451	142.388	102.324	115.436	109.228	116.599	92.9843	98.3661	101.87	103.472	102.422	326.172	108.568	115.391	86.1868	116.334	93.5663	85.8725	114.204	77.176	84.0475	85.5766	119.087	89.9623	96.4503	130.855	105.45	87.5176	84.5086	104.843	122.845	102.542	91.1655	80.2737	113.736	201.066	97.0354	63.9191	31.8889	https://gnps.ucsd.edu/ProteoSAFe/result.jsp?task=4e6f348de3a14b52b519edd142199396&view=view_all_clusters_withID&show=true#{"main.cluster index_lowerinput":"456.0","main.cluster index_upperinput":"456.0"}	This Node is a Singleton	N/A	N/A	N/A	6.8104	6.8104
461	Positive	415.586	325.294	383.132	309.619	383.595	339.388	344.388	348.87	350.333	364.941	358.496	336.537	390.304	335.832	394.944	350.112	359.142	373.231	347.051	356.278	391.014	333.567	294.886	330.514	330.562	334.818	376.031	368.865	375.972	383.002	347.47	321.39	367.609	389.367	354.018	396.678	433.992	247.123	251.359	302.66	127.461	https://gnps.ucsd.edu/ProteoSAFe/result.jsp?task=4e6f348de3a14b52b519edd142199396&view=view_all_clusters_withID&show=true#{"main.cluster index_lowerinput":"461.0","main.cluster index_upperinput":"461.0"}	This Node is a Singleton	N/A	N/A	N/A	10.6817	10.6817
466	Positive	104.306	78.0509	109.567	110.08	93.0744	118.991	121.913	106.666	117.832	121.17	104.583	167.418	124.367	84.0572	87.847	112.174	95.741	122.552	135.213	91.2932	115.064	117.2	383.842	116.261	117.89	100.307	130.839	120.442	90.8376	108.234	108.213	96.0117	113.319	130.497	97.9058	120.751	107.968	10.3551	85.0723	105.404	28.9394	https://gnps.ucsd.edu/ProteoSAFe/result.jsp?task=4e6f348de3a14b52b519edd142199396&view=view_all_clusters_withID&show=true#{"main.cluster index_lowerinput":"466.0","main.cluster index_upperinput":"466.0"}	https://gnps.ucsd.edu/ProteoSAFe/result.jsp?view=network_displayer&componentindex=1&task=4e6f348de3a14b52b519edd142199396&show=true	N/A	N/A	N/A	2.759	2.759
467	Positive	297.338	235.706	402.169	420.846	291.797	199.459	455.216	345.75	349.713	519.376	348.529	453.259	286.615	477.868	286.407	431.647	480.177	195.708	216.933	185.074	236.351	264.653	255.456	306.804	303.153	369.382	315.703	345.682	339.191	278.537	520.042	372.317	160.972	356.676	342.072	300.312	626.284	7.60497	130.949	271.169	117.472	https://gnps.ucsd.edu/ProteoSAFe/result.jsp?task=4e6f348de3a14b52b519edd142199396&view=view_all_clusters_withID&show=true#{"main.cluster index_lowerinput":"467.0","main.cluster index_upperinput":"467.0"}	This Node is a Singleton	N/A	N/A	N/A	4.5175	4.5175
470	Positive	177.167	161.051	161.676	161.271	146.123	173.49	196.473	153.52	177.339	176.704	172.537	260.891	180.135	149.281	153.325	160.668	130.052	197.661	202.038	134.456	169.434	186.228	120.625	179.273	184.707	152.602	179.376	183.015	176.783	151.281	180.785	165.915	197.332	195.982	162.659	176.747	261.658	0	135.181	153.086	39.7504	https://gnps.ucsd.edu/ProteoSAFe/result.jsp?task=4e6f348de3a14b52b519edd142199396&view=view_all_clusters_withID&show=true#{"main.cluster index_lowerinput":"470.0","main.cluster index_upperinput":"470.0"}	This Node is a Singleton	N/A	N/A	N/A	1.0131	1.0131
472	Positive	37.2127	75.3815	42.1503	47.5166	48.6992	64.4585	60.807	75.4361	64.7108	66.925	117.723	135.174	75.362	113.505	75.7567	60.1217	83.0108	88.5706	72.7344	76.2587	63.896	74.3591	96.4579	74.9738	76.9069	94.6377	65.3654	70.7752	124.378	44.2799	46.337	79.3874	55.0157	58.7311	85.967	63.396	116.995	0	71.7653	68.3707	29.1313	https://gnps.ucsd.edu/ProteoSAFe/result.jsp?task=4e6f348de3a14b52b519edd142199396&view=view_all_clusters_withID&show=true#{"main.cluster index_lowerinput":"472.0","main.cluster index_upperinput":"472.0"}	This Node is a Singleton	N/A	N/A	N/A	6.1036	6.1036
475	Positive	86.2255	51.2011	75.932	119.071	63.2926	81.9845	74.1478	77.4017	70.3256	81.696	73.7402	91.832	66.665	417.207	84.6756	88.508	62.0757	74.6153	63.5122	70.2703	77.232	61.2733	69.9844	59.7096	76.7205	67.4192	82.3583	75.917	67.5634	68.7488	72.9573	69.4793	72.9149	78.9317	78.9041	68.455	80.1905	250.33	59.2902	43.0201	23.1477	https://gnps.ucsd.edu/ProteoSAFe/result.jsp?task=4e6f348de3a14b52b519edd142199396&view=view_all_clusters_withID&show=true#{"main.cluster index_lowerinput":"475.0","main.cluster index_upperinput":"475.0"}	This Node is a Singleton	N/A	N/A	N/A	7.4423	7.4423
477	Positive	54.2751	41.338	53.8317	50.356	37.7552	57.4955	49.3312	44.3258	60.5785	44.9734	64.1604	55.9904	57.6694	34.717	44.0726	56.9785	44.2384	57.807	69.9107	48.0624	60.4218	53.9757	43.485	55.1696	62.3829	51.8262	52.4522	59.1246	53.1543	45.3023	52.7786	51.1882	49.2776	63.4897	47.8552	55.5313	81.4194	0	36.5098	66.5971	21.9162	https://gnps.ucsd.edu/ProteoSAFe/result.jsp?task=4e6f348de3a14b52b519edd142199396&view=view_all_clusters_withID&show=true#{"main.cluster index_lowerinput":"477.0","main.cluster index_upperinput":"477.0"}	This Node is a Singleton	N/A	N/A	N/A	5.7011	5.7011
482	Positive	622.82	467.169	585.768	479.357	542.762	489.881	469.389	525.434	492.915	561.06	500.786	451.599	547.243	496.444	584.747	524.078	533.277	519.166	512.754	516.646	524.436	502.077	459.218	481.249	510.978	494.373	549.633	526.995	563.03	567.372	534.88	482.802	559.603	513.64	539.17	597.757	562.202	342.535	370.049	397.694	167.763	https://gnps.ucsd.edu/ProteoSAFe/result.jsp?task=4e6f348de3a14b52b519edd142199396&view=view_all_clusters_withID&show=true#{"main.cluster index_lowerinput":"482.0","main.cluster index_upperinput":"482.0"}	This Node is a Singleton	N/A	N/A	N/A	10.4745	10.4745
484	Positive	141.087	97.9658	120.729	219.542	111.296	140.322	94.212	135.831	76.6707	94.8104	83.4605	104.127	108.184	525.527	147.769	151.742	125.036	118.354	82.9999	123.077	117.405	94.7455	115.177	101.515	123.767	130.001	119.31	134.703	126.605	121.549	136.924	114.454	134.433	91.1834	121.174	115.467	95.8372	902.924	98.8576	81.638	30.5142	https://gnps.ucsd.edu/ProteoSAFe/result.jsp?task=4e6f348de3a14b52b519edd142199396&view=view_all_clusters_withID&show=true#{"main.cluster index_lowerinput":"484.0","main.cluster index_upperinput":"484.0"}	This Node is a Singleton	N/A	N/A	N/A	8.3527	8.3527
488	Positive	132.221	48.6682	60.0442	44.3837	77.4901	43.6244	43.9347	45.8774	52.3641	51.1843	87.5889	46.5776	47.4605	37.648	87.4035	56.2429	56.6969	54.8271	73.4479	85.2306	59.4996	45.0381	54.7345	46.7128	54.5013	50.152	35.3072	44.6148	62.3127	72.1354	32.6884	43.1522	53.4802	46.4406	60.9191	50.0475	148.977	29.8277	35.609	50.8913	13.934	https://gnps.ucsd.edu/ProteoSAFe/result.jsp?task=4e6f348de3a14b52b519edd142199396&view=view_all_clusters_withID&show=true#{"main.cluster index_lowerinput":"488.0","main.cluster index_upperinput":"488.0"}	This Node is a Singleton	N/A	N/A	N/A	0.3153	0.3153
489	Positive	95.8208	58.8337	89.4643	83.811	78.7626	96.2832	101.502	90.0647	90.8246	95.6687	94.1677	126.654	101.308	74.8523	90.6909	95.6001	64.8466	101.196	117.128	68.4645	102.194	90.8157	51.7123	95.6905	104.461	71.8837	101.853	106.453	97.3907	89.4646	95.2603	74.1557	100.409	110.419	83.9465	98.8254	151.412	0	76.5874	81.222	10.9211	https://gnps.ucsd.edu/ProteoSAFe/result.jsp?task=4e6f348de3a14b52b519edd142199396&view=view_all_clusters_withID&show=true#{"main.cluster index_lowerinput":"489.0","main.cluster index_upperinput":"489.0"}	This Node is a Singleton	N/A	N/A	N/A	2.3195	2.3195
492	Positive	195.496	87.4666	120.425	1324.14	96.5424	179.507	233.899	79.5174	146.895	643.471	137.673	98.5754	200.054	293.985	101.3	199.786	160.577	119.054	223.515	158.967	126.679	104.571	7637.84	127.904	164.258	1790.03	140.458	184.926	255.162	106.051	565.098	139.186	134.584	180.895	176.647	105.134	132.378	22.8378	106.911	147.211	74.308	https://gnps.ucsd.edu/ProteoSAFe/result.jsp?task=4e6f348de3a14b52b519edd142199396&view=view_all_clusters_withID&show=true#{"main.cluster index_lowerinput":"492.0","main.cluster index_upperinput":"492.0"}	https://gnps.ucsd.edu/ProteoSAFe/result.jsp?view=network_displayer&componentindex=28&task=4e6f348de3a14b52b519edd142199396&show=true	N/A	N/A	N/A	5.6239	5.6239
495	Positive	201.972	173.784	187.972	165.171	185.233	170.629	186.889	180.771	168.069	207.058	206.015	179.694	204.765	155.091	169.854	209.401	191.801	176.589	179.981	187.536	156.066	170.249	176.797	176.786	177.473	186.327	199.893	173.863	189.219	219.071	176.491	170.224	163.553	202.381	191.332	221.92	212.863	107.606	121.939	201.487	68.4432	https://gnps.ucsd.edu/ProteoSAFe/result.jsp?task=4e6f348de3a14b52b519edd142199396&view=view_all_clusters_withID&show=true#{"main.cluster index_lowerinput":"495.0","main.cluster index_upperinput":"495.0"}	This Node is a Singleton	N/A	N/A	N/A	6.0262	6.0262
496	Positive	178.175	139.694	190.891	151.972	171.893	137.361	143.186	172.044	130.571	165.383	127.495	119.026	165.436	110.005	182.589	166.539	157.922	144.62	153.396	154.776	166.401	179.522	151.49	122.609	164.895	165.614	165.153	161.417	165.123	178.908	168.105	140.605	185.338	147.542	168.479	186.154	140.623	87.8929	121.575	126.271	52.483	https://gnps.ucsd.edu/ProteoSAFe/result.jsp?task=4e6f348de3a14b52b519edd142199396&view=view_all_clusters_withID&show=true#{"main.cluster index_lowerinput":"496.0","main.cluster index_upperinput":"496.0"}	This Node is a Singleton	N/A	N/A	N/A	8.5413	8.5413
498	Positive	112.533	87.8385	115.414	213.741	93.431	127.787	78.8571	112.75	73.8921	79.8806	64.2466	129.381	92.5063	913.199	143.515	149.793	109.238	99.8047	69.8994	99.9615	105.725	87.0802	105.334	71.2401	104.103	112.844	94.2226	118.217	121.07	101.84	108.824	92.2383	110.01	82.4324	112.381	90.3479	92.4375	1167.46	81.3285	66.6371	25.2763	https://gnps.ucsd.edu/ProteoSAFe/result.jsp?task=4e6f348de3a14b52b519edd142199396&view=view_all_clusters_withID&show=true#{"main.cluster index_lowerinput":"498.0","main.cluster index_upperinput":"498.0"}	https://gnps.ucsd.edu/ProteoSAFe/result.jsp?view=network_displayer&componentindex=11&task=4e6f348de3a14b52b519edd142199396&show=true	N/A	N/A	N/A	8.9076	8.9076
500	Positive	401.676	291.332	404.181	438.179	405.504	344.571	406.374	396.102	461.997	455.75	426.957	459.16	407.508	279.737	438.503	385.092	345.423	401.689	467.537	416.594	439.664	306.964	353.551	491.184	436.747	350.628	472.75	436.14	417.354	438.492	335.588	372.801	488.626	395.634	408.892	464.298	3439.97	0	283.348	394.193	8.75686	https://gnps.ucsd.edu/ProteoSAFe/result.jsp?task=4e6f348de3a14b52b519edd142199396&view=view_all_clusters_withID&show=true#{"main.cluster index_lowerinput":"500.0","main.cluster index_upperinput":"500.0"}	https://gnps.ucsd.edu/ProteoSAFe/result.jsp?view=network_displayer&componentindex=1&task=4e6f348de3a14b52b519edd142199396&show=true	N/A	N/A	N/A	0.4188	0.4188
502	Positive	0	0	0	0	0	0	0	0	0	0	0	0	0	0	0	0	0	0	0	0	0	0	0	0	0.227856	0.568869	0	0	0	0	0	0	0	0	0.653589	0	94.1758	0	0.657829	0	0	https://gnps.ucsd.edu/ProteoSAFe/result.jsp?task=4e6f348de3a14b52b519edd142199396&view=view_all_clusters_withID&show=true#{"main.cluster index_lowerinput":"502.0","main.cluster index_upperinput":"502.0"}	This Node is a Singleton	N/A	N/A	N/A	5.1051	5.1051
503	Positive	0.882832	548.447	1.11265	0.880007	3.59329	1.68122	0.489433	5.76217	0.676869	0.368982	0.687858	0.563956	1.67955	2.39619	0	0	1.28609	13.1035	1.04589	9.92976	0.9265	3.99734	3.19439	0.759811	1.00026	2.80118	0.395299	0	3.48116	3.82468	2.40526	247.868	0.74302	1.09746	21.3573	0.537844	100.014	0.232435	43.4144	2.08987	3.25751	https://gnps.ucsd.edu/ProteoSAFe/result.jsp?task=4e6f348de3a14b52b519edd142199396&view=view_all_clusters_withID&show=true#{"main.cluster index_lowerinput":"503.0","main.cluster index_upperinput":"503.0"}	This Node is a Singleton	N/A	N/A	N/A	3.3313	3.3313
507	Positive	144.333	144.416	169.03	160.94	146.404	174.794	136.887	188.289	189.05	157.798	152.874	235.835	187.444	179.935	233.559	202.959	202.335	194.925	163.455	181.467	161.749	179.871	166.554	192.348	198.294	256.671	186.521	169.312	219.803	157.977	177.78	189.184	137.292	146.605	227.253	163.714	282.063	0	159.204	137.343	59.0996	https://gnps.ucsd.edu/ProteoSAFe/result.jsp?task=4e6f348de3a14b52b519edd142199396&view=view_all_clusters_withID&show=true#{"main.cluster index_lowerinput":"507.0","main.cluster index_upperinput":"507.0"}	This Node is a Singleton	N/A	N/A	N/A	9.2925	9.2925
513	Positive	348.727	270.357	288.948	281.716	305.368	287.304	266.274	252.104	284.856	338.982	275.069	334.724	278.483	284.439	325.955	284.811	306.44	293.575	302.13	304.25	318.5	264.588	261.477	279.793	277.552	261.089	308.068	292.146	292.246	326.15	285.018	266.152	279.612	296.642	286.515	341.838	123.507	0	193.264	268.998	90.735	https://gnps.ucsd.edu/ProteoSAFe/result.jsp?task=4e6f348de3a14b52b519edd142199396&view=view_all_clusters_withID&show=true#{"main.cluster index_lowerinput":"513.0","main.cluster index_upperinput":"513.0"}	https://gnps.ucsd.edu/ProteoSAFe/result.jsp?view=network_displayer&componentindex=28&task=4e6f348de3a14b52b519edd142199396&show=true	N/A	N/A	N/A	2.4089	2.4089
519	Positive	129.851	79.1783	128.79	585.254	522.373	192.841	990.002	1317.97	217.535	829.585	105.25	70.2206	223.015	102.281	184.891	185.307	119.633	154.108	112.465	106.491	110.631	102.156	969.991	62.5727	197.457	244.163	188.096	64.5099	121.017	86.6941	183.897	88.2736	86.6092	157.396	95.0517	121.465	37.7937	0.212628	187.149	76.726	5.12833	https://gnps.ucsd.edu/ProteoSAFe/result.jsp?task=4e6f348de3a14b52b519edd142199396&view=view_all_clusters_withID&show=true#{"main.cluster index_lowerinput":"519.0","main.cluster index_upperinput":"519.0"}	https://gnps.ucsd.edu/ProteoSAFe/result.jsp?view=network_displayer&componentindex=66&task=4e6f348de3a14b52b519edd142199396&show=true	N/A	N/A	N/A	0.4249	0.4249
520	Positive	189.766	155.172	189.087	137.898	174.165	155.416	149.73	184.147	139.441	177.092	142.182	127.958	178.404	143.716	207.243	191.556	186.066	143.703	166.194	158.958	162.662	159.395	155.968	154.177	170.249	182.657	178.686	167.173	182.28	190.746	176.438	150.859	169.678	153.397	177.357	191.398	177.009	99.1242	121.947	146.15	48.5288	https://gnps.ucsd.edu/ProteoSAFe/result.jsp?task=4e6f348de3a14b52b519edd142199396&view=view_all_clusters_withID&show=true#{"main.cluster index_lowerinput":"520.0","main.cluster index_upperinput":"520.0"}	This Node is a Singleton	N/A	N/A	N/A	10.2642	10.2642
522	Positive	92.4959	88.9608	23.7445	117.701	34.509	78.2245	116.327	88.0679	62.7597	41.54	10.5481	6.56057	92.748	142.33	112.078	31.7571	133.435	44.8093	82.1172	43.6918	71.6304	39.9756	115.823	8.10993	54.7983	122.976	40.0589	147.354	88.3825	113.878	180.747	88.8824	175.1	131.378	105.237	33.9761	80.8886	58.5296	120.827	60.7291	24.0661	https://gnps.ucsd.edu/ProteoSAFe/result.jsp?task=4e6f348de3a14b52b519edd142199396&view=view_all_clusters_withID&show=true#{"main.cluster index_lowerinput":"522.0","main.cluster index_upperinput":"522.0"}	This Node is a Singleton	N/A	N/A	N/A	10.2144	10.2144
523	Positive	39.505	23.9938	48.6684	46.7548	20.8047	33.3108	32.508	27.3394	39.9043	44.5003	26.7325	41.0424	44.5138	21.8833	34.9907	44.9578	22.5445	40.5651	39.5619	24.6951	36.2253	30.7487	28.9226	28.5203	40.3423	26.6518	42.3607	40.559	43.8854	31.831	30.6393	31.7633	43.3201	32.7971	26.3919	39.0035	96.0322	0	37.8733	34.1444	7.80061	https://gnps.ucsd.edu/ProteoSAFe/result.jsp?task=4e6f348de3a14b52b519edd142199396&view=view_all_clusters_withID&show=true#{"main.cluster index_lowerinput":"523.0","main.cluster index_upperinput":"523.0"}	https://gnps.ucsd.edu/ProteoSAFe/result.jsp?view=network_displayer&componentindex=28&task=4e6f348de3a14b52b519edd142199396&show=true	N/A	N/A	N/A	7.028	7.028
526	Positive	168.878	128.278	155.728	156.733	141.998	109.449	146.983	136.824	152.306	153.507	128.802	113.665	145.559	158.593	118.553	101.028	125.651	126.181	129.745	127.882	144.033	137.845	142.677	110.311	132.544	143.924	136.845	131.482	138.218	131.881	142.624	123.622	136.42	147.344	120.562	140.111	142.848	55.6177	79.6193	127.434	36.291	https://gnps.ucsd.edu/ProteoSAFe/result.jsp?task=4e6f348de3a14b52b519edd142199396&view=view_all_clusters_withID&show=true#{"main.cluster index_lowerinput":"526.0","main.cluster index_upperinput":"526.0"}	https://gnps.ucsd.edu/ProteoSAFe/result.jsp?view=network_displayer&componentindex=1&task=4e6f348de3a14b52b519edd142199396&show=true	1S/C20H42O5/c1-2-3-4-5-6-7-8-9-10-11-13-22-15-17-24-19-20-25-18-16-23-14-12-21/h21H,2-20H2,1H3	Massbank:AU406503 3,6,9,12-Tetraoxatetracosan-1-ol|Tetraethylene glycol monododecyl ether|2-[2-[2-(2-dodecoxyethoxy)ethoxy]ethoxy]ethanol	0.423703	7.2355	7.2355
532	Positive	191.686	154.639	197.325	179.535	187.591	180.227	174.438	161.848	191.663	201.188	191.226	164.398	155.8	148.11	202.972	169.553	195.286	168.195	193.424	186.972	198.979	171.674	155.668	183.804	166.768	171.767	201.44	170.526	158.07	215.186	195.124	141.299	191.042	172.029	195.411	192.243	207.906	89.069	114.539	170.062	63.1811	https://gnps.ucsd.edu/ProteoSAFe/result.jsp?task=4e6f348de3a14b52b519edd142199396&view=view_all_clusters_withID&show=true#{"main.cluster index_lowerinput":"532.0","main.cluster index_upperinput":"532.0"}	This Node is a Singleton	N/A	N/A	N/A	4.9253	4.9253
535	Positive	373.406	432.715	276.753	199.861	466.404	401.053	252.152	367.055	389.647	299.089	349.73	217.906	414.582	417.611	219.207	251.215	425.236	206.282	448.6	511.52	320.762	311.979	290.668	377.365	238.749	382.196	513.388	279.452	532.405	254.403	259.815	398.294	382.713	319.135	572.371	256.836	373.559	60.6287	199.196	528.02	23.7697	https://gnps.ucsd.edu/ProteoSAFe/result.jsp?task=4e6f348de3a14b52b519edd142199396&view=view_all_clusters_withID&show=true#{"main.cluster index_lowerinput":"535.0","main.cluster index_upperinput":"535.0"}	https://gnps.ucsd.edu/ProteoSAFe/result.jsp?view=network_displayer&componentindex=88&task=4e6f348de3a14b52b519edd142199396&show=true	N/A	N/A	N/A	2.3698	2.3698
536	Positive	12.2912	10.6765	9.98777	7.40819	6.16017	10.2017	7.01903	8.49972	18.4677	9.26469	6.24262	14.5682	9.28915	4.67673	18.7927	5.68617	5.18916	11.3272	21.6031	3.501	13.1639	7.31897	6.2653	14.4391	14.9894	5.62146	11.8511	9.7017	4.2865	13.0813	6.93893	6.29179	21.5959	16.4365	12.3641	7.44398	41.9439	0	6.89114	15.057	20.8067	https://gnps.ucsd.edu/ProteoSAFe/result.jsp?task=4e6f348de3a14b52b519edd142199396&view=view_all_clusters_withID&show=true#{"main.cluster index_lowerinput":"536.0","main.cluster index_upperinput":"536.0"}	This Node is a Singleton	N/A	N/A	N/A	0.4216	0.4216
543	Positive	82.0929	59.1199	78.0452	84.9329	80.0483	94.5266	69.5826	56.3859	84.3536	89.0844	76.7762	99.6588	105.774	68.6652	110.577	105.952	57.5345	130.842	119.877	53.8433	78.6399	83.0528	66.4732	86.8371	81.9699	82.3639	104.189	102.382	77.4375	60.192	111.079	70.8597	98.9186	88.8489	85.4139	84.097	69.3399	1.99598	51.2193	136.512	27.9838	https://gnps.ucsd.edu/ProteoSAFe/result.jsp?task=4e6f348de3a14b52b519edd142199396&view=view_all_clusters_withID&show=true#{"main.cluster index_lowerinput":"543.0","main.cluster index_upperinput":"543.0"}	https://gnps.ucsd.edu/ProteoSAFe/result.jsp?view=network_displayer&componentindex=1&task=4e6f348de3a14b52b519edd142199396&show=true	N/A	N/A	N/A	7.2303	7.2303
544	Positive	296.319	235.048	257.8	241.396	254.817	214.922	200.16	250.207	206.854	210.87	158.735	147.706	258.758	285.568	345.55	288.502	327.172	220.096	212.899	235.826	256.662	225.539	264.958	169.852	226.511	328.722	252.128	252.112	267.149	301.861	319.302	211.129	321.492	220.867	254.214	265.046	232.438	84.5599	217.13	191.01	68.8549	https://gnps.ucsd.edu/ProteoSAFe/result.jsp?task=4e6f348de3a14b52b519edd142199396&view=view_all_clusters_withID&show=true#{"main.cluster index_lowerinput":"544.0","main.cluster index_upperinput":"544.0"}	This Node is a Singleton	N/A	N/A	N/A	9.2922	9.2922
548	Positive	83.6129	61.1784	73.9659	91.32	65.0763	80.5805	68.1591	56.452	73.5791	82.3398	73.4813	99.0852	95.1472	68.5318	93.317	99.1934	55.804	108.894	104.785	58.5557	79.8856	80.3949	63.3717	70.9749	76.0141	71.913	92.4531	97.6345	77.9219	60.0134	101.643	66.5234	88.6403	83.2662	76.7898	79.4986	66.1223	6.82042	49.2074	111.752	25.3011	https://gnps.ucsd.edu/ProteoSAFe/result.jsp?task=4e6f348de3a14b52b519edd142199396&view=view_all_clusters_withID&show=true#{"main.cluster index_lowerinput":"548.0","main.cluster index_upperinput":"548.0"}	https://gnps.ucsd.edu/ProteoSAFe/result.jsp?view=network_displayer&componentindex=1&task=4e6f348de3a14b52b519edd142199396&show=true	N/A	N/A	N/A	7.2323	7.2323
550	Positive	0	0	0	0	0	0	0	0	0	0	0	0	0	0	0	0	0	0	0.212639	0	0	0	0	0	0	0	0	0	0	0	0	0	0	0	0	0	89.774	0	0.256836	0	0	https://gnps.ucsd.edu/ProteoSAFe/result.jsp?task=4e6f348de3a14b52b519edd142199396&view=view_all_clusters_withID&show=true#{"main.cluster index_lowerinput":"550.0","main.cluster index_upperinput":"550.0"}	This Node is a Singleton	N/A	N/A	N/A	5.1246	5.1246
566	Positive	62.0526	4.91827	121.802	107.548	28.5139	43.4085	7.37248	8.66152	54.5992	47.2612	30.8591	38.5783	83.5773	49.1752	62.1215	89.8541	38.029	53.401	38.2566	53.8166	29.495	6.50926	40.7449	48.2757	57.0177	11.8137	10.4431	88.3728	42.2741	87.2178	35.0454	31.1462	77.6631	8.50883	36.8065	60.8774	397.628	0	52.7451	85.5362	0.445438	https://gnps.ucsd.edu/ProteoSAFe/result.jsp?task=4e6f348de3a14b52b519edd142199396&view=view_all_clusters_withID&show=true#{"main.cluster index_lowerinput":"566.0","main.cluster index_upperinput":"566.0"}	This Node is a Singleton	N/A	N/A	N/A	3.3064	3.3064
573	Positive	418.96	357.057	630.876	535.303	319.558	362.994	485.231	469.209	545.117	416.457	388.592	648.796	454.436	341.883	445.731	682.685	416.704	513.621	589.188	499.774	478.14	441.825	319.381	579.663	453.324	335.172	536.831	472.325	448.83	329.512	581.813	357.696	503.339	468.517	421.697	665.268	391.621	0	349.867	585.019	62.5142	https://gnps.ucsd.edu/ProteoSAFe/result.jsp?task=4e6f348de3a14b52b519edd142199396&view=view_all_clusters_withID&show=true#{"main.cluster index_lowerinput":"573.0","main.cluster index_upperinput":"573.0"}	https://gnps.ucsd.edu/ProteoSAFe/result.jsp?view=network_displayer&componentindex=116&task=4e6f348de3a14b52b519edd142199396&show=true	N/A	N/A	N/A	2.8019	2.8019
576	Positive	80.1101	31.0679	104.458	68.5684	63.2166	75.9276	74.3007	83.5469	99.2892	108.896	60.8523	97.6625	44.0091	21.7927	95.6097	47.7948	24.6085	161.262	85.6169	37.8003	61.5365	41.2651	46.8075	86.985	58.5077	25.9445	126.377	58.2965	50.6596	117.529	78.462	26.5862	123.769	44.5171	20.6713	68.3993	1998.59	0	61.6377	34.0334	3.96579	https://gnps.ucsd.edu/ProteoSAFe/result.jsp?task=4e6f348de3a14b52b519edd142199396&view=view_all_clusters_withID&show=true#{"main.cluster index_lowerinput":"576.0","main.cluster index_upperinput":"576.0"}	https://gnps.ucsd.edu/ProteoSAFe/result.jsp?view=network_displayer&componentindex=1&task=4e6f348de3a14b52b519edd142199396&show=true	N/A	N/A	N/A	0.4218	0.4218
577	Positive	369.571	287.741	350.14	297.017	331.783	292.717	288.921	320.105	311.829	348.319	289.575	272.987	337.876	319.221	357.735	318.848	326.548	331.206	306.244	316.105	301.118	292.467	280.39	292.45	317.924	297.713	331.246	328.339	344.416	336.15	328.837	292.81	332.169	300.96	314.386	384.035	338.58	192.144	227.575	238.668	105.119	https://gnps.ucsd.edu/ProteoSAFe/result.jsp?task=4e6f348de3a14b52b519edd142199396&view=view_all_clusters_withID&show=true#{"main.cluster index_lowerinput":"577.0","main.cluster index_upperinput":"577.0"}	This Node is a Singleton	N/A	N/A	N/A	10.4828	10.4828
580	Positive	196.494	149.111	138.27	142.926	175.843	111.687	154.693	162.569	157.698	166.593	138.199	135.316	164.688	145.391	160.192	158.013	164.463	147.672	160.338	130.263	147.646	143.751	105.503	146.998	153.313	145.933	174.902	168.788	164.693	174.95	169.135	130.844	153.091	166.617	162.371	179.911	197.758	108.009	112.493	139.063	42.2409	https://gnps.ucsd.edu/ProteoSAFe/result.jsp?task=4e6f348de3a14b52b519edd142199396&view=view_all_clusters_withID&show=true#{"main.cluster index_lowerinput":"580.0","main.cluster index_upperinput":"580.0"}	This Node is a Singleton	N/A	N/A	N/A	10.6835	10.6835
581	Positive	189.383	225.318	208.358	183.829	318.625	169.037	248.552	367.243	155.081	292.995	422.613	235.146	235.531	279.034	214.699	340.284	331.657	221.528	186.096	480.444	189.08	251.79	333.156	200.019	589.463	303.9	253.089	222.45	455.67	298.725	202.255	195.65	207.478	246.218	238.586	208.734	63.9355	23.7043	238.421	163.73	83.7933	https://gnps.ucsd.edu/ProteoSAFe/result.jsp?task=4e6f348de3a14b52b519edd142199396&view=view_all_clusters_withID&show=true#{"main.cluster index_lowerinput":"581.0","main.cluster index_upperinput":"581.0"}	This Node is a Singleton	N/A	N/A	N/A	2.7449	2.7449
583	Positive	41.2679	23.594	54.4034	47.7094	23.2001	33.5192	33.318	27.5633	38.8208	48.3088	29.0338	43.3916	46.2156	21.3991	34.8991	45.5836	23.4228	43.916	39.0853	28.9294	35.4837	30.7767	25.484	32.6016	38.8283	26.1291	45.2276	42.7763	45.6029	30.8225	31.9468	29.251	40.3134	32.3686	28.0945	36.0729	82.5152	0	38.8743	31.4237	8.82098	https://gnps.ucsd.edu/ProteoSAFe/result.jsp?task=4e6f348de3a14b52b519edd142199396&view=view_all_clusters_withID&show=true#{"main.cluster index_lowerinput":"583.0","main.cluster index_upperinput":"583.0"}	https://gnps.ucsd.edu/ProteoSAFe/result.jsp?view=network_displayer&componentindex=28&task=4e6f348de3a14b52b519edd142199396&show=true	N/A	N/A	N/A	7.5028	7.5028
585	Positive	99.8898	66.9918	96.8016	102.798	89.1681	76.002	83.1248	75.6809	87.0237	88.0065	100.757	72.768	82.697	75.008	98.2919	83.5798	105.211	93.2709	92.5203	88.31	90.1254	68.6361	170.67	87.4898	92.9007	105.768	79.415	98.7052	75.9999	103.643	103.336	72.3624	86.7417	90.9544	79.8369	92.7611	88.1021	34.041	61.8061	93.6351	33.8879	https://gnps.ucsd.edu/ProteoSAFe/result.jsp?task=4e6f348de3a14b52b519edd142199396&view=view_all_clusters_withID&show=true#{"main.cluster index_lowerinput":"585.0","main.cluster index_upperinput":"585.0"}	This Node is a Singleton	N/A	N/A	N/A	5.5867	5.5867
586	Positive	111.081	87.3477	62.2368	77.1047	74.406	57.6435	121.688	52.9853	58.626	43.3271	38.2978	6.09878	77.8954	178.641	187.774	118.333	201.086	81.966	79.9193	52.911	134.916	68.0739	147.358	17.0194	43.7832	122.285	49.2218	119.435	112.442	164.498	193.193	70.5106	152.484	159.159	102.208	30.5058	92.8503	35.9073	120.574	50.8948	7.99784	https://gnps.ucsd.edu/ProteoSAFe/result.jsp?task=4e6f348de3a14b52b519edd142199396&view=view_all_clusters_withID&show=true#{"main.cluster index_lowerinput":"586.0","main.cluster index_upperinput":"586.0"}	This Node is a Singleton	N/A	N/A	N/A	10.2104	10.2104
590	Positive	59.9739	36.814	51.6503	78.5429	48.1994	51.0069	46.2964	53.4389	43.6239	48.1685	48.1633	65.9261	46.9212	591.965	54.9049	56.5495	41.6079	52.2778	40.6784	42.0831	53.6013	41.762	46.8125	38.465	50.5586	44.8349	49.7572	56.6588	47.8887	44.6798	50.1344	52.6092	46.3762	53.8215	51.4552	44.0091	57.9793	249.549	39.1073	31.1195	14.5471	https://gnps.ucsd.edu/ProteoSAFe/result.jsp?task=4e6f348de3a14b52b519edd142199396&view=view_all_clusters_withID&show=true#{"main.cluster index_lowerinput":"590.0","main.cluster index_upperinput":"590.0"}	https://gnps.ucsd.edu/ProteoSAFe/result.jsp?view=network_displayer&componentindex=17&task=4e6f348de3a14b52b519edd142199396&show=true	InChI=1S/C10H30O5Si5/c1-16(2)11-17(3,4)13-19(7,8)15-20(9,10)14-18(5,6)12-16/h1-10H3	Spectral Match to Cyclopentasiloxane, decamethyl- from NIST14	0.423391	7.4428	7.4428
591	Positive	307.759	243.133	307.054	232.128	277.478	223.908	219.206	266.404	226.369	275.72	222.875	165.002	274.345	241.069	303.557	273.808	275.586	255.224	257.887	268.169	235.169	257.202	232.421	238.658	247.7	274.176	275.156	265.179	284.917	297.588	246.619	237.017	251.379	229.725	257.075	302.51	261.437	166.531	194.889	208.017	69.1239	https://gnps.ucsd.edu/ProteoSAFe/result.jsp?task=4e6f348de3a14b52b519edd142199396&view=view_all_clusters_withID&show=true#{"main.cluster index_lowerinput":"591.0","main.cluster index_upperinput":"591.0"}	This Node is a Singleton	N/A	N/A	N/A	10.2501	10.2501
592	Positive	59.1398	42.1305	53.8632	46.3697	37.4455	53.8521	52.5506	49.0079	59.9054	43.9962	63.3434	45.9625	52.0312	24.7573	45.9319	54.4561	49.9277	62.4063	67.0808	48.2241	66.6543	47.6905	39.9809	49.7365	61.9392	51.3536	46.0814	56.7235	43.2391	46.0992	48.7907	47.0797	45.6634	67.93	44.2038	43.325	70.2724	0	37.3573	73.1243	18.2608	https://gnps.ucsd.edu/ProteoSAFe/result.jsp?task=4e6f348de3a14b52b519edd142199396&view=view_all_clusters_withID&show=true#{"main.cluster index_lowerinput":"592.0","main.cluster index_upperinput":"592.0"}	https://gnps.ucsd.edu/ProteoSAFe/result.jsp?view=network_displayer&componentindex=7&task=4e6f348de3a14b52b519edd142199396&show=true	N/A	N/A	N/A	5.7013	5.7013
597	Positive	209.282	212.325	211.083	208.925	233.401	214.643	204.845	201.311	216.538	200.708	218.329	141.556	175.634	193.706	263.787	208.909	166.915	240.444	207.14	200.94	227.781	208.494	201.997	54.873	201.662	162.415	216.389	232.07	186.975	166.906	233.154	180.602	188.557	224.798	211.761	223.263	234.736	97.5504	126.584	201.398	13.5295	https://gnps.ucsd.edu/ProteoSAFe/result.jsp?task=4e6f348de3a14b52b519edd142199396&view=view_all_clusters_withID&show=true#{"main.cluster index_lowerinput":"597.0","main.cluster index_upperinput":"597.0"}	This Node is a Singleton	N/A	N/A	N/A	2.2552	2.2552
598	Positive	46.2001	67.4474	5.12385	80.5244	92.056	105.728	76.7797	19.7039	56.1192	4.14836	35.1037	1.07006	12.5146	171.643	155.298	72.7529	185.443	73.3352	30.1586	1.83595	123.809	3.60198	149.331	1.27255	3.84049	103.445	26.1589	89.6763	62.4773	104.763	154.46	35.6421	136.43	120.885	75.2813	1.95836	41.5603	31.1854	105.479	24.28	19.1808	https://gnps.ucsd.edu/ProteoSAFe/result.jsp?task=4e6f348de3a14b52b519edd142199396&view=view_all_clusters_withID&show=true#{"main.cluster index_lowerinput":"598.0","main.cluster index_upperinput":"598.0"}	This Node is a Singleton	N/A	N/A	N/A	10.1603	10.1603
602	Positive	166.814	136.624	180.115	156.841	120.267	129.833	124.567	163.041	131.804	147.312	97.4254	111.717	192.465	115.016	158.164	208.758	153.572	141.914	143.475	119.145	123.838	192.531	124.943	137.332	177.943	204.561	156.62	165.009	184.887	144.237	160.559	163.281	159.807	124.492	156.367	153.222	199.454	3.52701	126.676	125.13	43.1277	https://gnps.ucsd.edu/ProteoSAFe/result.jsp?task=4e6f348de3a14b52b519edd142199396&view=view_all_clusters_withID&show=true#{"main.cluster index_lowerinput":"602.0","main.cluster index_upperinput":"602.0"}	https://gnps.ucsd.edu/ProteoSAFe/result.jsp?view=network_displayer&componentindex=9&task=4e6f348de3a14b52b519edd142199396&show=true	N/A	N/A	N/A	10.1824	10.1824
604	Positive	212.6	168.352	341.226	282.501	350.197	238.778	237.566	264.866	251.196	239.773	192.677	169.546	318.493	293.295	332.944	354.571	364.276	169.504	190.892	231.044	184.858	246.608	254.757	294.469	263.67	373.104	268.756	242.644	298.869	230.961	328.365	361.947	221.819	206.557	268.984	246.159	233.946	3.43645	165.358	238.055	63.9692	https://gnps.ucsd.edu/ProteoSAFe/result.jsp?task=4e6f348de3a14b52b519edd142199396&view=view_all_clusters_withID&show=true#{"main.cluster index_lowerinput":"604.0","main.cluster index_upperinput":"604.0"}	This Node is a Singleton	N/A	N/A	N/A	8.5182	8.5182
608	Positive	91.065	75.6838	83.6302	95.615	71.6712	93.914	89.1931	79.0025	96.5772	86.359	71.9428	111.178	116.478	75.3859	75.1396	104.317	65.9608	97.4874	90.0342	70.7171	89.9456	109.3	67.4003	92.2806	105.564	94.5174	99.4405	100.222	95.6016	81.4216	88.4084	104.068	88.4278	102.884	87.6739	85.2892	123.321	0	78.9758	76.7207	33.9281	https://gnps.ucsd.edu/ProteoSAFe/result.jsp?task=4e6f348de3a14b52b519edd142199396&view=view_all_clusters_withID&show=true#{"main.cluster index_lowerinput":"608.0","main.cluster index_upperinput":"608.0"}	https://gnps.ucsd.edu/ProteoSAFe/result.jsp?view=network_displayer&componentindex=7&task=4e6f348de3a14b52b519edd142199396&show=true	N/A	N/A	N/A	7.726	7.726
610	Positive	23.0266	31.6434	31.5999	27.8953	48.2285	35.8864	46.6323	24.7711	63.2997	15.1518	24.4785	3.72154	31.9217	72.6988	50.8996	35.9797	101.291	42.1401	17.7365	11.1284	19.9752	18.7432	57.5689	6.04659	9.62608	31.2102	20.0795	48.3016	66.996	45.3161	82.31	40.1321	41.5842	43.7921	30.3726	9.30137	52.265	4.59898	35.4052	14.9155	6.37997	https://gnps.ucsd.edu/ProteoSAFe/result.jsp?task=4e6f348de3a14b52b519edd142199396&view=view_all_clusters_withID&show=true#{"main.cluster index_lowerinput":"610.0","main.cluster index_upperinput":"610.0"}	https://gnps.ucsd.edu/ProteoSAFe/result.jsp?view=network_displayer&componentindex=11&task=4e6f348de3a14b52b519edd142199396&show=true	N/A	N/A	N/A	10.1628	10.1628
613	Positive	249.96	195.516	243.09	200.859	219.313	202.25	183.667	223.506	195.032	222.89	185.128	167.162	227.749	198.493	249.669	236.132	226.459	207.803	203.207	213.178	199.948	212.458	194.135	202.728	217.49	221.736	231.326	212.143	226.181	248.113	226.725	193.644	223.002	186.62	217.4	258.103	225.812	134.361	145.774	173.518	62.1549	https://gnps.ucsd.edu/ProteoSAFe/result.jsp?task=4e6f348de3a14b52b519edd142199396&view=view_all_clusters_withID&show=true#{"main.cluster index_lowerinput":"613.0","main.cluster index_upperinput":"613.0"}	This Node is a Singleton	N/A	N/A	N/A	10.3907	10.3907
615	Positive	340.137	263.448	311.559	275.113	301.642	267.045	267.448	289.11	294.163	312.924	279.732	258.478	304.462	288.14	317.855	297.415	294.542	300.611	283.301	272.286	286.357	274.147	249.346	268.849	285.393	264.596	309.633	292.258	310.568	318.67	292.754	267.117	301.665	279.864	287.183	340.049	307.959	181.595	197.826	218.317	97.098	https://gnps.ucsd.edu/ProteoSAFe/result.jsp?task=4e6f348de3a14b52b519edd142199396&view=view_all_clusters_withID&show=true#{"main.cluster index_lowerinput":"615.0","main.cluster index_upperinput":"615.0"}	This Node is a Singleton	N/A	N/A	N/A	10.4847	10.4847
616	Positive	265.923	207.682	218.574	220.503	216.568	204.041	206.923	200.184	230.011	236.118	233.187	199.12	222.552	225.993	248.481	211.528	214.915	235.529	234.081	248.718	217.543	208.46	188.52	215.627	199.393	206.763	172.534	216.494	221.697	265.782	183.687	204.381	206.775	234.705	237.498	252.436	262.143	131.335	150.276	209.602	84.3573	https://gnps.ucsd.edu/ProteoSAFe/result.jsp?task=4e6f348de3a14b52b519edd142199396&view=view_all_clusters_withID&show=true#{"main.cluster index_lowerinput":"616.0","main.cluster index_upperinput":"616.0"}	This Node is a Singleton	N/A	N/A	N/A	10.6952	10.6952
621	Positive	81.1647	75.1672	19.3473	113.237	120.554	126.102	73.6064	64.2057	70.4141	25.4974	49.4053	3.81875	73.236	194.89	175.452	105.43	209.682	91.4481	60.7355	21.7822	150.134	46.5818	154.194	9.10719	44.6898	130.256	53.4483	127.043	97.919	148.036	193.972	44.6302	159.753	137.231	94.4917	24.1416	83.3348	12.5387	117.444	49.4588	24.6818	https://gnps.ucsd.edu/ProteoSAFe/result.jsp?task=4e6f348de3a14b52b519edd142199396&view=view_all_clusters_withID&show=true#{"main.cluster index_lowerinput":"621.0","main.cluster index_upperinput":"621.0"}	https://gnps.ucsd.edu/ProteoSAFe/result.jsp?view=network_displayer&componentindex=53&task=4e6f348de3a14b52b519edd142199396&show=true	N/A	N/A	N/A	10.1588	10.1588
623	Positive	202.021	129.268	318.822	366.065	252.16	168.055	506.392	258.35	310.035	382.684	165.512	371.213	341.862	443.46	518.313	736.137	264.28	177.862	252.525	250.294	205.495	250.312	210.788	426.503	284.347	494.379	236.546	302.812	236.487	198.935	377.367	381.074	157.157	285.211	340.4	255.883	350.9	0.476094	433.722	852.383	76.748	https://gnps.ucsd.edu/ProteoSAFe/result.jsp?task=4e6f348de3a14b52b519edd142199396&view=view_all_clusters_withID&show=true#{"main.cluster index_lowerinput":"623.0","main.cluster index_upperinput":"623.0"}	https://gnps.ucsd.edu/ProteoSAFe/result.jsp?view=network_displayer&componentindex=1&task=4e6f348de3a14b52b519edd142199396&show=true	N/A	N/A	N/A	7.1949	7.1949
624	Positive	0	0.264222	0	0.279898	0	0	0	0.342602	0	0	0	0	0	0	0	0	0	0	0	0	0	0	0	0	0	0	0	0.29822	0	0	0	0	0	0	0	0	49.3058	0	29.0115	0	0	https://gnps.ucsd.edu/ProteoSAFe/result.jsp?task=4e6f348de3a14b52b519edd142199396&view=view_all_clusters_withID&show=true#{"main.cluster index_lowerinput":"624.0","main.cluster index_upperinput":"624.0"}	This Node is a Singleton	N/A	N/A	N/A	9.1305	9.1305
626	Positive	72.2054	60.7387	67.8056	62.193	66.4438	61.8852	62.3907	69.258	59.7753	74.0616	55.7074	62.3344	71.848	59.784	63.2403	72.5184	62.766	62.4816	67.0282	71.5207	68.1325	59.6792	60.9178	61.3653	58.6766	58.7941	74.521	65.2704	69.0219	68.7091	66.341	54.6209	65.2285	57.383	61.8771	77.8171	77.4691	40.3361	48.4157	62.0815	23.5659	https://gnps.ucsd.edu/ProteoSAFe/result.jsp?task=4e6f348de3a14b52b519edd142199396&view=view_all_clusters_withID&show=true#{"main.cluster index_lowerinput":"626.0","main.cluster index_upperinput":"626.0"}	This Node is a Singleton	N/A	N/A	N/A	6.3118	6.3118
628	Positive	197.087	160.364	188.735	171.554	192.298	152.725	148.814	172.143	152.845	172.415	141.955	133.388	191.347	164.824	191.319	194.274	178.435	176.492	161.376	174.902	145.198	168.775	160.071	163.877	174.369	165.433	171.025	188.969	208.37	189.758	171.547	160.639	181.891	158.916	167.899	202.746	174.985	132.112	226.364	164.53	105.034	https://gnps.ucsd.edu/ProteoSAFe/result.jsp?task=4e6f348de3a14b52b519edd142199396&view=view_all_clusters_withID&show=true#{"main.cluster index_lowerinput":"628.0","main.cluster index_upperinput":"628.0"}	This Node is a Singleton	N/A	N/A	N/A	10.4311	10.4311
630	Positive	170.19	59.0839	316.315	270.76	161.9	126.376	345.976	156.065	235.769	266.792	115.869	250.603	218.703	194.064	392.753	374.201	159.984	108.503	142.898	172.992	126.005	173.97	107.196	255.811	181.056	260.326	169.154	183.185	131.159	138.905	279.864	210.142	121.119	205.163	203.149	198.048	553.687	3.24452	162.38	501.127	20.9389	https://gnps.ucsd.edu/ProteoSAFe/result.jsp?task=4e6f348de3a14b52b519edd142199396&view=view_all_clusters_withID&show=true#{"main.cluster index_lowerinput":"630.0","main.cluster index_upperinput":"630.0"}	https://gnps.ucsd.edu/ProteoSAFe/result.jsp?view=network_displayer&componentindex=1&task=4e6f348de3a14b52b519edd142199396&show=true	N/A	N/A	N/A	7.3399	7.3399
633	Positive	101.918	48.3695	91.9496	160.932	81.936	106.667	69.2105	97.3808	72.7777	69.8611	76.746	98.9736	89.872	970.512	102.241	116.804	84.9416	100.201	61.1272	82.2953	76.2834	74.1528	84.7951	75.3877	91.3559	86.8182	86.2657	99.3122	89.1733	83.0715	88.8228	83.6824	89.0817	86.6593	89.9254	91.1789	83.81	571.441	68.2382	57.5642	27.0303	https://gnps.ucsd.edu/ProteoSAFe/result.jsp?task=4e6f348de3a14b52b519edd142199396&view=view_all_clusters_withID&show=true#{"main.cluster index_lowerinput":"633.0","main.cluster index_upperinput":"633.0"}	This Node is a Singleton	N/A	N/A	N/A	7.9544	7.9544
634	Positive	164.405	35.6584	111.07	4.50431	102.672	42.4617	73.8006	40.6646	5.23875	73.2867	58.195	37.5191	16.0024	15.6109	6.90453	38.0752	34.5248	74.2079	113.009	58.8211	83.8459	4.35542	1.71141	65.953	56.3525	47.2769	78.462	24.6913	26.4676	39.9059	138.675	11.1255	18.5502	22.8154	41.0617	119.795	112.384	0	24.0882	22.3989	16.6382	https://gnps.ucsd.edu/ProteoSAFe/result.jsp?task=4e6f348de3a14b52b519edd142199396&view=view_all_clusters_withID&show=true#{"main.cluster index_lowerinput":"634.0","main.cluster index_upperinput":"634.0"}	This Node is a Singleton	N/A	N/A	N/A	8.8587	8.8587
639	Positive	154.597	195.34	122.042	104.941	115.327	172.303	117.837	114.785	108.728	118.908	146.851	261.103	142.277	112.452	101.354	126.277	141.536	137.445	115.531	112.215	103.514	121.966	90.287	93.4487	151.164	99.6593	127.974	109.015	217.849	127.733	130.21	156.4	123.68	126.051	244.425	118.095	59.0102	22.4111	81.9687	124.48	43.4981	https://gnps.ucsd.edu/ProteoSAFe/result.jsp?task=4e6f348de3a14b52b519edd142199396&view=view_all_clusters_withID&show=true#{"main.cluster index_lowerinput":"639.0","main.cluster index_upperinput":"639.0"}	https://gnps.ucsd.edu/ProteoSAFe/result.jsp?view=network_displayer&componentindex=99&task=4e6f348de3a14b52b519edd142199396&show=true	InChI=1S/C20H44N/c1-5-7-8-9-10-11-12-13-14-15-16-17-18-19-20-21(3,4)6-2/h5-20H2,1-4H3/q+1	Ethylhexadecyldimethylammonium cation	0.524557	6.0978	6.0978
646	Positive	110.291	85.8276	112.841	100.973	107.104	98.1188	105.988	98.3306	100.886	120.156	97.834	108.728	109.571	91.1922	114.114	108.583	84.9928	109.213	106.55	106.737	109.474	90.3271	93.4367	103.716	107.093	93.5454	122.613	107.24	111.028	84.9422	106.109	95.9809	111.856	104.524	104.491	118.636	127.248	62.647	76.7018	69.1923	38.8109	https://gnps.ucsd.edu/ProteoSAFe/result.jsp?task=4e6f348de3a14b52b519edd142199396&view=view_all_clusters_withID&show=true#{"main.cluster index_lowerinput":"646.0","main.cluster index_upperinput":"646.0"}	This Node is a Singleton	N/A	N/A	N/A	6.8439	6.8439
650	Positive	75.2444	48.8903	73.1947	77.9815	85.4052	101.909	63.1042	49.9553	79.0924	92.7457	71.4898	90.8128	102.47	65.3625	117.083	105.133	59.141	128.506	127.027	52.8326	75.2438	81.1151	62.4247	90.3273	72.1846	82.9247	103.545	94.5865	73.8903	52.6962	105.209	66.7725	94.0771	80.5831	82.9365	83.587	59.9022	0.928816	52.478	148.459	26.8606	https://gnps.ucsd.edu/ProteoSAFe/result.jsp?task=4e6f348de3a14b52b519edd142199396&view=view_all_clusters_withID&show=true#{"main.cluster index_lowerinput":"650.0","main.cluster index_upperinput":"650.0"}	https://gnps.ucsd.edu/ProteoSAFe/result.jsp?view=network_displayer&componentindex=1&task=4e6f348de3a14b52b519edd142199396&show=true	N/A	N/A	N/A	7.2257	7.2257
661	Positive	46.9004	30.5325	45.6913	74.4431	39.6799	45.9864	38.8811	46.3057	39.1873	44.3492	42.5126	56.1856	41.3803	592.554	52.2917	52.7376	37.3396	46.5398	37.5358	36.7167	49.204	33.4843	39.4178	37.6256	44.0366	40.0149	47.529	46.3924	44.2272	41.5067	41.0187	46.2981	44.6404	46.4034	47.0155	38.6268	45.2711	242.947	35.3623	27.6958	12.1057	https://gnps.ucsd.edu/ProteoSAFe/result.jsp?task=4e6f348de3a14b52b519edd142199396&view=view_all_clusters_withID&show=true#{"main.cluster index_lowerinput":"661.0","main.cluster index_upperinput":"661.0"}	https://gnps.ucsd.edu/ProteoSAFe/result.jsp?view=network_displayer&componentindex=17&task=4e6f348de3a14b52b519edd142199396&show=true	N/A	N/A	N/A	7.443	7.443
662	Positive	114.488	86.7486	101.895	48.81	30.5957	149.665	147.779	89.6553	81.3385	124.525	28.7054	195.078	220.159	90.6833	321.652	182.084	104.242	82.7751	171.344	164.753	31.744	203.301	23.2308	97.0216	153.885	161.661	185.198	86.9363	45.5186	125.669	242.033	139.444	252.952	38.1516	172.122	193.716	130.847	79.4457	20.9699	26.8363	9.92649	https://gnps.ucsd.edu/ProteoSAFe/result.jsp?task=4e6f348de3a14b52b519edd142199396&view=view_all_clusters_withID&show=true#{"main.cluster index_lowerinput":"662.0","main.cluster index_upperinput":"662.0"}	This Node is a Singleton	N/A	N/A	N/A	11.1427	11.1427
664	Positive	59.6947	41.5151	50.3703	89.1694	59.7701	69.9959	41.7113	62.752	50.3058	40.0644	48.0943	68.0796	43.6953	478.835	75.9997	64.5101	54.8267	51.7463	31.1634	64.8233	52.137	40.0085	59.8452	50.8651	47.3309	57.8517	50.5161	50.4962	56.5402	55.9845	52.3199	42.4946	58.6864	51.5775	62.768	58.4405	55.6039	399.804	37.4006	36.0367	18.786	https://gnps.ucsd.edu/ProteoSAFe/result.jsp?task=4e6f348de3a14b52b519edd142199396&view=view_all_clusters_withID&show=true#{"main.cluster index_lowerinput":"664.0","main.cluster index_upperinput":"664.0"}	This Node is a Singleton	N/A	N/A	N/A	7.959	7.959
666	Positive	149.819	270.495	195.768	175.052	123.655	263.134	199.788	248.727	258.424	211.605	182.475	318.319	362.068	204.952	334.535	410.977	253.735	320.449	333.476	181.917	280.608	434.365	224.159	172.03	523.909	277.545	219.799	404.527	310.098	152.245	176.659	295.247	208.571	181.986	333.949	208.758	402.313	0	402.227	256.862	111.627	https://gnps.ucsd.edu/ProteoSAFe/result.jsp?task=4e6f348de3a14b52b519edd142199396&view=view_all_clusters_withID&show=true#{"main.cluster index_lowerinput":"666.0","main.cluster index_upperinput":"666.0"}	This Node is a Singleton	N/A	N/A	N/A	8.6527	8.6527
668	Positive	134.039	107.702	126.266	126.935	98.4954	139.281	88.4356	94.6047	118.022	100.706	106.801	155.731	132.03	111.143	131.244	135.574	95.5583	145.787	129.888	110.52	129.221	137.56	86.5597	108.234	122.269	112.919	111.619	146.44	110.743	94.3721	144.49	97.1115	148.252	117.911	131.748	123.725	92.5859	4.13016	66.7799	209.268	40.6874	https://gnps.ucsd.edu/ProteoSAFe/result.jsp?task=4e6f348de3a14b52b519edd142199396&view=view_all_clusters_withID&show=true#{"main.cluster index_lowerinput":"668.0","main.cluster index_upperinput":"668.0"}	This Node is a Singleton	N/A	N/A	N/A	7.8497	7.8497
670	Positive	838.51	740.477	726.934	677.257	718.952	822.749	1031.78	729.066	753.281	877.215	709.48	996.835	779.875	474.818	734.108	788.201	782.608	1001.87	1045.16	613.851	776.225	915.213	519.131	937.962	901.982	725.441	678.189	833.028	776.864	813.631	708.521	659.369	870.827	986.023	812.168	886.612	3554.71	1.9981	516.191	697.151	190.78	https://gnps.ucsd.edu/ProteoSAFe/result.jsp?task=4e6f348de3a14b52b519edd142199396&view=view_all_clusters_withID&show=true#{"main.cluster index_lowerinput":"670.0","main.cluster index_upperinput":"670.0"}	https://gnps.ucsd.edu/ProteoSAFe/result.jsp?view=network_displayer&componentindex=1&task=4e6f348de3a14b52b519edd142199396&show=true	N/A	N/A	N/A	0.5474	0.5474
672	Positive	101.008	220.647	117.866	86.223	126.614	195.648	114.841	193.232	196.983	108.903	204.229	265.702	202.498	128.337	244.56	211.189	139.599	208.826	256.101	119.755	199.721	264.801	113.995	97.4057	319.025	134.282	139.328	236.996	158.202	101.889	92.7383	201.829	131.839	108.402	221.542	139.551	131.732	1.48712	207.475	171.467	45.8413	https://gnps.ucsd.edu/ProteoSAFe/result.jsp?task=4e6f348de3a14b52b519edd142199396&view=view_all_clusters_withID&show=true#{"main.cluster index_lowerinput":"672.0","main.cluster index_upperinput":"672.0"}	This Node is a Singleton	N/A	N/A	N/A	8.5901	8.5901
673	Positive	71.6384	40.1344	64.1439	88.9746	57.0099	56.6159	52.2671	56.6896	54.7471	65.8378	55.8674	67.1532	53.9772	571.249	64.9499	63.0239	48.7357	64.6808	50.7647	52.9743	61.0053	51.2598	50.2812	51.022	54.5754	54.2345	62.1689	59.4954	58.5162	56.862	58.7617	56.6819	60.047	63.6695	51.0152	50.8126	58.8695	245.694	44.5562	41.0289	15.995	https://gnps.ucsd.edu/ProteoSAFe/result.jsp?task=4e6f348de3a14b52b519edd142199396&view=view_all_clusters_withID&show=true#{"main.cluster index_lowerinput":"673.0","main.cluster index_upperinput":"673.0"}	https://gnps.ucsd.edu/ProteoSAFe/result.jsp?view=network_displayer&componentindex=103&task=4e6f348de3a14b52b519edd142199396&show=true	InChI=1S/C6H18O3Si3/c1-10(2)7-11(3,4)9-12(5,6)8-10/h1-6H3	Hexamethylcyclotrisiloxane	0.452823	7.4428	7.4428
675	Positive	135.167	107.022	89.6695	99.2507	99.6168	53.898	82.8279	112.196	90.9522	137.885	141.379	91.5559	108.265	129.033	121.306	50.48	63.0739	27.6293	98.7764	147.894	84.536	87.5247	29.3634	81.746	115.292	67.455	147.694	73.5992	62.1248	127.628	117.145	62.8773	121.707	91.4802	92.9769	93.0581	105.335	61.2756	48.8829	108.303	12.1311	https://gnps.ucsd.edu/ProteoSAFe/result.jsp?task=4e6f348de3a14b52b519edd142199396&view=view_all_clusters_withID&show=true#{"main.cluster index_lowerinput":"675.0","main.cluster index_upperinput":"675.0"}	This Node is a Singleton	N/A	N/A	N/A	11.4739	11.4739
681	Positive	155.551	213.952	171.783	145.478	198.907	144.017	213.489	248.155	130.198	231.401	289.609	206.309	196.434	214.065	152.591	295.053	205.502	201.583	174.992	279.304	144.929	191.587	224.104	163.46	365.307	207.32	171.691	170.495	284.195	197.132	167.381	159.245	169.651	201.852	193.879	174.415	85.2079	16.0245	172.518	133.934	73.3304	https://gnps.ucsd.edu/ProteoSAFe/result.jsp?task=4e6f348de3a14b52b519edd142199396&view=view_all_clusters_withID&show=true#{"main.cluster index_lowerinput":"681.0","main.cluster index_upperinput":"681.0"}	https://gnps.ucsd.edu/ProteoSAFe/result.jsp?view=network_displayer&componentindex=1&task=4e6f348de3a14b52b519edd142199396&show=true	N/A	N/A	N/A	2.5621	2.5621
682	Positive	539.602	58.6907	64.1327	329.787	35.1565	144.313	132.909	74.3117	51.6728	51.2322	123.719	15.1354	236.487	19.7154	13.5944	543.15	97.7084	108.227	319.521	152.697	260.417	165.836	161.555	36.0189	87.5316	182.069	90.5823	520.288	129.135	18.7277	228.121	79.9355	177.713	163.969	39.0822	49.306	49.8658	0.748705	31.5781	104.243	38.2099	https://gnps.ucsd.edu/ProteoSAFe/result.jsp?task=4e6f348de3a14b52b519edd142199396&view=view_all_clusters_withID&show=true#{"main.cluster index_lowerinput":"682.0","main.cluster index_upperinput":"682.0"}	https://gnps.ucsd.edu/ProteoSAFe/result.jsp?view=network_displayer&componentindex=90&task=4e6f348de3a14b52b519edd142199396&show=true	N/A	N/A	N/A	8.6545	8.6545
691	Positive	7.40496	38.4294	8.52532	12.4061	5.55249	45.33	22.4258	8.77172	48.0322	14.1389	11.7052	73.932	46.7914	12.356	38.6249	53.2062	10.798	59.2029	54.3888	10.1623	48.1249	53.8015	21.4649	8.03892	65.4691	13.4762	10.4223	55.7726	16.041	10.2113	15.8103	49.4665	8.93163	9.72399	52.0554	11.1731	76.5365	0	52.3363	37.4032	21.4697	https://gnps.ucsd.edu/ProteoSAFe/result.jsp?task=4e6f348de3a14b52b519edd142199396&view=view_all_clusters_withID&show=true#{"main.cluster index_lowerinput":"691.0","main.cluster index_upperinput":"691.0"}	This Node is a Singleton	N/A	N/A	N/A	6.504	6.504
692	Positive	46.363	27.9196	45.7763	71.2469	39.7097	46.2926	40.676	42.0767	40.7139	44.0046	39.4883	51.5544	40.9001	552.336	49.4707	49.6333	35.5528	44.5761	38.5388	41.0093	45.413	33.7961	41.9673	33.4651	43.5731	37.6081	44.2251	46.3875	41.5779	41.3434	42.8419	43.1631	39.4982	45.1291	45.8552	38.1422	49.7781	228.531	34.9923	23.7897	12.6468	https://gnps.ucsd.edu/ProteoSAFe/result.jsp?task=4e6f348de3a14b52b519edd142199396&view=view_all_clusters_withID&show=true#{"main.cluster index_lowerinput":"692.0","main.cluster index_upperinput":"692.0"}	https://gnps.ucsd.edu/ProteoSAFe/result.jsp?view=network_displayer&componentindex=95&task=4e6f348de3a14b52b519edd142199396&show=true	InChI=1S/C8H24O4Si4/c1-13(2)9-14(3,4)11-16(7,8)12-15(5,6)10-13/h1-8H3	Octamethylcyclotetrasiloxane	0.423133	7.443	7.443
693	Positive	56.2144	48.8424	25.01	67.4488	69.0858	68.3353	70.2373	34.6966	46.2585	17.846	33.5405	7.75241	46.2459	117.799	118.296	63.4926	122.473	49.0184	29.7653	21.7009	89.6271	30.1511	104.192	8.58677	29.8349	78.2586	40.1933	74.7899	65.7182	85.1793	122.243	47.5103	101.243	86.6464	59.2853	17.9739	38.3301	6.53731	76.1299	37.233	14.9119	https://gnps.ucsd.edu/ProteoSAFe/result.jsp?task=4e6f348de3a14b52b519edd142199396&view=view_all_clusters_withID&show=true#{"main.cluster index_lowerinput":"693.0","main.cluster index_upperinput":"693.0"}	https://gnps.ucsd.edu/ProteoSAFe/result.jsp?view=network_displayer&componentindex=4&task=4e6f348de3a14b52b519edd142199396&show=true	N/A	N/A	N/A	9.0411	9.0411
694	Positive	145.671	129.909	145.926	134.632	106.094	153.691	166.505	139.801	152.331	130.527	145.519	202.167	148.466	117.031	127.144	144.903	97.5499	169.306	176.178	123.775	161.346	160.815	81.7657	157.662	159.827	114.531	156.028	165.021	138.045	118.297	146.089	94.057	159.754	167.376	132.47	156.941	245.075	0	109.349	135.449	4.86649	https://gnps.ucsd.edu/ProteoSAFe/result.jsp?task=4e6f348de3a14b52b519edd142199396&view=view_all_clusters_withID&show=true#{"main.cluster index_lowerinput":"694.0","main.cluster index_upperinput":"694.0"}	This Node is a Singleton	N/A	N/A	N/A	1.4613	1.4613
697	Positive	19.1117	25.2565	17.5365	32.7664	32.3904	31.5711	34.9433	20.5692	19.2036	19.3008	17.386	2.66344	18.824	30.4068	47.4012	43.5763	54.8512	24.4966	22.5878	9.4822	38.3411	17.0931	36.4638	13.2136	23.5085	30.6514	17.8028	43.1747	37.8121	32.3828	35.7547	32.9232	41.4507	41.8815	40.6803	17.3942	36.65	51.8209	37.3426	15.6211	6.801	https://gnps.ucsd.edu/ProteoSAFe/result.jsp?task=4e6f348de3a14b52b519edd142199396&view=view_all_clusters_withID&show=true#{"main.cluster index_lowerinput":"697.0","main.cluster index_upperinput":"697.0"}	https://gnps.ucsd.edu/ProteoSAFe/result.jsp?view=network_displayer&componentindex=4&task=4e6f348de3a14b52b519edd142199396&show=true	N/A	N/A	N/A	8.6959	8.6959
702	Positive	124.203	85.9879	101.869	119.694	112.144	134.817	80.0745	76.1711	106.4	93.9423	97.3258	136.053	134.152	103.593	166.435	139.013	89.7924	136.746	141.919	88.6064	105.737	122.559	81.2123	113.524	108.738	108.132	118.89	135.134	96.6185	86.7638	140.793	86.1049	131.722	110.205	124.304	107.644	82.3368	2.48905	59.9352	226.18	35.846	https://gnps.ucsd.edu/ProteoSAFe/result.jsp?task=4e6f348de3a14b52b519edd142199396&view=view_all_clusters_withID&show=true#{"main.cluster index_lowerinput":"702.0","main.cluster index_upperinput":"702.0"}	This Node is a Singleton	N/A	N/A	N/A	7.8448	7.8448
705	Positive	55.251	35.5182	78.6601	52.3458	30.9357	35.8094	48.3115	23.3333	80.38	36.5575	51.7168	105.704	38.5151	43.8785	25.2212	68.5233	36.8199	46.0601	74.9422	30.427	78.2308	73.2443	13.9287	42.8388	62.6965	26.8691	28.9199	66.6336	48.8018	55.8708	64.5991	23.3754	53.0147	68.3251	55.2353	86.5087	176.661	0	28.7799	56.1917	1.81016	https://gnps.ucsd.edu/ProteoSAFe/result.jsp?task=4e6f348de3a14b52b519edd142199396&view=view_all_clusters_withID&show=true#{"main.cluster index_lowerinput":"705.0","main.cluster index_upperinput":"705.0"}	This Node is a Singleton	N/A	N/A	N/A	0.8614	0.8614
706	Positive	170.436	154.566	180.506	166.784	140.518	143.503	137.437	164.238	144.377	153.539	125.173	132.211	200.23	134.672	157.547	212.014	161.866	158.505	179.213	132.544	145.185	198.269	136.19	159.376	192.737	194.113	181.261	178.833	191.497	153.305	172.31	157.721	167.577	142.944	178.555	157.296	206.669	5.05506	141.797	132.978	49.5507	https://gnps.ucsd.edu/ProteoSAFe/result.jsp?task=4e6f348de3a14b52b519edd142199396&view=view_all_clusters_withID&show=true#{"main.cluster index_lowerinput":"706.0","main.cluster index_upperinput":"706.0"}	https://gnps.ucsd.edu/ProteoSAFe/result.jsp?view=network_displayer&componentindex=36&task=4e6f348de3a14b52b519edd142199396&show=true	N/A	N/A	N/A	10.1841	10.1841
707	Positive	511.188	351.289	478.805	391.48	249.65	457.861	415.414	285.402	565.206	717.726	479.663	645.469	344.532	399.849	657.006	283.026	440.315	536.113	369.149	445.689	590.396	359.737	357.535	615.157	359.774	480.517	756.347	417.568	534.259	655.97	508.143	319.699	511.594	468.059	266.286	568.467	92.6024	20.6387	337.261	440.93	177.653	https://gnps.ucsd.edu/ProteoSAFe/result.jsp?task=4e6f348de3a14b52b519edd142199396&view=view_all_clusters_withID&show=true#{"main.cluster index_lowerinput":"707.0","main.cluster index_upperinput":"707.0"}	This Node is a Singleton	InChI=1S/C11H14O2/c12-11(13)9-5-4-8-10-6-2-1-3-7-10/h1-3,6-7H,4-5,8-9H2,(H,12,13)	5-PHENYLVALERIC ACID	0.448103	5.3313	5.3313
708	Positive	818.855	809.209	642.155	473.174	677.786	728.806	901.836	421.667	660.513	1029.09	490.852	802.268	701.036	462.741	709.48	585.947	512.702	790.857	441.718	613.604	604.445	486.104	346.985	628.298	517.343	533.372	635.778	814.161	738.751	608.081	691.045	797.696	1446.11	1207.32	924.431	647.602	131.332	30.0561	774.378	1115.44	455.283	https://gnps.ucsd.edu/ProteoSAFe/result.jsp?task=4e6f348de3a14b52b519edd142199396&view=view_all_clusters_withID&show=true#{"main.cluster index_lowerinput":"708.0","main.cluster index_upperinput":"708.0"}	This Node is a Singleton	N/A	N/A	N/A	3.0153	3.0153
714	Positive	35.0222	30.2636	36.0301	32.8579	16.8124	32.2743	31.7112	35.3908	25.3324	27.6574	12.8054	38.818	38.6452	22.0296	35.4838	42.5354	28.9731	34.9247	36.2004	20.8836	29.6269	40.5412	20.6763	33.2139	44.1118	38.1181	33.1228	31.2241	33.7055	25.6027	34.6061	30.0869	33.0291	30.2691	24.6852	31.2782	86.4614	0	36.7245	26.5342	7.9017	https://gnps.ucsd.edu/ProteoSAFe/result.jsp?task=4e6f348de3a14b52b519edd142199396&view=view_all_clusters_withID&show=true#{"main.cluster index_lowerinput":"714.0","main.cluster index_upperinput":"714.0"}	This Node is a Singleton	N/A	N/A	N/A	8.8224	8.8224
716	Positive	78.8256	58.8589	64.8003	75.7308	39.4322	67.1947	89.6678	69.0547	81.1237	73.9033	75.0772	88.2853	83.0609	29.5134	38.6391	77.2841	47.4557	76.8237	104.081	46.7796	70.9813	84.9826	44.6435	72.9788	90.6768	48.8763	56.9923	85.6014	64.6307	58.6433	87.2593	52.7571	85.6713	99.991	73.5612	88.2023	132.458	0	58.0768	71.5672	7.01137	https://gnps.ucsd.edu/ProteoSAFe/result.jsp?task=4e6f348de3a14b52b519edd142199396&view=view_all_clusters_withID&show=true#{"main.cluster index_lowerinput":"716.0","main.cluster index_upperinput":"716.0"}	This Node is a Singleton	N/A	N/A	N/A	2.1877	2.1877
719	Positive	76.8433	52.0466	73.7157	148.04	60.1417	81.554	51.8625	76.8344	51.1628	51.3739	41.2815	84.3457	67.8133	621.955	93.2435	104.926	64.3142	69.8263	46.6668	63.4524	65.2477	55.7495	67.6418	53.9671	71.1464	68.2534	64.1013	80.0049	76.8574	68.6276	71.9253	60.5263	71.2973	53.4209	69.5935	59.052	57.026	801.255	54.7662	45.3757	16.0779	https://gnps.ucsd.edu/ProteoSAFe/result.jsp?task=4e6f348de3a14b52b519edd142199396&view=view_all_clusters_withID&show=true#{"main.cluster index_lowerinput":"719.0","main.cluster index_upperinput":"719.0"}	https://gnps.ucsd.edu/ProteoSAFe/result.jsp?view=network_displayer&componentindex=11&task=4e6f348de3a14b52b519edd142199396&show=true	N/A	N/A	N/A	9.1928	9.1928
722	Positive	160.999	122.699	234.413	187.704	227.104	165.602	156.868	187.137	160.56	163.109	122.157	119.33	235.715	199.344	233.941	247.822	217.399	106.319	121.717	170.131	128.435	161.126	167.717	197.319	177.039	248.515	166.832	170.855	188.696	174.113	225.516	253.253	155.539	146.566	188.218	168.183	174.239	3.92695	112.408	166.236	45.104	https://gnps.ucsd.edu/ProteoSAFe/result.jsp?task=4e6f348de3a14b52b519edd142199396&view=view_all_clusters_withID&show=true#{"main.cluster index_lowerinput":"722.0","main.cluster index_upperinput":"722.0"}	https://gnps.ucsd.edu/ProteoSAFe/result.jsp?view=network_displayer&componentindex=1&task=4e6f348de3a14b52b519edd142199396&show=true	N/A	N/A	N/A	8.5182	8.5182
723	Positive	1302.54	1118.97	1282.02	1190.07	1161.42	1225.93	1344.37	1207.43	1311.48	1317.7	1217.69	1382.83	1250.67	1066.88	1234.79	1150.21	1036.76	1343.17	1391.47	1139.99	1377.6	1323.8	862.583	1375.44	1375.07	1060.95	1344.12	1380.36	1204.76	1327.33	1305.92	1122.88	1319.05	1422.91	1191.58	1290.45	40.663	0	615.197	1017.99	197.105	https://gnps.ucsd.edu/ProteoSAFe/result.jsp?task=4e6f348de3a14b52b519edd142199396&view=view_all_clusters_withID&show=true#{"main.cluster index_lowerinput":"723.0","main.cluster index_upperinput":"723.0"}	https://gnps.ucsd.edu/ProteoSAFe/result.jsp?view=network_displayer&componentindex=1&task=4e6f348de3a14b52b519edd142199396&show=true	N/A	N/A	N/A	0.4069	0.4069
726	Positive	192.393	188.457	195.874	194.138	169.263	200.269	212.165	192.5	201.694	208.61	209.605	268.639	213.214	168.429	168.852	192.732	168.645	233.856	237.169	163.186	216.037	210.168	143.871	202.531	227.213	176.414	212.764	214.665	206.134	186.749	186.633	192.444	205.158	238.117	194.183	213.332	44.251	0	157.107	187.975	84.4753	https://gnps.ucsd.edu/ProteoSAFe/result.jsp?task=4e6f348de3a14b52b519edd142199396&view=view_all_clusters_withID&show=true#{"main.cluster index_lowerinput":"726.0","main.cluster index_upperinput":"726.0"}	https://gnps.ucsd.edu/ProteoSAFe/result.jsp?view=network_displayer&componentindex=38&task=4e6f348de3a14b52b519edd142199396&show=true	N/A	N/A	N/A	3.1544	3.1544
727	Positive	76.9857	81.4859	88.3155	59.2602	42.4206	82.8809	89.205	68.551	87.4181	53.3527	46.9867	90.831	70.4173	59.7883	59.0101	79.1637	49.7151	102.714	90.4596	57.4705	91.8602	86.1849	40.1012	86.7661	86.4928	61.7541	69.553	94.3327	73.2084	56.265	67.9154	72.9571	74.7646	94.3743	82.1749	77.6134	160.018	0	39.144	35.2156	1.45461	https://gnps.ucsd.edu/ProteoSAFe/result.jsp?task=4e6f348de3a14b52b519edd142199396&view=view_all_clusters_withID&show=true#{"main.cluster index_lowerinput":"727.0","main.cluster index_upperinput":"727.0"}	This Node is a Singleton	N/A	N/A	N/A	0.85	0.85
729	Positive	0	34.8455	0	0.289921	0.638313	0	0	0.825804	0	0	0	0	0	0	0	0	0	0.717038	0	1.19222	0	0.361331	0	0	0	0	0.282261	0	0.322919	0.278053	0	25.7669	0	0	3.73815	0	53.3737	0	20.239	0.22749	0	https://gnps.ucsd.edu/ProteoSAFe/result.jsp?task=4e6f348de3a14b52b519edd142199396&view=view_all_clusters_withID&show=true#{"main.cluster index_lowerinput":"729.0","main.cluster index_upperinput":"729.0"}	https://gnps.ucsd.edu/ProteoSAFe/result.jsp?view=network_displayer&componentindex=38&task=4e6f348de3a14b52b519edd142199396&show=true	N/A	N/A	N/A	3.9334	3.9334
730	Positive	68.4352	48.3189	60.4475	63.1597	62.9801	78.2955	57.2958	46.8133	64.9251	66.3955	63.3828	76.4773	82.3161	54.8108	75.5212	83.8655	49.2845	90.4068	96.1859	42.1413	65.1654	68.5864	46.0031	73.4558	60.2128	63.6012	76.9804	75.0592	58.8749	51.0437	86.6416	51.5165	75.1126	73.5935	70.116	70.8026	59.9489	1.84659	40.123	118.241	23.3785	https://gnps.ucsd.edu/ProteoSAFe/result.jsp?task=4e6f348de3a14b52b519edd142199396&view=view_all_clusters_withID&show=true#{"main.cluster index_lowerinput":"730.0","main.cluster index_upperinput":"730.0"}	This Node is a Singleton	N/A	N/A	N/A	7.2318	7.2318
733	Positive	130.116	66.0255	128.929	89.6768	71.8314	68.9721	119.086	121.585	73.226	92.615	48.0554	67.4209	121.952	105.909	149.053	112.4	100.773	79.3093	97.2069	96.2175	93.632	145.264	84.0411	72.3188	164.86	125.262	95.9379	125.746	96.7666	93.878	142.641	82.0128	130.238	75.5354	84.1737	106.466	101.944	44.7761	77.9199	101.385	21.5705	https://gnps.ucsd.edu/ProteoSAFe/result.jsp?task=4e6f348de3a14b52b519edd142199396&view=view_all_clusters_withID&show=true#{"main.cluster index_lowerinput":"733.0","main.cluster index_upperinput":"733.0"}	This Node is a Singleton	N/A	N/A	N/A	9.448	9.448
734	Positive	103.807	64.9232	83.4906	70.8437	83.227	65.0582	67.3262	72.253	74.1557	83.7374	69.4115	74.305	91.3066	82.0848	83.519	79.2644	76.9154	78.2942	71.7758	65.3375	73.8688	70.3556	72.435	66.2347	83.7147	79.8568	79.9065	88.4824	90.9073	78.2297	79.4392	76.283	84.0886	111.719	76.8686	86.9705	86.6477	122.444	61.6155	60.4977	25.8274	https://gnps.ucsd.edu/ProteoSAFe/result.jsp?task=4e6f348de3a14b52b519edd142199396&view=view_all_clusters_withID&show=true#{"main.cluster index_lowerinput":"734.0","main.cluster index_upperinput":"734.0"}	This Node is a Singleton	N/A	N/A	N/A	7.0392	7.0392
736	Positive	36.191	77.9145	22.8174	91.9856	81.9768	85.4541	90.3212	25.8463	63.8168	6.84906	37.5737	3.95551	28.9006	169.06	116.308	91.4141	187.711	77.1107	43.7266	4.11288	121.138	29.8647	124.104	4.93222	23.4657	81.312	7.496	97.904	91.5767	95.9498	106.616	48.0168	136.938	136.03	97.7389	2.71268	73.8598	4.26605	115.278	23.852	4.59822	https://gnps.ucsd.edu/ProteoSAFe/result.jsp?task=4e6f348de3a14b52b519edd142199396&view=view_all_clusters_withID&show=true#{"main.cluster index_lowerinput":"736.0","main.cluster index_upperinput":"736.0"}	https://gnps.ucsd.edu/ProteoSAFe/result.jsp?view=network_displayer&componentindex=11&task=4e6f348de3a14b52b519edd142199396&show=true	N/A	N/A	N/A	9.0413	9.0413
739	Positive	118.078	92.5467	106.487	115.169	98.6864	126.931	116.889	89.6819	133.624	124.78	111.151	166.371	126.666	85.9305	83.6988	111.752	88.9434	115.556	133.164	102.141	132.613	140.491	85.016	136.657	120.571	110.293	131.12	135.044	126.073	99.5849	100.678	127.535	109.951	126.956	117.888	101.696	101.168	1.36092	65.4707	128.544	19.5901	https://gnps.ucsd.edu/ProteoSAFe/result.jsp?task=4e6f348de3a14b52b519edd142199396&view=view_all_clusters_withID&show=true#{"main.cluster index_lowerinput":"739.0","main.cluster index_upperinput":"739.0"}	https://gnps.ucsd.edu/ProteoSAFe/result.jsp?view=network_displayer&componentindex=28&task=4e6f348de3a14b52b519edd142199396&show=true	N/A	N/A	N/A	2.3811	2.3811
744	Positive	549.529	358.224	481.146	486.606	510.665	459.589	456.207	430.674	482.31	545.358	453.961	500.264	445.556	408.96	520.461	500.478	484.692	511.692	456.671	473.073	520.45	426.571	378.036	459.436	435.12	384.838	538.535	466.373	419.342	532.435	470.603	361.792	482.844	494.322	401.351	559.121	56.5277	0	306.604	444.353	153.923	https://gnps.ucsd.edu/ProteoSAFe/result.jsp?task=4e6f348de3a14b52b519edd142199396&view=view_all_clusters_withID&show=true#{"main.cluster index_lowerinput":"744.0","main.cluster index_upperinput":"744.0"}	https://gnps.ucsd.edu/ProteoSAFe/result.jsp?view=network_displayer&componentindex=99&task=4e6f348de3a14b52b519edd142199396&show=true	N/A	N/A	N/A	2.84	2.84
746	Positive	57.9183	37.6699	49.2148	86.641	54.6831	64.3472	34.724	58.8021	42.8836	36.1983	42.4832	56.0579	44.1831	512.434	67.2684	61.885	54.1352	47.1144	30.9058	58.1224	49.8815	34.7422	62.0772	44.9803	45.7343	55.8266	47.0652	52.7521	52.2489	45.5141	48.6891	44.5884	53.923	39.599	56.2434	55.208	53.7329	384.84	38.9932	31.7631	13.5004	https://gnps.ucsd.edu/ProteoSAFe/result.jsp?task=4e6f348de3a14b52b519edd142199396&view=view_all_clusters_withID&show=true#{"main.cluster index_lowerinput":"746.0","main.cluster index_upperinput":"746.0"}	This Node is a Singleton	N/A	N/A	N/A	7.9579	7.9579
751	Positive	235.953	174.511	213.981	169.471	196.426	173.065	162.063	202.261	165.646	192.256	171.867	146.426	205.375	166.65	218.898	196.091	205.007	182.763	189.006	170.907	175.738	184.371	173.583	179.725	192.153	181.25	193.983	194.87	189.179	211.661	198.289	146.949	204.643	169.75	184.685	219.306	187.411	106.313	130.98	149.679	53.7153	https://gnps.ucsd.edu/ProteoSAFe/result.jsp?task=4e6f348de3a14b52b519edd142199396&view=view_all_clusters_withID&show=true#{"main.cluster index_lowerinput":"751.0","main.cluster index_upperinput":"751.0"}	This Node is a Singleton	N/A	N/A	N/A	10.3781	10.3781
755	Positive	405.437	44.1214	60.3204	263.522	32.8643	118.058	117.07	67.4265	44.8957	50.8434	108.356	13.5408	190.299	19.8153	10.3361	435.741	89.6622	91.95	266.909	118.674	202.19	145.253	152.24	34.4908	82.8387	167.134	69.2467	412.296	119.688	27.5862	182.718	77.6601	157.887	143.963	36.0285	34.8937	41.878	0	32.581	87.8857	31.8588	https://gnps.ucsd.edu/ProteoSAFe/result.jsp?task=4e6f348de3a14b52b519edd142199396&view=view_all_clusters_withID&show=true#{"main.cluster index_lowerinput":"755.0","main.cluster index_upperinput":"755.0"}	https://gnps.ucsd.edu/ProteoSAFe/result.jsp?view=network_displayer&componentindex=1&task=4e6f348de3a14b52b519edd142199396&show=true	N/A	N/A	N/A	8.6605	8.6605
757	Positive	61.0196	54.7055	56.4505	62.0466	40.5509	60.7701	59.2284	52.1264	59.4274	55.8507	46.9005	72.6245	69.0116	47.2783	43.1832	67.4496	44.7487	58.4223	63.167	51.7412	58.6766	71.6955	46.114	57.8165	71.5226	55.1712	63.8757	63.2391	62.0338	53.9298	55.0057	62.397	60.4801	64.8181	62.6211	57.1089	82.8615	0	45.2827	57.1956	21.1149	https://gnps.ucsd.edu/ProteoSAFe/result.jsp?task=4e6f348de3a14b52b519edd142199396&view=view_all_clusters_withID&show=true#{"main.cluster index_lowerinput":"757.0","main.cluster index_upperinput":"757.0"}	This Node is a Singleton	N/A	N/A	N/A	7.7263	7.7263
762	Positive	572.159	360.709	447.281	540.541	366.983	413.768	448.9	357.835	411.567	553.549	328.477	447.863	521.682	403.535	405.118	600.392	406.388	477.455	350.956	373.831	327.209	513.686	341.694	311.202	509.558	384.454	446.955	478.418	387.588	431.128	437.185	367.36	396.714	452.303	385.432	494.424	333.233	146.984	297.662	315.849	124.816	https://gnps.ucsd.edu/ProteoSAFe/result.jsp?task=4e6f348de3a14b52b519edd142199396&view=view_all_clusters_withID&show=true#{"main.cluster index_lowerinput":"762.0","main.cluster index_upperinput":"762.0"}	This Node is a Singleton	N/A	N/A	N/A	7.7445	7.7445
764	Positive	255.789	309.286	1384.52	216.072	226.621	303.293	173.32	278.937	299.026	125.585	187.685	347.981	168.811	168.327	177.143	162.362	99.3972	255.42	113.398	238.868	268.146	142.991	144.997	169.441	131.717	201.218	321.595	129.761	260.617	227.234	247.638	290.273	336.024	237.688	224.242	319.817	113.541	44.6273	231.32	224.527	84.6189	https://gnps.ucsd.edu/ProteoSAFe/result.jsp?task=4e6f348de3a14b52b519edd142199396&view=view_all_clusters_withID&show=true#{"main.cluster index_lowerinput":"764.0","main.cluster index_upperinput":"764.0"}	This Node is a Singleton	N/A	N/A	N/A	6.6192	6.6192
766	Positive	58.5199	39.9953	67.419	58.9768	48.1959	54.1733	61.3897	56.4567	61.4881	55.1106	65.2028	65.0647	63.8197	40.1177	63.5021	70.9663	81.7146	51.3178	67.8547	77.6144	65.6045	42.1154	45.4409	71.1344	64.4749	55.2786	54.5818	68.1678	49.7159	91.0992	66.5967	41.6386	46.2282	57.3186	48.7638	57.2943	66.6863	27.5941	44.8423	72.305	23.5712	https://gnps.ucsd.edu/ProteoSAFe/result.jsp?task=4e6f348de3a14b52b519edd142199396&view=view_all_clusters_withID&show=true#{"main.cluster index_lowerinput":"766.0","main.cluster index_upperinput":"766.0"}	This Node is a Singleton	N/A	N/A	N/A	5.5616	5.5616
773	Positive	36.8546	24.0252	36.3532	57.7514	28.8062	34.6026	31.1758	35.3121	29.6978	31.5545	30.9781	43.1659	29.2686	456.15	38.8526	36.549	24.745	35.973	28.5424	27.5821	36.0973	24.3606	31.1914	23.46	33.5509	31.1861	36.7634	35.1222	29.3593	29.3138	26.932	32.8644	32.6528	33.8241	33.5198	24.9867	35.3805	207.719	29.2672	17.1748	7.85831	https://gnps.ucsd.edu/ProteoSAFe/result.jsp?task=4e6f348de3a14b52b519edd142199396&view=view_all_clusters_withID&show=true#{"main.cluster index_lowerinput":"773.0","main.cluster index_upperinput":"773.0"}	https://gnps.ucsd.edu/ProteoSAFe/result.jsp?view=network_displayer&componentindex=4&task=4e6f348de3a14b52b519edd142199396&show=true	N/A	N/A	N/A	7.443	7.443
779	Positive	63.329	48.3178	54.5528	98.9983	47.706	64.0578	44.2849	66.0057	32.6455	41.7404	41.5853	49.4111	50.763	247.598	68.6367	67.6076	54.7435	53.0519	43.7499	50.3765	54.1863	47.8991	53.1954	45.5431	56.5298	57.2836	56.47	60.6324	53.8148	53.0994	54.6362	54.4771	59.7122	42.5997	58.4398	50.4819	43.1899	467.765	42.1761	36.996	13.6042	https://gnps.ucsd.edu/ProteoSAFe/result.jsp?task=4e6f348de3a14b52b519edd142199396&view=view_all_clusters_withID&show=true#{"main.cluster index_lowerinput":"779.0","main.cluster index_upperinput":"779.0"}	https://gnps.ucsd.edu/ProteoSAFe/result.jsp?view=network_displayer&componentindex=17&task=4e6f348de3a14b52b519edd142199396&show=true	InChI=1S/C12H36O6Si6/c1-19(2)13-20(3,4)15-22(7,8)17-24(11,12)18-23(9,10)16-21(5,6)14-19/h1-12H3	Spectral Match to Cyclohexasiloxane, dodecamethyl- from NIST14	0.411708	8.353	8.353
781	Positive	76.4322	54.4751	78.5772	55.4755	70.3429	42.9656	56.552	48.4928	63.4327	67.3613	75.7155	55.336	59.1856	47.8681	81.6088	57.3395	61.5528	66.1978	66.3042	73.2374	61.0815	52.6772	45.1696	57.0353	55.5037	58.0861	63.338	64.7078	52.5235	66.0041	53.9438	22.8224	54.9587	61.51	59.7403	79.485	77.3507	44.2498	44.8575	62.6451	19.3431	https://gnps.ucsd.edu/ProteoSAFe/result.jsp?task=4e6f348de3a14b52b519edd142199396&view=view_all_clusters_withID&show=true#{"main.cluster index_lowerinput":"781.0","main.cluster index_upperinput":"781.0"}	This Node is a Singleton	N/A	N/A	N/A	5.5498	5.5498
783	Positive	89.8331	96.7787	69.1798	354.057	81.7314	136.775	91.9564	151.363	66.2754	67.3398	59.176	140.263	86.8083	1194.96	78.3736	139.845	82.997	152.949	65.8152	93.7462	78.1574	91.3363	84.4138	79.517	104.19	118.209	83.4896	102.246	95.6444	68.1703	95.0931	101.111	90.8612	64.4466	118.995	77.2881	96.0161	168.412	68.3869	36.8779	30.2848	https://gnps.ucsd.edu/ProteoSAFe/result.jsp?task=4e6f348de3a14b52b519edd142199396&view=view_all_clusters_withID&show=true#{"main.cluster index_lowerinput":"783.0","main.cluster index_upperinput":"783.0"}	https://gnps.ucsd.edu/ProteoSAFe/result.jsp?view=network_displayer&componentindex=4&task=4e6f348de3a14b52b519edd142199396&show=true	N/A	N/A	N/A	8.8362	8.8362
784	Positive	36.0172	20.1772	32.7115	51.8847	27.6114	34.3821	30.6648	33.8291	28.032	33.2654	30.5484	38.0421	30.9391	197.562	36.2405	39.1354	27.0186	33.7061	27.4579	27.5304	34.5893	23.0503	32.7105	25.8474	29.87	28.317	33.0009	34.3493	30.0561	29.3397	31.5687	31.6054	31.6613	30.7887	34.8038	29.4515	36.4778	149.998	25.5411	16.8181	8.7325	https://gnps.ucsd.edu/ProteoSAFe/result.jsp?task=4e6f348de3a14b52b519edd142199396&view=view_all_clusters_withID&show=true#{"main.cluster index_lowerinput":"784.0","main.cluster index_upperinput":"784.0"}	This Node is a Singleton	N/A	N/A	N/A	7.4425	7.4425
785	Positive	129.692	64.724	126.359	99.7745	76.5791	78.6796	102.633	114.102	88.7962	82.5697	57.4784	75.031	125.581	116.677	146.09	108.843	104.993	91.9068	92.3711	99.5145	104.488	129.167	81.4022	70.854	146.253	129.194	111.99	131.41	105.82	99.8594	132.648	96.6765	132.275	73.8359	92.5332	108.389	126.99	71.5283	81.373	92.7578	20.5576	https://gnps.ucsd.edu/ProteoSAFe/result.jsp?task=4e6f348de3a14b52b519edd142199396&view=view_all_clusters_withID&show=true#{"main.cluster index_lowerinput":"785.0","main.cluster index_upperinput":"785.0"}	https://gnps.ucsd.edu/ProteoSAFe/result.jsp?view=network_displayer&componentindex=4&task=4e6f348de3a14b52b519edd142199396&show=true	N/A	N/A	N/A	9.4492	9.4492
792	Positive	84.0177	54.0863	79.3828	140.971	67.384	85.6329	53.1644	88.6109	51.9741	53.1333	44.3297	68.8306	68.593	245.41	87.4506	96.3292	75.8404	83.4787	46.0472	64.3151	72.1092	61.765	72.048	54.7823	71.7664	74.2829	70.9552	81.6784	77.7453	64.6126	74.1931	71.433	80.0025	53.4601	77.6394	62.4765	51.3201	600.209	58.1661	44.1484	16.8974	https://gnps.ucsd.edu/ProteoSAFe/result.jsp?task=4e6f348de3a14b52b519edd142199396&view=view_all_clusters_withID&show=true#{"main.cluster index_lowerinput":"792.0","main.cluster index_upperinput":"792.0"}	https://gnps.ucsd.edu/ProteoSAFe/result.jsp?view=network_displayer&componentindex=11&task=4e6f348de3a14b52b519edd142199396&show=true	N/A	N/A	N/A	8.6516	8.6516
796	Positive	570.091	52.3582	46.3097	299.151	23.0665	115.378	127.476	58.7505	37.7601	25.4837	114.581	11.9576	201.245	18.2389	5.03498	508.37	85.3768	88.9837	313.609	142.38	262.051	149.674	122.824	24.4125	67.9029	133.616	58.8947	544.71	112.467	18.5366	194.691	64.9411	145.659	145.795	26.7342	32.173	42.8014	0	23.1092	79.9663	31.7924	https://gnps.ucsd.edu/ProteoSAFe/result.jsp?task=4e6f348de3a14b52b519edd142199396&view=view_all_clusters_withID&show=true#{"main.cluster index_lowerinput":"796.0","main.cluster index_upperinput":"796.0"}	This Node is a Singleton	N/A	N/A	N/A	8.6394	8.6394
797	Positive	39.1733	27.205	34.5184	35.2705	22.7225	38.2804	37.0458	32.0882	44.4203	33.2281	44.6559	38.3268	41.8281	24.3875	31.7488	42.2441	33.6581	43.4452	48.1453	34.3298	43.3619	36.4896	26.0666	36.2618	41.8753	33.5215	37.0823	45.0015	36.2076	29.9119	32.6981	36.5028	35.5885	46.5412	30.1543	37.2816	48.7104	0	27.4736	49.1511	15.089	https://gnps.ucsd.edu/ProteoSAFe/result.jsp?task=4e6f348de3a14b52b519edd142199396&view=view_all_clusters_withID&show=true#{"main.cluster index_lowerinput":"797.0","main.cluster index_upperinput":"797.0"}	This Node is a Singleton	N/A	N/A	N/A	5.7016	5.7016
802	Positive	71.8965	47.0516	108.135	75.4183	54.6984	87.587	95.614	92.7564	92.4235	76.9347	84.3667	116.332	92.2632	63.6139	52.4563	84.3418	45.6948	111.371	109.346	60.4573	113.934	102.263	53.1984	71.2501	93.7712	42.9429	85.9551	95.849	61.4309	38.9545	86.2501	53.2158	103.531	105.117	66.5697	61.3097	189.602	0	50.0477	61.5019	1.84416	https://gnps.ucsd.edu/ProteoSAFe/result.jsp?task=4e6f348de3a14b52b519edd142199396&view=view_all_clusters_withID&show=true#{"main.cluster index_lowerinput":"802.0","main.cluster index_upperinput":"802.0"}	This Node is a Singleton	N/A	N/A	N/A	0.8488	0.8488
804	Positive	138.96	143.849	260.594	156.558	126.103	197.821	111.002	127.335	200.094	115.376	145.588	211.518	143.259	150.019	177.59	168.203	112.086	229.599	146.258	176.94	203.721	137.028	122.627	138.975	166.336	141.516	194.173	185.453	156.69	165.814	159.048	118.403	225.764	161.911	196.802	154.864	73.1163	7.12458	96.6446	238.16	48.4979	https://gnps.ucsd.edu/ProteoSAFe/result.jsp?task=4e6f348de3a14b52b519edd142199396&view=view_all_clusters_withID&show=true#{"main.cluster index_lowerinput":"804.0","main.cluster index_upperinput":"804.0"}	This Node is a Singleton	N/A	N/A	N/A	7.8477	7.8477
805	Positive	170.005	127.436	152.746	155.553	160.983	148.166	131.14	152.493	141.331	134.7	112.835	133.404	151.159	126.141	161.838	167.337	143.018	153.203	124.513	136.254	126.611	147.274	139.587	141.685	144.418	162.784	148.676	146.845	167.506	146.64	143.484	131.931	157.107	139.687	147.124	188.739	125.357	84.3643	111.014	123.337	48.2269	https://gnps.ucsd.edu/ProteoSAFe/result.jsp?task=4e6f348de3a14b52b519edd142199396&view=view_all_clusters_withID&show=true#{"main.cluster index_lowerinput":"805.0","main.cluster index_upperinput":"805.0"}	This Node is a Singleton	N/A	N/A	N/A	7.9741	7.9741
808	Positive	45.6026	40.3103	60.5966	31.0308	33.4453	45.9759	38.9108	35.8198	82.6564	34.7657	42.5696	80.9893	32.1207	28.2187	52.6578	40.541	55.2986	51.1572	37.0071	43.4139	61.2558	35.8823	29.7717	44.4176	40.3596	54.9798	31.0287	45.8183	44.3902	39.4437	36.21	37.6642	38.4078	39.6342	28.9869	44.0961	39.3848	21.0097	34.0568	41.5013	16.9693	https://gnps.ucsd.edu/ProteoSAFe/result.jsp?task=4e6f348de3a14b52b519edd142199396&view=view_all_clusters_withID&show=true#{"main.cluster index_lowerinput":"808.0","main.cluster index_upperinput":"808.0"}	https://gnps.ucsd.edu/ProteoSAFe/result.jsp?view=network_displayer&componentindex=37&task=4e6f348de3a14b52b519edd142199396&show=true	1S/C11H15NO2/c1-8(2)9-6-4-5-7-10(9)14-11(13)12-3/h4-8H,1-3H3,(H,12,13)	Massbank:LU114706 Isoprocarb|(2-propan-2-ylphenyl) N-methylcarbamate	0.57253	5.5	5.5
810	Positive	191.723	160.417	351.796	426.646	468.754	239.498	250.956	315.029	290.976	241.709	187.931	193.45	293.43	325.496	394.033	363.736	365.953	152.563	169.191	231.966	139.459	214.695	295.559	461.864	278.041	437.65	239.758	207.915	257.321	247.912	340.253	395.552	167.916	186.967	272.29	276.624	257.342	0.887885	150.146	296.043	79.4804	https://gnps.ucsd.edu/ProteoSAFe/result.jsp?task=4e6f348de3a14b52b519edd142199396&view=view_all_clusters_withID&show=true#{"main.cluster index_lowerinput":"810.0","main.cluster index_upperinput":"810.0"}	This Node is a Singleton	N/A	N/A	N/A	8.5311	8.5311
814	Positive	39.8202	29.6501	47.6694	28.515	26.559	34.4522	24.9803	52.0997	28.4568	38.2876	38.9779	49.6059	49.4123	38.4885	55.543	47.796	43.5851	41.8924	44.787	45.9712	34.8329	51.104	37.1132	40.3375	68.3954	46.8848	43.8524	55.2555	56.2416	31.5583	32.3439	34.1308	50.6679	28.3717	38.4983	46.098	75.9736	0	58.0568	29.1911	15.7767	https://gnps.ucsd.edu/ProteoSAFe/result.jsp?task=4e6f348de3a14b52b519edd142199396&view=view_all_clusters_withID&show=true#{"main.cluster index_lowerinput":"814.0","main.cluster index_upperinput":"814.0"}	https://gnps.ucsd.edu/ProteoSAFe/result.jsp?view=network_displayer&componentindex=9&task=4e6f348de3a14b52b519edd142199396&show=true	N/A	N/A	N/A	8.5808	8.5808
817	Positive	43.4005	45.123	51.1778	41.935	48.5644	49.5192	56.3402	63.077	50.8569	57.4327	60.3113	70.1963	58.0862	64.8131	42.5643	56.6827	46.7467	60.5555	58.6837	43.4124	55.8793	62.9629	41.3403	42.6525	56.4716	52.8076	54.0618	56.6164	54.5599	47.1669	49.7585	59.4666	55.9099	54.5146	58.7558	42.0998	61.2885	1.46266	39.825	26.924	23.7133	https://gnps.ucsd.edu/ProteoSAFe/result.jsp?task=4e6f348de3a14b52b519edd142199396&view=view_all_clusters_withID&show=true#{"main.cluster index_lowerinput":"817.0","main.cluster index_upperinput":"817.0"}	This Node is a Singleton	N/A	N/A	N/A	7.0195	7.0195
818	Positive	77.9666	63.223	77.5362	115.3	73.4252	87.032	64.7199	85.2208	65.1793	65.2733	65.0699	87.0259	70.8111	696.283	90.2551	91.5426	76.3053	80.0979	55.8341	72.909	67.1427	72.6537	72.6494	62.3921	74.6138	71.8092	70.9846	83.289	78.8558	67.6598	75.9865	74.4889	73.8799	79.1801	71.6129	71.968	70.5238	422.473	52.727	51.7598	23.2204	https://gnps.ucsd.edu/ProteoSAFe/result.jsp?task=4e6f348de3a14b52b519edd142199396&view=view_all_clusters_withID&show=true#{"main.cluster index_lowerinput":"818.0","main.cluster index_upperinput":"818.0"}	https://gnps.ucsd.edu/ProteoSAFe/result.jsp?view=network_displayer&componentindex=103&task=4e6f348de3a14b52b519edd142199396&show=true	InChI=1S/C6H18O3Si3/c1-10(2)7-11(3,4)9-12(5,6)8-10/h1-6H3	Hexamethylcyclotrisiloxane	0.555505	7.9549	7.9549
819	Positive	139.427	90.7152	136.587	317.019	104.014	147.463	89.8994	126.055	90.1541	85.9902	65.5293	108.159	126.02	881.997	150.764	175.07	115.268	152.046	87.507	102.181	111.813	99.0604	107.348	74.896	122.749	134.045	102.854	145.485	136.412	117.863	131.532	111.238	126.289	97.7803	125.832	93.5097	101.21	938.125	99.375	71.5134	28.6147	https://gnps.ucsd.edu/ProteoSAFe/result.jsp?task=4e6f348de3a14b52b519edd142199396&view=view_all_clusters_withID&show=true#{"main.cluster index_lowerinput":"819.0","main.cluster index_upperinput":"819.0"}	https://gnps.ucsd.edu/ProteoSAFe/result.jsp?view=network_displayer&componentindex=4&task=4e6f348de3a14b52b519edd142199396&show=true	N/A	N/A	N/A	9.5548	9.5548
820	Positive	15.5863	14.8994	10.4875	14.3422	17.5046	15.7839	21.6431	15.2263	15.6772	12.0701	8.45172	6.58294	17.6393	19.6523	30.2011	22.7489	27.8418	12.2126	14.0507	9.90374	20.8187	11.4155	22.4152	5.28566	15.2413	22.3582	10.1556	18.6763	23.5205	28.2931	24.8376	17.5204	26.8629	30.1567	25.1296	7.74989	22.5612	33.7807	24.3897	12.1332	4.26073	https://gnps.ucsd.edu/ProteoSAFe/result.jsp?task=4e6f348de3a14b52b519edd142199396&view=view_all_clusters_withID&show=true#{"main.cluster index_lowerinput":"820.0","main.cluster index_upperinput":"820.0"}	https://gnps.ucsd.edu/ProteoSAFe/result.jsp?view=network_displayer&componentindex=11&task=4e6f348de3a14b52b519edd142199396&show=true	N/A	N/A	N/A	9.285	9.285
821	Positive	54.3182	35.001	54.7089	60.2054	78.7028	86.1113	43.6329	32.3708	66.3647	76.3329	56.7537	69.4611	79.8315	47.317	87.667	87.2902	46.8295	104.427	110.962	41.602	54.4406	64.1799	45.5891	79.4488	54.4101	74.0695	89.5976	77.8042	59.3116	39.7372	80.0418	54.7092	68.9132	64.0417	63.7884	66.6803	41.2482	0.554455	37.9563	134.918	20.8648	https://gnps.ucsd.edu/ProteoSAFe/result.jsp?task=4e6f348de3a14b52b519edd142199396&view=view_all_clusters_withID&show=true#{"main.cluster index_lowerinput":"821.0","main.cluster index_upperinput":"821.0"}	https://gnps.ucsd.edu/ProteoSAFe/result.jsp?view=network_displayer&componentindex=1&task=4e6f348de3a14b52b519edd142199396&show=true	N/A	N/A	N/A	7.2192	7.2192
830	Positive	39.1184	42.3217	53.5126	47.9079	42.5987	42.7899	50.2719	62.1843	43.91	50.306	58.4258	65.6881	55.2842	59.4965	35.8947	49.0735	41.6325	55.2409	49.1162	43.0555	48.3854	59.7208	34.3554	42.2972	52.8737	49.3307	53.1958	53.2977	54.6197	42.3588	47.8406	54.0539	52.0913	57.2819	56.0404	47.0493	59.2228	0.970809	37.5125	28.7665	21.3706	https://gnps.ucsd.edu/ProteoSAFe/result.jsp?task=4e6f348de3a14b52b519edd142199396&view=view_all_clusters_withID&show=true#{"main.cluster index_lowerinput":"830.0","main.cluster index_upperinput":"830.0"}	This Node is a Singleton	N/A	N/A	N/A	7.0135	7.0135
838	Positive	28.7731	23.3563	29.7735	28.5802	25.1109	104.196	23.4753	20.7405	26.876	32.4719	29.8706	26.5514	25.6661	20.5443	31.9132	24.7909	30.4907	24.6876	26.429	30.2904	43.1033	26.0857	24.6999	27.5286	26.7823	24.6467	23.8323	25.0128	24.1354	37.9004	30.1543	24.5472	23.809	26.6522	25.6776	32.0759	31.4916	11.2924	19.1634	28.0802	9.59386	https://gnps.ucsd.edu/ProteoSAFe/result.jsp?task=4e6f348de3a14b52b519edd142199396&view=view_all_clusters_withID&show=true#{"main.cluster index_lowerinput":"838.0","main.cluster index_upperinput":"838.0"}	https://gnps.ucsd.edu/ProteoSAFe/result.jsp?view=network_displayer&componentindex=1&task=4e6f348de3a14b52b519edd142199396&show=true		(3-hydroxypentadecanoyl)lysine	0.607322	5.2916	5.2916
846	Positive	266.109	275.501	233.44	214.667	168.944	357.9	298.717	197.588	329.876	279.219	220.283	425.333	355.716	252.21	221.014	273.827	224.324	401.752	345.849	230.78	262.787	354.729	154.349	372.178	383.534	218.774	361.819	342.895	288.968	230.346	251.225	225.631	404.922	323.026	180.247	353.38	60.6181	0.278941	219.496	260.626	26.8933	https://gnps.ucsd.edu/ProteoSAFe/result.jsp?task=4e6f348de3a14b52b519edd142199396&view=view_all_clusters_withID&show=true#{"main.cluster index_lowerinput":"846.0","main.cluster index_upperinput":"846.0"}	This Node is a Singleton	InChI=1S/C9H17NO5/c1-9(2,5-11)7(14)8(15)10-4-3-6(12)13/h7,11,14H,3-5H2,1-2H3,(H,10,15)(H,12,13)	Pantothenic acid	0.460869	2.2455	2.2455
848	Positive	586.565	54.2536	56.6231	319.613	36.5726	141.008	143.751	73.6594	41.3833	46.1638	115.575	13.0655	226.434	20.7824	10.2013	537.377	98.4377	109.462	313.878	152.995	278.8	155.459	148.419	31.9471	79.3384	165.737	75.6221	582.946	139.119	30.8554	221.61	76.7461	176.408	164.653	37.9911	42.8189	47.2084	0	27.9423	100.228	34.6497	https://gnps.ucsd.edu/ProteoSAFe/result.jsp?task=4e6f348de3a14b52b519edd142199396&view=view_all_clusters_withID&show=true#{"main.cluster index_lowerinput":"848.0","main.cluster index_upperinput":"848.0"}	https://gnps.ucsd.edu/ProteoSAFe/result.jsp?view=network_displayer&componentindex=1&task=4e6f348de3a14b52b519edd142199396&show=true	N/A	N/A	N/A	8.646	8.646
854	Positive	61.7636	53.4438	66.104	70.6279	43.5014	59.3426	51.1584	53.6661	63.9618	56.9362	41.7867	52.1713	92.6627	44.1435	55.6451	92.2179	62.3775	63.7055	73.2265	60.6989	65.015	80.4583	58.7485	67.4411	76.3604	86.3898	77.212	76.4446	93.1753	49.5816	60.0137	66.4075	62.0643	57.9095	70.8763	60.4391	93.0802	0	53.0557	54.5068	21.9244	https://gnps.ucsd.edu/ProteoSAFe/result.jsp?task=4e6f348de3a14b52b519edd142199396&view=view_all_clusters_withID&show=true#{"main.cluster index_lowerinput":"854.0","main.cluster index_upperinput":"854.0"}	https://gnps.ucsd.edu/ProteoSAFe/result.jsp?view=network_displayer&componentindex=9&task=4e6f348de3a14b52b519edd142199396&show=true	N/A	N/A	N/A	9.6054	9.6054
855	Positive	73.1986	56.4451	66.1049	74.4178	86.676	95.6603	51.5513	47.5204	80.0122	67.6019	65.6216	83.897	84.1779	62.7274	98.8182	91.1089	60.2152	87.918	93.3276	54.0894	64.9817	80.1325	50.9667	86.6158	72.6576	74.7811	87.9202	84.7731	65.0343	52.9238	94.1372	52.1008	81.7399	77.118	84.2593	69.2169	56.2095	1.34269	41.6712	158.547	23.7103	https://gnps.ucsd.edu/ProteoSAFe/result.jsp?task=4e6f348de3a14b52b519edd142199396&view=view_all_clusters_withID&show=true#{"main.cluster index_lowerinput":"855.0","main.cluster index_upperinput":"855.0"}	This Node is a Singleton	N/A	N/A	N/A	7.8402	7.8402
857	Positive	26.8067	17.0944	28.7354	18.6241	30.5964	20.2536	22.1586	39.3064	21.4276	26.4861	45.7697	34.1199	21.9269	20.5893	23.4781	20.3892	21.0477	28.9308	24.7465	34.1243	13.9244	24.6483	15.778	20.6423	24.1592	21.4207	54.0441	22.9034	34.4068	45.6329	20.3604	17.9197	18.7786	26.6357	20.2489	22.6971	43.9189	0	15.8863	15.8441	7.91675	https://gnps.ucsd.edu/ProteoSAFe/result.jsp?task=4e6f348de3a14b52b519edd142199396&view=view_all_clusters_withID&show=true#{"main.cluster index_lowerinput":"857.0","main.cluster index_upperinput":"857.0"}	This Node is a Singleton	N/A	N/A	N/A	7.2946	7.2946
859	Positive	77.0493	51.4414	64.8174	122.191	62.1596	80.8287	53.3173	68.8361	53.9507	51.482	55.2422	81.3019	62.0147	1115.59	77.0737	82.208	63.3883	73.8272	43.9169	62.6904	55.258	57.8437	64.14	57.1719	67.6716	64.412	63.9563	73.2643	66.8584	60.56	62.2402	66.2636	65.6146	65.4551	65.4828	66.0356	63.7708	480.479	53.6949	42.3807	19.7394	https://gnps.ucsd.edu/ProteoSAFe/result.jsp?task=4e6f348de3a14b52b519edd142199396&view=view_all_clusters_withID&show=true#{"main.cluster index_lowerinput":"859.0","main.cluster index_upperinput":"859.0"}	https://gnps.ucsd.edu/ProteoSAFe/result.jsp?view=network_displayer&componentindex=4&task=4e6f348de3a14b52b519edd142199396&show=true	N/A	N/A	N/A	7.9547	7.9547
861	Positive	466.386	38.6516	38.6138	237.221	8.62618	87.5581	91.0532	40.225	23.7595	20.6812	84.9489	8.8841	160.271	11.346	5.79722	420.585	64.2718	68.6364	245.642	108.95	210.335	106.376	85.0884	15.1302	49.4706	85.5472	41.055	497.772	78.38	6.0022	152.726	44.3546	100.27	112.667	17.7142	20.627	34.0304	0	12.9255	54.8018	23.3575	https://gnps.ucsd.edu/ProteoSAFe/result.jsp?task=4e6f348de3a14b52b519edd142199396&view=view_all_clusters_withID&show=true#{"main.cluster index_lowerinput":"861.0","main.cluster index_upperinput":"861.0"}	https://gnps.ucsd.edu/ProteoSAFe/result.jsp?view=network_displayer&componentindex=1&task=4e6f348de3a14b52b519edd142199396&show=true	N/A	N/A	N/A	8.6294	8.6294
864	Positive	115.001	69.7255	143.025	202.447	130.437	82.8606	100.113	113.047	113.601	119.376	103.018	122.931	116.36	155.682	164.843	201.161	147.645	71.742	59.5844	71.9071	68.9172	97.6355	80.3263	99.2854	94.0186	152.13	102.815	120.059	125.539	112.664	166.621	117.558	74.121	118.576	120.032	142.28	766.857	4.18366	44.3402	62.6849	9.17137	https://gnps.ucsd.edu/ProteoSAFe/result.jsp?task=4e6f348de3a14b52b519edd142199396&view=view_all_clusters_withID&show=true#{"main.cluster index_lowerinput":"864.0","main.cluster index_upperinput":"864.0"}	This Node is a Singleton	N/A	N/A	N/A	7.9242	7.9242
871	Positive	143.372	106.827	140.6	139.467	122.059	120.549	138.147	111.077	149.448	153.211	127.077	159.988	121.737	109.612	153.692	141.52	114.459	153.022	172.823	116.729	164.818	136.479	100.125	135.379	142.504	104.549	145.791	121.326	119.753	141.034	137.804	115.972	137.105	137.629	105.04	159.419	59.976	0	97.0867	122.889	27.3697	https://gnps.ucsd.edu/ProteoSAFe/result.jsp?task=4e6f348de3a14b52b519edd142199396&view=view_all_clusters_withID&show=true#{"main.cluster index_lowerinput":"871.0","main.cluster index_upperinput":"871.0"}	This Node is a Singleton	N/A	N/A	N/A	2.5585	2.5585
872	Positive	49.7511	29.6879	44.8305	31.7267	45.4358	27.4427	63.2234	39.3685	81.7791	44.7847	48.0228	104.085	72.0061	32.0132	52.6214	20.2227	42.7967	41.7739	66.2292	45.9979	64.3008	81.523	32.0908	51.3264	42.5546	37.5035	55.8352	66.525	31.1272	31.3353	53.6952	54.1543	65.2319	92.2018	44.7662	62.8531	131.612	0.918995	34.8514	45.4463	4.24847	https://gnps.ucsd.edu/ProteoSAFe/result.jsp?task=4e6f348de3a14b52b519edd142199396&view=view_all_clusters_withID&show=true#{"main.cluster index_lowerinput":"872.0","main.cluster index_upperinput":"872.0"}	This Node is a Singleton	N/A	N/A	N/A	0.8543	0.8543
878	Positive	194.03	175.307	356.023	350.299	507.849	234.02	221.705	294.193	236.713	238.24	147.54	160.136	265.934	339.5	402.277	327.439	376.099	119.729	171.298	228.738	155.09	192.05	281.012	405.037	234.028	402.896	255.422	214.73	242.416	273.839	330.772	329.377	182.368	150.645	283.693	282.327	240.995	0.809789	169.818	293.332	59.3484	https://gnps.ucsd.edu/ProteoSAFe/result.jsp?task=4e6f348de3a14b52b519edd142199396&view=view_all_clusters_withID&show=true#{"main.cluster index_lowerinput":"878.0","main.cluster index_upperinput":"878.0"}	This Node is a Singleton	N/A	N/A	N/A	8.5383	8.5383
882	Positive	444.339	334.072	311.804	311.627	254.658	315.726	251.847	258.19	235.411	294.651	266.074	281.886	347.014	230.865	274.225	427.242	378.051	292.25	318.048	362.31	395.995	310.731	283.416	284.101	381.44	316.177	290.61	375.894	372.62	296.518	249.419	306.819	403.574	233.476	357.858	246.927	313.378	18.1185	233.392	439.718	138.478	https://gnps.ucsd.edu/ProteoSAFe/result.jsp?task=4e6f348de3a14b52b519edd142199396&view=view_all_clusters_withID&show=true#{"main.cluster index_lowerinput":"882.0","main.cluster index_upperinput":"882.0"}	This Node is a Singleton	N/A	N/A	N/A	8.5474	8.5474
883	Positive	73.0433	52.267	85.7412	94.7383	60.6811	63.0629	62.664	71.6807	47.178	62.0363	51.0619	50.7752	66.9781	49.1993	61.3987	34.2125	67.3237	66.7145	63.164	54.6103	42.4388	92.0293	37.4576	63.0371	95.3559	82.9346	93.7852	59.0419	45.3881	44.4393	65.0944	49.0306	63.7517	53.6518	81.5065	76.138	97.448	37.4969	28.2625	53.5817	14.4491	https://gnps.ucsd.edu/ProteoSAFe/result.jsp?task=4e6f348de3a14b52b519edd142199396&view=view_all_clusters_withID&show=true#{"main.cluster index_lowerinput":"883.0","main.cluster index_upperinput":"883.0"}	This Node is a Singleton	N/A	N/A	N/A	10.7082	10.7082
884	Positive	135.023	81.4915	117.116	109.947	78.42	131.538	118.076	77.7773	124.489	116.567	85.3167	129.331	136.214	91.156	109.139	103.117	113.839	119.732	100.373	119.255	100.12	97.3117	77.3098	147.448	110.535	86.7984	161.221	120.156	123.749	183.692	126.277	86.3603	124.901	150.128	104.923	120.504	63.859	3.74165	86.0614	108.412	54.9472	https://gnps.ucsd.edu/ProteoSAFe/result.jsp?task=4e6f348de3a14b52b519edd142199396&view=view_all_clusters_withID&show=true#{"main.cluster index_lowerinput":"884.0","main.cluster index_upperinput":"884.0"}	This Node is a Singleton	N/A	N/A	N/A	4.3919	4.3919
889	Positive	138.068	112.314	104.753	117.602	114.36	112.968	77.1459	116.693	77.5422	97.551	45.7658	52.9396	151.45	135.503	175.376	147.008	154.304	109.911	88.0238	107.205	112.968	110.779	128.701	82.66	104.307	164.74	116.542	112.372	127.756	165.354	159.799	100.459	144.338	113.796	119.663	124.06	121.583	50.8432	101.824	88.3523	32.2633	https://gnps.ucsd.edu/ProteoSAFe/result.jsp?task=4e6f348de3a14b52b519edd142199396&view=view_all_clusters_withID&show=true#{"main.cluster index_lowerinput":"889.0","main.cluster index_upperinput":"889.0"}	This Node is a Singleton	N/A	N/A	N/A	9.3305	9.3305
897	Positive	81.2961	53.072	74.4369	132.35	59.1688	79.2682	40.4426	74.0207	43.1626	52.1189	35.669	74.3102	66.2885	329.9	80.0792	92.002	60.9115	70.2128	43.9423	59.6653	65.7481	55.193	63.8553	46.5345	69.6226	69.9321	66.191	81.6777	73.3337	62.8192	68.6263	59.4123	71.8841	50.1187	67.7044	60.021	52.1235	575.107	51.7777	42.3674	16.1423	https://gnps.ucsd.edu/ProteoSAFe/result.jsp?task=4e6f348de3a14b52b519edd142199396&view=view_all_clusters_withID&show=true#{"main.cluster index_lowerinput":"897.0","main.cluster index_upperinput":"897.0"}	https://gnps.ucsd.edu/ProteoSAFe/result.jsp?view=network_displayer&componentindex=11&task=4e6f348de3a14b52b519edd142199396&show=true	N/A	N/A	N/A	8.907	8.907
899	Positive	57.6659	51.9053	48.3086	61.546	47.8835	53.0438	40.3143	55.3726	62.3853	55.6087	42.3133	56.9928	68.0101	56.7511	55.3974	69.2613	53.3934	59.6126	62.8171	43.7724	51.3145	63.6241	49.2815	53.3359	61.665	57.6348	55.2583	66.7868	72.9588	51.8016	57.4823	57.2766	53.5504	57.3846	54.8562	45.2293	81.6787	0.990457	51.1255	48.8517	19.8029	https://gnps.ucsd.edu/ProteoSAFe/result.jsp?task=4e6f348de3a14b52b519edd142199396&view=view_all_clusters_withID&show=true#{"main.cluster index_lowerinput":"899.0","main.cluster index_upperinput":"899.0"}	This Node is a Singleton	N/A	N/A	N/A	10.183	10.183
900	Positive	93.021	79.549	146.173	197.288	137.284	84.9282	109.824	115.891	112.055	110.081	107.405	118.662	108.176	149.419	173.391	194.385	150.03	75.6133	67.6328	86.8372	78.695	101.25	91.8229	109.845	85.9848	153.824	110.557	118.448	122.989	114.039	167.125	115.753	72.2617	116.63	124.906	142.678	721.332	6.13294	55.4428	77.5442	17.8319	https://gnps.ucsd.edu/ProteoSAFe/result.jsp?task=4e6f348de3a14b52b519edd142199396&view=view_all_clusters_withID&show=true#{"main.cluster index_lowerinput":"900.0","main.cluster index_upperinput":"900.0"}	https://gnps.ucsd.edu/ProteoSAFe/result.jsp?view=network_displayer&componentindex=1&task=4e6f348de3a14b52b519edd142199396&show=true	N/A	N/A	N/A	7.9317	7.9317
903	Positive	73.388	46.2608	72.7119	95.4611	83.5979	60.7946	100.163	67.4535	78.7402	93.9861	113.448	60.2518	92.5318	77.3259	115.361	102.818	119.379	62.5846	109.602	82.5581	79.9369	71.3789	72.2957	88.3328	86.4041	58.7222	62.6292	99.0353	56.6209	97.6246	89.3921	75.6206	89.8305	62.7088	92.3227	59.3703	95.2859	28.5305	68.0748	98.1947	33.9792	https://gnps.ucsd.edu/ProteoSAFe/result.jsp?task=4e6f348de3a14b52b519edd142199396&view=view_all_clusters_withID&show=true#{"main.cluster index_lowerinput":"903.0","main.cluster index_upperinput":"903.0"}	This Node is a Singleton	N/A	N/A	N/A	10.7867	10.7867
905	Positive	70.6901	80.841	93.4827	85.3456	53.9901	94.072	100.593	86.9949	94.1917	71.8134	72.4488	124.765	91.5586	62.8556	77.2946	87.9701	60.9437	100.291	104.339	52.2094	83.7176	92.6751	23.5484	100.415	100.76	69.6491	96.8915	100.791	63.5127	85.3494	92.766	74.6522	93.3081	99.7193	50.7848	76.1803	140.908	0.745099	70.1839	80.3125	3.42258	https://gnps.ucsd.edu/ProteoSAFe/result.jsp?task=4e6f348de3a14b52b519edd142199396&view=view_all_clusters_withID&show=true#{"main.cluster index_lowerinput":"905.0","main.cluster index_upperinput":"905.0"}	This Node is a Singleton	N/A	N/A	N/A	1.4494	1.4494
908	Positive	37.6816	18.1839	44.9365	38.3069	28.973	43.4024	54.9358	38.2388	39.583	44.2088	28.9245	65.8649	49.2268	22.7443	22.7791	45.7675	28.1832	55.357	32.2857	18.669	39.3329	53.1941	19.8036	32.7819	40.3263	14.7752	45.9026	41.4818	24.2772	29.0975	51.7012	33.7187	54.2114	48.6206	27.0632	27.945	83.9715	0	28.72	23.1777	4.89183	https://gnps.ucsd.edu/ProteoSAFe/result.jsp?task=4e6f348de3a14b52b519edd142199396&view=view_all_clusters_withID&show=true#{"main.cluster index_lowerinput":"908.0","main.cluster index_upperinput":"908.0"}	This Node is a Singleton	N/A	N/A	N/A	2.1845	2.1845
918	Positive	45.3037	47.6535	61.6192	58.4602	41.875	18.902	33.4268	35.025	46.3131	98.2734	45.1896	41.7342	41.1878	43.7027	27.2284	32.2231	59.0196	28.7574	46.7921	58.7854	67.6391	32.5691	56.7761	53.9987	33.0456	33.7968	64.4773	48.0628	24.0984	67.4334	62.3987	32.6763	46.9366	51.0369	37.7217	51.592	74.0479	15.2042	339.146	64.8344	21.0631	https://gnps.ucsd.edu/ProteoSAFe/result.jsp?task=4e6f348de3a14b52b519edd142199396&view=view_all_clusters_withID&show=true#{"main.cluster index_lowerinput":"918.0","main.cluster index_upperinput":"918.0"}	https://gnps.ucsd.edu/ProteoSAFe/result.jsp?view=network_displayer&componentindex=1&task=4e6f348de3a14b52b519edd142199396&show=true	InChI=1S/C18H30O3/c1-2-3-4-5-6-8-11-14-17(19)15-12-9-7-10-13-16-18(20)21/h6,8,11,14H,2-5,7,9-10,12-13,15-16H2,1H3,(H,20,21)/b8-6+,14-11+	9-Oxo-10(E),12(E)-octadecadienoic acid	0.400421	5.3134	5.3134
920	Positive	7.73364	22.171	0.47003	29.6162	23.0757	27.5266	31.9974	1.7084	16.3767	2.25114	13.4461	0.619991	1.80844	47.075	32.9114	22.0878	56.0248	23.0488	17.5973	0.575369	34.1332	0.79294	41.6453	0.439598	1.18129	25.4186	3.21685	24.2309	18.137	20.3014	32.8443	4.37864	39.8378	43.2571	28.1739	0.724359	14.1773	9.66541	33.1094	2.90674	1.61374	https://gnps.ucsd.edu/ProteoSAFe/result.jsp?task=4e6f348de3a14b52b519edd142199396&view=view_all_clusters_withID&show=true#{"main.cluster index_lowerinput":"920.0","main.cluster index_upperinput":"920.0"}	This Node is a Singleton	N/A	N/A	N/A	8.8709	8.8709
921	Positive	93.5999	74.4935	91.2224	72.4414	85.5512	70.6081	74.7508	81.0891	72.0207	85.801	66.8961	61.6649	80.9739	68.0909	93.0894	90.4947	86.8377	69.4145	79.1147	82.7179	77.1992	82.4373	73.4834	75.1094	80.6851	85.0859	88.1292	79.6279	80.8673	97.4281	83.6919	71.2673	83.0977	72.4249	83.6902	89.0725	87.7977	39.7404	56.6486	68.8242	23.948	https://gnps.ucsd.edu/ProteoSAFe/result.jsp?task=4e6f348de3a14b52b519edd142199396&view=view_all_clusters_withID&show=true#{"main.cluster index_lowerinput":"921.0","main.cluster index_upperinput":"921.0"}	This Node is a Singleton	N/A	N/A	N/A	10.2777	10.2777
925	Positive	108.816	83.3721	106.381	78.7697	89.4861	78.6625	76.9633	86.4305	78.5816	87.4622	75.4979	65.8346	97.6668	76.5871	108.288	94.4906	100.84	83.892	90.3419	77.325	77.0706	88.9029	69.0466	83.5301	88.5212	88.0329	94.8342	88.44	86.7952	100.5	95.8986	81.8916	91.7434	78.1494	86.917	103.632	86.262	49.0631	60.8428	72.5807	18.1344	https://gnps.ucsd.edu/ProteoSAFe/result.jsp?task=4e6f348de3a14b52b519edd142199396&view=view_all_clusters_withID&show=true#{"main.cluster index_lowerinput":"925.0","main.cluster index_upperinput":"925.0"}	This Node is a Singleton	N/A	N/A	N/A	10.3823	10.3823
932	Positive	53.5897	38.8415	44.1746	85.916	45.3671	45.3984	34.4991	52.5821	30.0771	38.3373	34.1054	42.6155	41.975	190.729	63.6382	65.7618	48.1216	44.1287	31.9584	48.0826	41.6514	41.0443	43.6961	42.0982	46.8743	46.0629	48.6837	53.7183	56.8413	49.7899	47.9974	50.0829	45.0492	37.1257	50.6734	51.2233	32.3357	373.777	32.7363	32.2872	11.5545	https://gnps.ucsd.edu/ProteoSAFe/result.jsp?task=4e6f348de3a14b52b519edd142199396&view=view_all_clusters_withID&show=true#{"main.cluster index_lowerinput":"932.0","main.cluster index_upperinput":"932.0"}	https://gnps.ucsd.edu/ProteoSAFe/result.jsp?view=network_displayer&componentindex=17&task=4e6f348de3a14b52b519edd142199396&show=true	InChI=1S/C17H16O7/c1-8-17-15(21)13-10(4-3-5-11(13)18)14(20)16(17,24-17)7-9(23-8)6-12(19)22-2/h3-5,8-9,18H,6-7H2,1-2H3	methyl 2-{7-hydroxy-11-methyl-2,9-dioxo-12,15-dioxatetracyclo[8.4.1.0 , ?.0 ,?]pentadeca-3,5,7-trien-13-yl}acetate	0.424141	8.3533	8.3533
934	Positive	51.7767	84.8611	62.0099	60.642	57.135	72.816	79.609	63.4076	83.6394	64.6947	81.8794	121.973	80.8383	58.5385	47.926	62.8402	60.0563	80.6746	88.7202	54.0677	87.4545	92.9826	55.137	85.7683	80.2787	67.4691	79.377	82.6466	73.4258	69.523	72.4397	80.3265	71.333	87.7577	79.3258	66.8062	47.6379	0	39.696	77.3184	16.7089	https://gnps.ucsd.edu/ProteoSAFe/result.jsp?task=4e6f348de3a14b52b519edd142199396&view=view_all_clusters_withID&show=true#{"main.cluster index_lowerinput":"934.0","main.cluster index_upperinput":"934.0"}	https://gnps.ucsd.edu/ProteoSAFe/result.jsp?view=network_displayer&componentindex=38&task=4e6f348de3a14b52b519edd142199396&show=true	N/A	N/A	N/A	2.7268	2.7268
939	Positive	38.3516	31.4465	40.9337	41.9008	37.6563	39.9092	34.6835	31.7683	38.7282	53.7137	37.6249	51.6073	38.2646	34.3894	43.4181	37.3453	43.6942	41.6895	44.7891	39.8283	42.179	44.4229	28.8476	38.3631	43.4607	38.8232	41.681	40.2363	34.2984	40.7209	42.5713	24.857	38.3608	43.8316	38.8639	29.2843	44.9789	19.1327	22.9606	34.0818	12.5151	https://gnps.ucsd.edu/ProteoSAFe/result.jsp?task=4e6f348de3a14b52b519edd142199396&view=view_all_clusters_withID&show=true#{"main.cluster index_lowerinput":"939.0","main.cluster index_upperinput":"939.0"}	This Node is a Singleton	N/A	N/A	N/A	5.1097	5.1097
943	Positive	92.749	36.9458	99.5747	77.1321	81.2935	56.2495	91.9318	93.0262	58.8045	97.8925	81.3172	78.6379	80.2729	77.2625	100.54	110.528	91.373	77.2087	70.3824	96.2771	67.4762	66.9	85.1288	68.7652	47.0421	63.0075	77.2382	61.3265	72.3905	105.134	76.9049	54.9482	188.421	107.882	62.4367	87.4554	75.5914	25.2652	55.7493	106.295	6.64321	https://gnps.ucsd.edu/ProteoSAFe/result.jsp?task=4e6f348de3a14b52b519edd142199396&view=view_all_clusters_withID&show=true#{"main.cluster index_lowerinput":"943.0","main.cluster index_upperinput":"943.0"}	This Node is a Singleton	N/A	N/A	N/A	2.7092	2.7092
947	Positive	38.869	21.4912	35.5481	48.1656	60.9782	63.2587	28.8064	20.0499	48.1573	54.2857	38.1898	49.2093	57.1275	34.2805	74.3534	64.7242	35.9099	72.8743	87.6773	31.4632	34.4376	45.5299	32.6275	57.5616	40.6271	57.7827	67.3217	53.6927	42.8584	24.9162	56.1086	39.3896	46.2258	40.6029	46.0605	46.8977	26.2266	0	27.587	113.051	14.7731	https://gnps.ucsd.edu/ProteoSAFe/result.jsp?task=4e6f348de3a14b52b519edd142199396&view=view_all_clusters_withID&show=true#{"main.cluster index_lowerinput":"947.0","main.cluster index_upperinput":"947.0"}	https://gnps.ucsd.edu/ProteoSAFe/result.jsp?view=network_displayer&componentindex=1&task=4e6f348de3a14b52b519edd142199396&show=true	N/A	N/A	N/A	7.2125	7.2125
948	Positive	32.1788	28.315	38.1739	37.3605	38.8865	30.3811	47.3977	47.3888	30.3043	44.3441	40.2759	58.1636	44.2317	48.8786	36.5484	42.8163	35.982	50.5321	39.2041	29.7585	58.1195	47.3873	32.5609	40.0424	45.6758	38.7508	41.3856	38.8739	33.8545	28.957	35.7461	37.5758	46.4042	39.7997	46.2825	39.0153	45.9908	6.08558	30.0011	21.7933	17.2555	https://gnps.ucsd.edu/ProteoSAFe/result.jsp?task=4e6f348de3a14b52b519edd142199396&view=view_all_clusters_withID&show=true#{"main.cluster index_lowerinput":"948.0","main.cluster index_upperinput":"948.0"}	This Node is a Singleton	N/A	N/A	N/A	7.023	7.023
951	Positive	80.2368	81.4442	61.5268	371.645	72.4091	137.558	84.6267	129.893	61.9531	65.8827	57.1846	142.496	81.3276	932.89	63.8645	123.96	68.3642	151.955	62.3962	93.384	65.9938	77.279	77.2705	69.4761	95.8802	112.476	73.0768	85.9192	87.5129	63.8388	92.1157	98.8395	80.8662	55.0618	114.322	73.7007	81.2445	162.638	59.3703	33.7567	28.9104	https://gnps.ucsd.edu/ProteoSAFe/result.jsp?task=4e6f348de3a14b52b519edd142199396&view=view_all_clusters_withID&show=true#{"main.cluster index_lowerinput":"951.0","main.cluster index_upperinput":"951.0"}	https://gnps.ucsd.edu/ProteoSAFe/result.jsp?view=network_displayer&componentindex=4&task=4e6f348de3a14b52b519edd142199396&show=true	N/A	N/A	N/A	9.1321	9.1321
952	Positive	83.0626	171.724	95.5593	115.769	14.9032	172.175	120.591	134.254	190.948	70.186	85.0102	201.052	248.823	85.3958	215.2	318.035	143.4	233.016	205.037	53.4432	155.134	321.225	94.728	47.5483	399.947	172.566	62.8275	292.43	161.527	55.4696	82.3106	213.933	86.5108	72.1867	260.543	59.9755	278.481	0	261.387	133.037	91.5953	https://gnps.ucsd.edu/ProteoSAFe/result.jsp?task=4e6f348de3a14b52b519edd142199396&view=view_all_clusters_withID&show=true#{"main.cluster index_lowerinput":"952.0","main.cluster index_upperinput":"952.0"}	This Node is a Singleton	N/A	N/A	N/A	9.5141	9.5141
960	Positive	77.7618	42.0861	101.475	88.4226	69.4418	40.8035	42.9882	73.1372	85.2979	100.517	53.0951	21.1176	50.548	91.1695	56.1101	82.434	76.3477	108.255	43.6566	117.224	27.081	139.909	73.9005	27.9182	39.6156	54.0237	120.589	50.9214	57.8764	54.6896	86.1604	43.7266	65.8775	59.0319	24.4044	107.678	106.777	18.1294	36.9929	102.794	22.172	https://gnps.ucsd.edu/ProteoSAFe/result.jsp?task=4e6f348de3a14b52b519edd142199396&view=view_all_clusters_withID&show=true#{"main.cluster index_lowerinput":"960.0","main.cluster index_upperinput":"960.0"}	This Node is a Singleton	N/A	N/A	N/A	11.4708	11.4708
962	Positive	100.233	54.1072	85.0226	76.0074	75.2561	60.2351	102.402	68.3497	89.2372	73.218	83.6633	88.8923	70.9053	66.5383	88.6713	103.159	104.418	68.0877	66.5714	73.3458	69.1971	53.1471	57.5428	71.622	83.1582	85.794	70.8291	84.2425	62.2636	83.44	95.8287	68.3366	49.0471	92.5555	68.6907	75.1413	135.489	40.6185	38.513	77.472	25.6093	https://gnps.ucsd.edu/ProteoSAFe/result.jsp?task=4e6f348de3a14b52b519edd142199396&view=view_all_clusters_withID&show=true#{"main.cluster index_lowerinput":"962.0","main.cluster index_upperinput":"962.0"}	This Node is a Singleton	N/A	N/A	N/A	5.6423	5.6423
964	Positive	558.549	513.203	458.457	451.173	407.768	547.001	610.012	375.604	501.794	688.123	416.537	666.84	517.763	372.91	501.35	484.455	373.506	529.968	440.907	372.305	453.379	384.922	354.526	483.569	397.509	430.851	430.747	558.122	418.988	407.832	548.535	471.572	800.143	804.017	473.656	533.65	85.309	11.1966	531.436	784.693	293.23	https://gnps.ucsd.edu/ProteoSAFe/result.jsp?task=4e6f348de3a14b52b519edd142199396&view=view_all_clusters_withID&show=true#{"main.cluster index_lowerinput":"964.0","main.cluster index_upperinput":"964.0"}	This Node is a Singleton	N/A	N/A	N/A	3.5839	3.5839
965	Positive	9.64819	5.92793	61.4827	8.02856	9.47432	6.17398	5.38456	12.2563	6.88761	7.647	10.9879	8.027	8.72091	4.49002	9.13552	5.57046	6.04752	7.40544	17.1557	6.22354	9.95717	9.40798	4.84278	9.23458	8.3547	6.07236	8.70072	7.0463	5.57833	7.24968	6.68863	4.31883	8.90691	7.16608	4.77429	11.4107	52.0182	1.31655	47.2171	37.1909	5.02249	https://gnps.ucsd.edu/ProteoSAFe/result.jsp?task=4e6f348de3a14b52b519edd142199396&view=view_all_clusters_withID&show=true#{"main.cluster index_lowerinput":"965.0","main.cluster index_upperinput":"965.0"}	This Node is a Singleton	N/A	N/A	N/A	0.7741	0.7741
971	Positive	30.9709	16.7312	22.1045	34.4863	26.0978	28.5826	20.8084	23.1917	28.4749	34.2311	22.5398	32.4326	22.3153	32.5264	28.0267	25.9328	24.8113	29.2368	30.4604	24.4531	30.7509	26.4134	21.5631	22.7279	29.2335	39.9024	31.5309	31.3116	34.4936	29.1549	26.3655	26.7245	31.0934	26.8057	33.893	33.4813	35.3673	20.2124	29.5134	18.0904	12.6294	https://gnps.ucsd.edu/ProteoSAFe/result.jsp?task=4e6f348de3a14b52b519edd142199396&view=view_all_clusters_withID&show=true#{"main.cluster index_lowerinput":"971.0","main.cluster index_upperinput":"971.0"}	This Node is a Singleton	N/A	N/A	N/A	7.2062	7.2062
973	Positive	41.9216	28.4744	44.6615	32.3575	38.891	30.3046	38.2102	24.0513	41.0354	34.8305	49.9144	36.3187	34.2818	21.1261	52.6905	27.8347	44.0829	39.5053	28.3028	44.3504	31.2855	23.782	19.8178	32.4515	40.3671	30.1292	27.2772	36.2679	22.5239	46.2751	42.0637	35.3206	25.1339	43.7151	34.4244	45.0139	46.3363	21.5877	24.9294	37.006	9.1253	https://gnps.ucsd.edu/ProteoSAFe/result.jsp?task=4e6f348de3a14b52b519edd142199396&view=view_all_clusters_withID&show=true#{"main.cluster index_lowerinput":"973.0","main.cluster index_upperinput":"973.0"}	This Node is a Singleton	N/A	N/A	N/A	5.5276	5.5276
975	Positive	117.565	56.8068	64.8928	40.3993	95.2822	63.4529	54.3197	110.373	74.4948	92.6926	82.4378	45.5987	72.0137	28.5543	103.64	84.2384	80.3583	59.6661	65.081	38.0342	87.9948	54.3011	91.6966	74.2059	108.28	96.7488	94.5394	108.122	84.8511	95.5001	82.5097	80.6091	99.0141	53.5845	43.2956	114.412	88.0881	71.3352	66.1313	59.915	18.868	https://gnps.ucsd.edu/ProteoSAFe/result.jsp?task=4e6f348de3a14b52b519edd142199396&view=view_all_clusters_withID&show=true#{"main.cluster index_lowerinput":"975.0","main.cluster index_upperinput":"975.0"}	This Node is a Singleton	N/A	N/A	N/A	10.3017	10.3017
979	Positive	110.314	76.4545	104.071	80.9936	99.6867	85.8393	79.3768	103.609	79.4076	93.7832	80.2305	67.7316	100.121	74.4759	108.014	94.2221	96.0611	94.1378	88.6951	76.7869	92.4075	95.3794	81.3412	81.8313	94.6733	103.71	94.8169	105.156	103.213	101.918	97.3334	93.2398	108.974	86.2687	93.4867	98.129	93.5295	72.8416	71.2794	73.4975	24.9039	https://gnps.ucsd.edu/ProteoSAFe/result.jsp?task=4e6f348de3a14b52b519edd142199396&view=view_all_clusters_withID&show=true#{"main.cluster index_lowerinput":"979.0","main.cluster index_upperinput":"979.0"}	This Node is a Singleton	N/A	N/A	N/A	10.3327	10.3327
983	Positive	48.0967	32.6682	45.0389	76.6072	42.5114	51.4581	34.5134	42.8876	39.2996	34.3996	37.4792	52.5196	40.2142	517.263	51.5635	53.6585	40.532	49.4551	29.1091	38.3475	37.7894	37.4335	40.8317	35.8101	40.9062	43.0692	39.5421	45.0523	39.6549	42.5895	40.0216	45.0911	44.4788	44.5923	41.5583	41.0003	40.4105	257.989	33.5852	28.6911	14.0574	https://gnps.ucsd.edu/ProteoSAFe/result.jsp?task=4e6f348de3a14b52b519edd142199396&view=view_all_clusters_withID&show=true#{"main.cluster index_lowerinput":"983.0","main.cluster index_upperinput":"983.0"}	https://gnps.ucsd.edu/ProteoSAFe/result.jsp?view=network_displayer&componentindex=17&task=4e6f348de3a14b52b519edd142199396&show=true	InChI=1S/C17H16O7/c1-8-17-15(21)13-10(4-3-5-11(13)18)14(20)16(17,24-17)7-9(23-8)6-12(19)22-2/h3-5,8-9,18H,6-7H2,1-2H3	methyl 2-{7-hydroxy-11-methyl-2,9-dioxo-12,15-dioxatetracyclo[8.4.1.0 , ?.0 ,?]pentadeca-3,5,7-trien-13-yl}acetate	0.423448	7.9544	7.9544
984	Positive	30.0912	16.0836	30.0813	56.6289	27.25	34.3671	22.4333	33.4414	19.2977	21.6014	21.3151	28.9366	29.2315	138.782	33.6375	38.6815	29.8261	30.947	21.5719	26.5716	28.665	25.4238	30.822	23.2094	30.419	30.5971	32.0281	35.8153	30.4513	28.8743	29.817	29.1283	32.0644	21.6496	29.5616	26.1702	24.5927	252.131	20.6262	19.4799	7.55415	https://gnps.ucsd.edu/ProteoSAFe/result.jsp?task=4e6f348de3a14b52b519edd142199396&view=view_all_clusters_withID&show=true#{"main.cluster index_lowerinput":"984.0","main.cluster index_upperinput":"984.0"}	This Node is a Singleton	N/A	N/A	N/A	8.3526	8.3526
985	Positive	416.934	175.52	465.188	634.383	351.736	245.341	783.399	378.476	419.734	517.886	242.471	476.258	505.437	598.136	484.765	776.288	401.263	201.754	212.248	333.616	250.996	358.152	314.592	576.258	416.919	698.847	305.699	342.813	382.456	300.481	681.235	526.914	233.1	504.665	451.149	371.89	617.542	3.92981	261.413	459.936	98.7054	https://gnps.ucsd.edu/ProteoSAFe/result.jsp?task=4e6f348de3a14b52b519edd142199396&view=view_all_clusters_withID&show=true#{"main.cluster index_lowerinput":"985.0","main.cluster index_upperinput":"985.0"}	This Node is a Singleton	N/A	N/A	N/A	7.7012	7.7012
987	Positive	35.0057	38.3015	38.2014	45.0136	30.5356	29.6504	37.7325	33.8174	30.3826	37.5302	34.5409	39.9964	38.2246	34.9036	38.1637	35.3121	32.8026	36.9795	35.0059	23.9264	34.9544	30.9072	59.5571	21.5103	29.3567	34.6017	35.5292	29.406	34.1065	35.8949	43.9646	33.5157	31.9497	33.2508	35.7049	35.7759	33.6875	8.60543	26.4811	23.2003	11.1549	https://gnps.ucsd.edu/ProteoSAFe/result.jsp?task=4e6f348de3a14b52b519edd142199396&view=view_all_clusters_withID&show=true#{"main.cluster index_lowerinput":"987.0","main.cluster index_upperinput":"987.0"}	This Node is a Singleton	N/A	N/A	N/A	7.505	7.505
988	Positive	20.135	11.2434	17.9149	26.4414	16.9545	18.9912	16.5517	17.5766	17.2668	18.4506	15.2526	21.9978	15.2384	204.231	20.2181	19.5725	16.3486	18.5175	15.4643	17.019	20.6018	12.6706	15.8593	12.8809	17.2887	16.3369	19.0987	19.0319	16.3035	15.3056	18.1807	18.7416	19.1327	17.8295	17.3124	15.3586	19.0853	85.498	15.1167	9.55	4.54314	https://gnps.ucsd.edu/ProteoSAFe/result.jsp?task=4e6f348de3a14b52b519edd142199396&view=view_all_clusters_withID&show=true#{"main.cluster index_lowerinput":"988.0","main.cluster index_upperinput":"988.0"}	https://gnps.ucsd.edu/ProteoSAFe/result.jsp?view=network_displayer&componentindex=1&task=4e6f348de3a14b52b519edd142199396&show=true	N/A	N/A	N/A	7.4422	7.4422
990	Positive	95.0844	58.0363	89.9354	207.524	72.7042	95.4761	51.6607	82.7679	53.2098	51.9076	38.9692	75.1526	86.3338	510.516	96.0632	117.061	73.1944	103.698	52.2115	62.803	72.6793	63.118	72.8413	51.7984	84.0446	84.6179	68.5171	100.213	89.2561	80.0563	87.2448	72.0692	82.3902	64.0992	81.3634	69.2538	69.9789	514.129	64.9888	47.0585	17.9191	https://gnps.ucsd.edu/ProteoSAFe/result.jsp?task=4e6f348de3a14b52b519edd142199396&view=view_all_clusters_withID&show=true#{"main.cluster index_lowerinput":"990.0","main.cluster index_upperinput":"990.0"}	https://gnps.ucsd.edu/ProteoSAFe/result.jsp?view=network_displayer&componentindex=4&task=4e6f348de3a14b52b519edd142199396&show=true	N/A	N/A	N/A	10.0484	10.0484
997	Positive	75.8996	36.4584	106.482	132.819	99.2335	55.9649	70.25	67.6988	90.6496	86.6365	75.3605	90.0938	59.5886	103.716	102.358	121.448	92.1741	37.3659	42.0282	38.7361	33.496	56.9093	50.9791	75.974	70.6501	81.5207	69.9887	88.8398	86.7188	68.4026	113.164	69.4616	51.9294	84.5578	68.3675	94.3946	447.738	6.8147	35.6901	49.8701	4.27082	https://gnps.ucsd.edu/ProteoSAFe/result.jsp?task=4e6f348de3a14b52b519edd142199396&view=view_all_clusters_withID&show=true#{"main.cluster index_lowerinput":"997.0","main.cluster index_upperinput":"997.0"}	https://gnps.ucsd.edu/ProteoSAFe/result.jsp?view=network_displayer&componentindex=1&task=4e6f348de3a14b52b519edd142199396&show=true	InChI=1S/C31H46O2/c1-22(2)12-9-13-23(3)14-10-15-24(4)16-11-17-25(5)20-21-27-26(6)30(32)28-18-7-8-19-29(28)31(27)33/h7-8,18-20,22-24H,9-17,21H2,1-6H3/b25-20+	VITAMIN K1	0.787222	7.9308	7.9308
1000	Positive	81.5823	60.4267	106.056	128.232	117.495	70.7562	75.7216	88.8024	86.4137	87.7734	78.2418	89.9231	85.3557	119.011	123.053	128.403	100.685	39.9351	52.5159	53.4264	53.1798	68.2126	61.5211	73.5452	74.4123	105.805	70.3128	88.8097	104.885	85.0944	107.736	93.8553	46.3075	82.61	94.2879	113.611	397.033	3.44213	48.3954	49.4216	14.0604	https://gnps.ucsd.edu/ProteoSAFe/result.jsp?task=4e6f348de3a14b52b519edd142199396&view=view_all_clusters_withID&show=true#{"main.cluster index_lowerinput":"1000.0","main.cluster index_upperinput":"1000.0"}	This Node is a Singleton	N/A	N/A	N/A	7.932	7.932
1013	Positive	45.4352	10.9314	20.5926	20.0166	28.3969	37.3177	37.1015	15.6926	18.916	47.1847	20.0315	14.2269	25.9362	20.5099	28.7609	42.1739	28.9396	25.4098	20.1024	25.9109	27.0388	21.1231	31.5915	28.2778	20.3211	29.4531	19.7054	22.2243	20.3339	26.9464	18.3236	32.4369	27.951	29.1578	34.7237	27.0685	31.4952	8.87653	10.6652	32.7756	10.6202	https://gnps.ucsd.edu/ProteoSAFe/result.jsp?task=4e6f348de3a14b52b519edd142199396&view=view_all_clusters_withID&show=true#{"main.cluster index_lowerinput":"1013.0","main.cluster index_upperinput":"1013.0"}	This Node is a Singleton	N/A	N/A	N/A	11.4729	11.4729
1014	Positive	36.2455	32.921	43.9446	28.7928	30.9025	36.6734	27.9937	35.1891	33.4613	34.1572	43.6816	23.2881	16.8642	16.0587	47.0998	18.9209	27.8135	27.5154	31.9532	28.7753	36.8805	35.1327	21.9202	36.6502	23.2027	18.3278	32.5493	37.0902	18.3537	30.8275	30.6959	19.6861	39.2673	33.3869	40.5817	15.9693	38.8597	20.5461	12.965	32.6539	11.6884	https://gnps.ucsd.edu/ProteoSAFe/result.jsp?task=4e6f348de3a14b52b519edd142199396&view=view_all_clusters_withID&show=true#{"main.cluster index_lowerinput":"1014.0","main.cluster index_upperinput":"1014.0"}	This Node is a Singleton	N/A	N/A	N/A	5.0308	5.0308
1016	Positive	31.5652	81.2995	44.4868	26.2934	54.7085	74.8573	41.0786	87.8447	81.5686	41.3549	96.074	75.0115	58.5264	64.5214	92.4137	67.4841	58.3386	79.8291	89.8436	45.9818	66.7651	95.6044	42.5699	38.5857	121.035	50.6788	50.1026	90.8888	63.684	44.4267	34.2792	64.5261	33.8147	41.317	92.5338	55.4362	53.0177	0.546347	53.823	55.5729	9.81711	https://gnps.ucsd.edu/ProteoSAFe/result.jsp?task=4e6f348de3a14b52b519edd142199396&view=view_all_clusters_withID&show=true#{"main.cluster index_lowerinput":"1016.0","main.cluster index_upperinput":"1016.0"}	This Node is a Singleton	N/A	N/A	N/A	9.3273	9.3273
1026	Positive	30.4251	15.6297	30.0044	50.3287	26.209	26.0088	19.2058	31.8895	22.4307	14.9558	17.3774	26.9169	18.3186	66.2335	41.2803	31.7667	26.8859	31.1392	15.9018	17.2683	26.7318	13.741	23.6625	14.023	26.798	21.2407	30.9238	22.2809	25.9241	22.4243	34.7144	25.6131	24.552	21.0349	23.0005	17.5045	20.4143	193.452	23.5005	16.3399	7.5872	https://gnps.ucsd.edu/ProteoSAFe/result.jsp?task=4e6f348de3a14b52b519edd142199396&view=view_all_clusters_withID&show=true#{"main.cluster index_lowerinput":"1026.0","main.cluster index_upperinput":"1026.0"}	This Node is a Singleton	N/A	N/A	N/A	8.6517	8.6517
1029	Positive	52.2543	30.7154	54.9932	42.735	35.6642	37.1608	38.6235	49.414	40.1243	34.7662	26.7023	30.3126	56.2731	53.7891	54.4727	53.9602	46.2059	41.3442	39.8928	46.1132	40.6793	61.3772	41.0384	32.0503	61.0663	56.0212	42.1617	55.058	43.6235	46.4486	59.2144	42.6973	58.6353	32.4375	37.5303	47.0289	51.2401	29.3362	33.8242	38.9499	9.49224	https://gnps.ucsd.edu/ProteoSAFe/result.jsp?task=4e6f348de3a14b52b519edd142199396&view=view_all_clusters_withID&show=true#{"main.cluster index_lowerinput":"1029.0","main.cluster index_upperinput":"1029.0"}	This Node is a Singleton	N/A	N/A	N/A	9.4496	9.4496
1031	Positive	59.1692	35.375	142.509	7.63572	5.28796	41.2971	31.8427	2.80113	5.10236	90.0663	307.756	79.0301	65.8751	84.3153	131.31	20.6131	25.4808	115.341	50.2504	4.10627	8.56632	66.4334	5.62154	10.1029	8.2144	7.71709	28.9654	20.8016	10.9425	13.0472	79.2288	139.79	30.008	134.464	53.0485	113.119	49.3771	1.95243	76.6985	50.5409	4.6105	https://gnps.ucsd.edu/ProteoSAFe/result.jsp?task=4e6f348de3a14b52b519edd142199396&view=view_all_clusters_withID&show=true#{"main.cluster index_lowerinput":"1031.0","main.cluster index_upperinput":"1031.0"}	https://gnps.ucsd.edu/ProteoSAFe/result.jsp?view=network_displayer&componentindex=1&task=4e6f348de3a14b52b519edd142199396&show=true	N/A	N/A	N/A	0.9627	0.9627
1032	Positive	19.6233	3.78126	7.07926	4.40243	11.8974	5.33126	5.48829	5.62589	7.44031	7.44566	6.38232	6.07361	6.30784	5.0879	16.1895	11.3921	23.7713	6.83836	7.74691	4.69013	5.40952	10.3	10.675	12.2896	9.91936	16.4637	10.0177	14.4752	11.0028	13.1599	14.6892	9.70245	6.06856	6.05559	11.6573	6.88982	12.2432	2.03157	8.71708	11.8975	4.47422	https://gnps.ucsd.edu/ProteoSAFe/result.jsp?task=4e6f348de3a14b52b519edd142199396&view=view_all_clusters_withID&show=true#{"main.cluster index_lowerinput":"1032.0","main.cluster index_upperinput":"1032.0"}	This Node is a Singleton	N/A	N/A	N/A	11.019	11.019
1033	Positive	19.8921	11.7847	10.2169	17.8073	10.0874	58.1607	30.7848	57.0424	31.5395	24.5281	16.499	44.651	28.8653	28.8628	30.1548	26.3179	10.8825	36.9533	54.927	17.8717	26.1492	30.3486	14.5493	32.5987	58.5761	42.8538	23.6387	27.3065	15.3518	69.2295	18.9335	17.3647	62.0316	28.9918	61.4592	19.9403	28.6512	0.438174	24.0395	15.0325	2.99497	https://gnps.ucsd.edu/ProteoSAFe/result.jsp?task=4e6f348de3a14b52b519edd142199396&view=view_all_clusters_withID&show=true#{"main.cluster index_lowerinput":"1033.0","main.cluster index_upperinput":"1033.0"}	This Node is a Singleton	N/A	N/A	N/A	3.4787	3.4787
1034	Positive	23.2685	27.194	25.3945	26.196	19.2202	21.2498	24.6273	22.1417	21.0894	26.5977	18.64	25.8435	17.8591	24.2783	18.8683	15.5631	19.8656	21.2299	21.2844	21.2814	23.2657	16.3493	38.2742	19.8843	22.7155	21.7937	24.6442	22.8149	26.4732	24.4809	29.5766	21.1311	25.2011	23.9463	21.5568	27.7135	23.0098	8.50058	16.205	12.6606	7.49226	https://gnps.ucsd.edu/ProteoSAFe/result.jsp?task=4e6f348de3a14b52b519edd142199396&view=view_all_clusters_withID&show=true#{"main.cluster index_lowerinput":"1034.0","main.cluster index_upperinput":"1034.0"}	This Node is a Singleton	N/A	N/A	N/A	7.5041	7.5041
1039	Positive	110.197	81.7717	111.291	88.9873	100.378	86.7748	74.3462	103.225	86.9458	94.0492	80.5359	64.7736	103.124	77.2081	108.299	99.5635	106.15	83.4301	85.1708	78.6561	79.5498	96.4332	84.6869	92.8079	98.7661	100.523	91.8591	96.0073	98.3237	103.346	97.7887	90.6321	97.9278	79.4656	97.6428	112.731	92.8373	63.8462	66.7333	77.5871	25.7362	https://gnps.ucsd.edu/ProteoSAFe/result.jsp?task=4e6f348de3a14b52b519edd142199396&view=view_all_clusters_withID&show=true#{"main.cluster index_lowerinput":"1039.0","main.cluster index_upperinput":"1039.0"}	This Node is a Singleton	N/A	N/A	N/A	10.3387	10.3387
1043	Positive	14.2766	2.5324	3.78071	15.5961	14.075	10.1988	6.61562	5.12221	10.8845	3.05989	3.63254	4.03138	7.15607	18.681	16.5507	4.71661	12.1712	8.24015	3.57739	2.93474	14.5728	12.027	16.4314	1.20196	4.20023	4.90338	4.63937	13.381	22.7238	15.7146	16.3165	8.74468	10.3945	8.3207	12.5968	2.7902	7.7787	9.14812	7.07545	9.09442	3.88727	https://gnps.ucsd.edu/ProteoSAFe/result.jsp?task=4e6f348de3a14b52b519edd142199396&view=view_all_clusters_withID&show=true#{"main.cluster index_lowerinput":"1043.0","main.cluster index_upperinput":"1043.0"}	This Node is a Singleton	N/A	N/A	N/A	9.4418	9.4418
1050	Positive	12.494	12.119	9.11965	18.9041	20.5805	19.387	16.9454	11.435	6.02526	3.85472	6.23087	6.59735	5.80561	36.9552	33.096	17.1387	33.1872	13.2701	11.3558	2.57596	19.5219	3.39398	28.6639	1.62148	5.10638	11.2283	3.22555	16.7225	23.2704	33.5565	29.8924	15.2	21.8107	16.4759	13.0255	2.45586	10.867	28.3611	7.76162	7.59118	9.28485	https://gnps.ucsd.edu/ProteoSAFe/result.jsp?task=4e6f348de3a14b52b519edd142199396&view=view_all_clusters_withID&show=true#{"main.cluster index_lowerinput":"1050.0","main.cluster index_upperinput":"1050.0"}	This Node is a Singleton	N/A	N/A	N/A	9.4377	9.4377
1051	Positive	214.723	212.092	223.341	193.804	178.626	227.634	238.903	225.446	236.144	205.896	223.901	327.833	228.972	192.478	172.449	197.776	185.185	240.457	243.883	185.341	210.191	225.564	168.512	208.257	232.771	188.414	221.569	223.355	219.022	191.511	197.87	196.829	231.012	250.058	220.119	225.785	31.8629	0	162.674	189.774	87.2715	https://gnps.ucsd.edu/ProteoSAFe/result.jsp?task=4e6f348de3a14b52b519edd142199396&view=view_all_clusters_withID&show=true#{"main.cluster index_lowerinput":"1051.0","main.cluster index_upperinput":"1051.0"}	This Node is a Singleton	N/A	N/A	N/A	3.3076	3.3076
1059	Positive	0.400718	0	1.21756	29.9355	0.471374	1.64363	12.393	0.357636	0	49.6495	0	1.6739	0.673239	0	0.52294	0.629165	0.521817	1.20418	0	0	0.892528	0	441.08	0.77487	0.776988	1.25377	0.925187	1.01721	0.908708	0.788042	4.58749	0	0.908304	0.399735	0	1.65689	17.2119	0	0	0.716127	0	https://gnps.ucsd.edu/ProteoSAFe/result.jsp?task=4e6f348de3a14b52b519edd142199396&view=view_all_clusters_withID&show=true#{"main.cluster index_lowerinput":"1059.0","main.cluster index_upperinput":"1059.0"}	https://gnps.ucsd.edu/ProteoSAFe/result.jsp?view=network_displayer&componentindex=1&task=4e6f348de3a14b52b519edd142199396&show=true	InChI=1S/C19H36N2O3/c22-18(23)15-11-6-4-2-1-3-5-7-12-16-20-19(24)21-17-13-9-8-10-14-17/h17H,1-16H2,(H,22,23)(H2,20,21,24)	Dodecanoic acid, 12-[[(cyclohexylamino)carbonyl]amino]-	0.457351	3.197	3.197
1066	Positive	68.3946	58.9886	60.8436	63.6531	68.1639	50.2774	56.0158	73.6704	59.3744	66.6296	57.5753	43.1835	34.5742	41.6492	49.4318	61.5426	76.7639	60.0386	59.607	53.7995	46.3021	69.1618	51.6759	62.343	57.2376	71.2993	73.0079	54.3916	56.8318	65.3273	69.716	61.8589	63.8243	54.8963	66.8455	83.6228	63.5994	41.0653	49.4405	42.3401	18.1881	https://gnps.ucsd.edu/ProteoSAFe/result.jsp?task=4e6f348de3a14b52b519edd142199396&view=view_all_clusters_withID&show=true#{"main.cluster index_lowerinput":"1066.0","main.cluster index_upperinput":"1066.0"}	This Node is a Singleton	N/A	N/A	N/A	10.3665	10.3665
1077	Positive	13.6699	11.908	16.8679	8.62567	14.8572	5.23006	12.1628	15.0148	7.0378	8.5662	4.89594	7.28379	7.24652	13.813	8.43426	9.67331	14.7173	11.1999	14.6061	9.25757	16.2478	10.607	8.53257	6.15451	12.3838	18.5461	9.16476	12.0715	19.3704	14.4759	13.2777	14.744	8.82522	12.9352	17.8387	13.7627	10.3098	17.1522	4.70732	9.04514	3.64541	https://gnps.ucsd.edu/ProteoSAFe/result.jsp?task=4e6f348de3a14b52b519edd142199396&view=view_all_clusters_withID&show=true#{"main.cluster index_lowerinput":"1077.0","main.cluster index_upperinput":"1077.0"}	This Node is a Singleton	N/A	N/A	N/A	8.8843	8.8843
1078	Positive	11.3834	5.55544	10.4209	18.5111	9.75616	11.5091	9.56424	9.22227	10.7232	9.98384	7.74535	13.1541	9.70766	145.044	10.5575	12.0422	7.96536	12.121	8.49419	8.02034	10.0852	6.58392	11.0146	7.41588	10.8387	9.50825	10.3353	11.0445	8.91673	8.14589	9.21189	10.2819	10.0932	9.37972	10.3302	8.82697	11.6868	59.4579	8.0025	6.14392	2.73966	https://gnps.ucsd.edu/ProteoSAFe/result.jsp?task=4e6f348de3a14b52b519edd142199396&view=view_all_clusters_withID&show=true#{"main.cluster index_lowerinput":"1078.0","main.cluster index_upperinput":"1078.0"}	This Node is a Singleton	N/A	N/A	N/A	7.4429	7.4429
1086	Positive	13.1524	5.33251	5.31691	9.22279	13.5841	7.36114	7.64395	3.76184	7.24811	6.24567	3.77908	4.19236	8.39971	7.10899	17.2176	11.983	16.053	11.931	7.23327	4.60673	12.3342	9.21046	10.7911	2.79548	10.1975	11.1465	9.44591	4.9444	16.1929	9.48832	16.6048	11.1931	11.0455	14.2692	9.68307	4.48685	9.55513	1.90196	9.45185	6.32988	1.70372	https://gnps.ucsd.edu/ProteoSAFe/result.jsp?task=4e6f348de3a14b52b519edd142199396&view=view_all_clusters_withID&show=true#{"main.cluster index_lowerinput":"1086.0","main.cluster index_upperinput":"1086.0"}	This Node is a Singleton	N/A	N/A	N/A	9.0469	9.0469
1100	Positive	106.187	60.6762	85.1179	95.7802	68.1761	79.7663	81.5305	67.0645	81.7311	104.346	64.9016	80.2897	99.8767	69.1267	70.9649	107.667	75.1362	89.2917	67.5752	65.9292	62.9864	95.6181	62.0845	65.647	94.7824	62.6712	79.6333	92.0691	72.9018	84.9397	82.3497	73.3848	76.5971	92.9483	74.6073	87.3724	62.035	4.5718	56.5722	63.3037	22.1407	https://gnps.ucsd.edu/ProteoSAFe/result.jsp?task=4e6f348de3a14b52b519edd142199396&view=view_all_clusters_withID&show=true#{"main.cluster index_lowerinput":"1100.0","main.cluster index_upperinput":"1100.0"}	This Node is a Singleton	N/A	N/A	N/A	7.746	7.746
1101	Positive	5.00416	5.97236	4.60368	6.89834	4.68678	8.48941	5.09597	4.61107	5.27249	4.29522	5.81059	2.06344	2.66453	10.4037	11.8531	10.5554	12.9523	4.38689	4.31206	2.92107	7.14263	4.73988	8.07665	1.60484	3.6831	7.76792	3.75876	7.96565	10.6049	11.1666	8.5115	8.30275	10.1705	13.1662	8.71057	2.6278	8.06447	9.30419	6.95969	4.17461	1.29952	https://gnps.ucsd.edu/ProteoSAFe/result.jsp?task=4e6f348de3a14b52b519edd142199396&view=view_all_clusters_withID&show=true#{"main.cluster index_lowerinput":"1101.0","main.cluster index_upperinput":"1101.0"}	This Node is a Singleton	N/A	N/A	N/A	10.0314	10.0314
1103	Positive	5.10482	2.90246	9.3193	4.59976	7.19239	4.23188	3.65821	5.21851	3.4386	4.16287	3.17409	5.20785	3.76653	4.98237	3.99633	3.96667	4.22119	4.13834	3.8593	4.21324	4.68412	4.59637	3.80318	4.43903	3.14224	4.51568	10.9588	3.39837	4.1321	5.02107	3.31318	5.48421	4.15769	4.06387	4.58042	6.31377	6.28576	3.25814	2.95953	2.59794	1.51341	https://gnps.ucsd.edu/ProteoSAFe/result.jsp?task=4e6f348de3a14b52b519edd142199396&view=view_all_clusters_withID&show=true#{"main.cluster index_lowerinput":"1103.0","main.cluster index_upperinput":"1103.0"}	This Node is a Singleton	N/A	N/A	N/A	7.6864	7.6864
1116	Positive	46.5511	17.897	78.796	50.5898	77.0514	39.081	39.6977	41.2169	36.0976	56.4912	60.8459	40.4178	31.0414	29.1773	75.1586	73.2999	28.0823	44.1722	35.0026	45.5601	42.6103	55.6212	34.8796	48.8431	43.8433	38.0647	36.8417	66.2802	43.0082	40.381	22.2997	49.0766	43.7886	29.085	37.258	42.8153	53.5207	47.6963	18.5945	10.2441	13.8032	https://gnps.ucsd.edu/ProteoSAFe/result.jsp?task=4e6f348de3a14b52b519edd142199396&view=view_all_clusters_withID&show=true#{"main.cluster index_lowerinput":"1116.0","main.cluster index_upperinput":"1116.0"}	This Node is a Singleton	N/A	N/A	N/A	10.3393	10.3393
1121	Positive	14.2195	10.5069	4.29357	37.3969	8.61133	16.92	11.6992	15.3027	11.5672	8.59979	11.3481	17.5476	13.3433	174.895	8.01837	16.3147	8.72228	18.0245	7.22874	11.595	9.32491	10.5052	12.4894	9.60338	16.963	14.4973	10.6927	11.5783	6.99102	9.81261	13.9397	8.97205	12.9897	3.83529	18.2185	6.65793	13.7693	40.2995	7.44019	3.22699	3.86327	https://gnps.ucsd.edu/ProteoSAFe/result.jsp?task=4e6f348de3a14b52b519edd142199396&view=view_all_clusters_withID&show=true#{"main.cluster index_lowerinput":"1121.0","main.cluster index_upperinput":"1121.0"}	https://gnps.ucsd.edu/ProteoSAFe/result.jsp?view=network_displayer&componentindex=4&task=4e6f348de3a14b52b519edd142199396&show=true	N/A	N/A	N/A	8.5593	8.5593
1129	Positive	1.65832	0.589024	1.5378	2.01284	2.80691	2.10884	2.60922	2.20256	2.6204	0.382438	0.784955	0.643322	0.889649	3.37261	2.34378	4.79043	2.85901	1.02242	1.04816	1.16061	0.773447	1.2405	1.69036	0.604315	0.769203	2.12837	0.574056	2.21812	3.19957	2.14876	3.25831	1.84115	2.9279	6.19096	5.66374	0.874603	3.13877	1.33821	3.30776	0.78051	0.298023	https://gnps.ucsd.edu/ProteoSAFe/result.jsp?task=4e6f348de3a14b52b519edd142199396&view=view_all_clusters_withID&show=true#{"main.cluster index_lowerinput":"1129.0","main.cluster index_upperinput":"1129.0"}	This Node is a Singleton	N/A	N/A	N/A	10.0503	10.0503
1136	Positive	13.9219	3.0843	12.3386	15.7454	10.5756	10.6685	10.5591	11.6166	8.50955	10.3664	11.5537	10.1442	9.67347	52.1364	9.09944	9.40181	4.81242	10.916	7.36717	6.02315	11.2746	8.78857	8.49262	8.05865	12.9096	7.93975	7.75887	13.1102	8.49895	9.02467	8.40318	10.2634	11.4033	11.1961	5.05595	6.30632	11.2816	22.7073	10.9248	4.10465	2.99666	https://gnps.ucsd.edu/ProteoSAFe/result.jsp?task=4e6f348de3a14b52b519edd142199396&view=view_all_clusters_withID&show=true#{"main.cluster index_lowerinput":"1136.0","main.cluster index_upperinput":"1136.0"}	https://gnps.ucsd.edu/ProteoSAFe/result.jsp?view=network_displayer&componentindex=95&task=4e6f348de3a14b52b519edd142199396&show=true	InChI=1S/C8H24O4Si4/c1-13(2)9-14(3,4)11-16(7,8)12-15(5,6)10-13/h1-8H3	Octamethylcyclotetrasiloxane	0.422211	6.8108	6.8108
1138	Positive	16.3116	12.2239	15.085	25.5959	12.677	17.4272	11.3925	15.3112	11.1532	11.6867	12.2555	21.3094	12.6056	175.797	13.8682	16.3293	13.1982	16.9089	9.48415	13.9652	11.1135	11.2398	12.4102	11.5006	14.5511	13.0282	13.2544	15.23	13.3175	13.8621	13.4753	14.5008	14.042	15.4329	12.1019	12.8446	12.5966	81.2851	9.74253	9.56958	3.78432	https://gnps.ucsd.edu/ProteoSAFe/result.jsp?task=4e6f348de3a14b52b519edd142199396&view=view_all_clusters_withID&show=true#{"main.cluster index_lowerinput":"1138.0","main.cluster index_upperinput":"1138.0"}	https://gnps.ucsd.edu/ProteoSAFe/result.jsp?view=network_displayer&componentindex=95&task=4e6f348de3a14b52b519edd142199396&show=true	InChI=1S/C8H24O4Si4/c1-13(2)9-14(3,4)11-16(7,8)12-15(5,6)10-13/h1-8H3	Octamethylcyclotetrasiloxane	0.414086	7.9553	7.9553
1139	Positive	344.587	167.908	532.307	607.093	321.204	289.063	863.187	342.132	560.875	543.785	264.814	569.323	499.246	392.361	662.978	829.408	329.559	241.804	313.844	356.267	269.477	446.5	247.234	627.107	417.106	551.731	352.302	373.326	285.111	262.04	635.758	494.932	226.444	494.208	485.322	414.906	29.6885	0	297.381	1071.84	74.9046	https://gnps.ucsd.edu/ProteoSAFe/result.jsp?task=4e6f348de3a14b52b519edd142199396&view=view_all_clusters_withID&show=true#{"main.cluster index_lowerinput":"1139.0","main.cluster index_upperinput":"1139.0"}	This Node is a Singleton	N/A	N/A	N/A	7.258	7.258
1148	Positive	6.67316	1.61074	6.74039	10.1201	4.44259	7.33844	5.72628	5.17388	4.53981	6.22035	6.30284	7.75317	4.8925	94.4495	6.5363	6.96135	4.36319	6.42997	2.96526	4.41473	7.29856	2.5977	4.89014	4.25057	6.78764	5.33419	5.33578	5.91635	5.94745	5.96865	4.95866	6.35159	5.9355	4.64741	5.01379	4.51339	6.80944	40.6515	5.30287	3.6231	1.17927	https://gnps.ucsd.edu/ProteoSAFe/result.jsp?task=4e6f348de3a14b52b519edd142199396&view=view_all_clusters_withID&show=true#{"main.cluster index_lowerinput":"1148.0","main.cluster index_upperinput":"1148.0"}	This Node is a Singleton	N/A	N/A	N/A	7.4428	7.4428
1158	Positive	11.1071	6.04725	7.64937	7.4342	8.54619	4.38748	4.64662	5.73305	6.17193	3.94396	6.03922	3.59743	9.13654	12.2159	3.99007	8.41994	5.76335	6.01287	6.15272	4.87091	11.2861	7.49068	6.38106	3.64686	7.89582	7.56799	7.53445	8.85086	6.80743	7.09375	7.47957	7.0624	9.65948	5.29483	8.70813	8.33401	10.6189	14.6134	4.99038	2.9155	0.784168	https://gnps.ucsd.edu/ProteoSAFe/result.jsp?task=4e6f348de3a14b52b519edd142199396&view=view_all_clusters_withID&show=true#{"main.cluster index_lowerinput":"1158.0","main.cluster index_upperinput":"1158.0"}	This Node is a Singleton	N/A	N/A	N/A	8.7393	8.7393
1163	Positive	3.25646	3.90722	3.19803	12.6545	4.77898	13.6357	8.86128	3.49388	9.46521	3.66975	2.43704	3.17394	4.36119	19.4823	15.6245	4.79513	12.9108	12.8705	2.84816	3.15999	3.66247	5.19263	9.77255	2.03483	6.41135	10.3865	3.86159	15.3256	5.75031	4.58013	7.90565	9.40135	7.88429	19.0871	12.0392	2.84718	8.48972	15.8702	16.3659	2.47178	0.64262	https://gnps.ucsd.edu/ProteoSAFe/result.jsp?task=4e6f348de3a14b52b519edd142199396&view=view_all_clusters_withID&show=true#{"main.cluster index_lowerinput":"1163.0","main.cluster index_upperinput":"1163.0"}	This Node is a Singleton	N/A	N/A	N/A	9.1232	9.1232
1166	Positive	3.56909	8.31504	2.75888	11.1219	7.11921	3.68899	10.7215	2.30469	6.67771	1.83809	2.11074	4.68469	2.36703	62.6242	10.3133	10.5328	11.9642	6.1104	5.05248	2.00603	7.67094	2.76993	7.89952	2.00124	2.09577	3.2247	2.70038	4.31311	7.90154	2.85991	7.0102	2.16393	7.29602	3.59992	2.69458	2.0492	6.79465	115.104	10.3338	2.48802	0.703942	https://gnps.ucsd.edu/ProteoSAFe/result.jsp?task=4e6f348de3a14b52b519edd142199396&view=view_all_clusters_withID&show=true#{"main.cluster index_lowerinput":"1166.0","main.cluster index_upperinput":"1166.0"}	This Node is a Singleton	N/A	N/A	N/A	9.0148	9.0148
1169	Positive	1.52885	3.09513	0.729755	2.74279	1.04514	4.11307	1.89102	1.19509	1.83565	0.475502	0.534584	1.02579	2.04217	4.46264	5.48648	2.89258	6.75146	0.99044	1.23426	0.861188	4.49476	1.17206	3.53067	1.03225	1.66745	2.00922	0.996314	1.88606	1.88811	2.74582	2.2361	3.14274	4.17546	4.06376	3.06189	0.393204	3.04358	1.73015	1.79013	0.476867	0.316617	https://gnps.ucsd.edu/ProteoSAFe/result.jsp?task=4e6f348de3a14b52b519edd142199396&view=view_all_clusters_withID&show=true#{"main.cluster index_lowerinput":"1169.0","main.cluster index_upperinput":"1169.0"}	This Node is a Singleton	N/A	N/A	N/A	10.0494	10.0494
1189	Positive	68.2412	27.5551	68.6246	103.447	51.3955	35.2583	134.078	56.1351	68.2103	81.447	33.1346	78.8709	76.947	84.2853	76.0345	128.542	59.2576	27.8091	36.3104	49.9083	38.6998	64.1167	46.7272	93.3314	72.3844	107.598	47.4829	54.5759	54.4282	44.6731	109.665	75.4005	35.0254	82.1735	71.449	50.0679	98.371	0.235287	38.9667	73.0268	14.3289	https://gnps.ucsd.edu/ProteoSAFe/result.jsp?task=4e6f348de3a14b52b519edd142199396&view=view_all_clusters_withID&show=true#{"main.cluster index_lowerinput":"1189.0","main.cluster index_upperinput":"1189.0"}	https://gnps.ucsd.edu/ProteoSAFe/result.jsp?view=network_displayer&componentindex=1&task=4e6f348de3a14b52b519edd142199396&show=true	N/A	N/A	N/A	7.715	7.715
1194	Positive	1.77178	2.03207	1.88623	3.0173	2.31993	1.3585	4.6615	2.17411	2.9889	1.87756	2.29584	3.8431	3.00325	3.2008	1.39866	3.20469	2.22177	2.7542	1.51349	1.82283	1.43973	1.92124	1.92774	1.90367	1.66507	1.4177	2.45867	1.85731	3.40462	2.80921	2.23945	2.37598	2.10544	2.08664	2.35673	3.10444	3.99655	1.92244	1.69067	1.30199	0.849774	https://gnps.ucsd.edu/ProteoSAFe/result.jsp?task=4e6f348de3a14b52b519edd142199396&view=view_all_clusters_withID&show=true#{"main.cluster index_lowerinput":"1194.0","main.cluster index_upperinput":"1194.0"}	This Node is a Singleton	N/A	N/A	N/A	7.1689	7.1689
1201	Positive	24.6274	45.9039	23.8629	31.3251	38.0351	19.4951	7.46505	19.415	32.6427	41.9326	18.089	13.0451	25.3886	27.716	35.1587	32.5876	47.92	13.3331	31.9087	12.9501	35.0399	32.3684	10.9807	43.8677	18.7169	26.3362	34.2219	13.8921	26.5511	47.0451	10.204	7.53894	8.96603	34.459	32.6473	43.042	64.1386	11.2958	10.3844	9.81768	7.76906	https://gnps.ucsd.edu/ProteoSAFe/result.jsp?task=4e6f348de3a14b52b519edd142199396&view=view_all_clusters_withID&show=true#{"main.cluster index_lowerinput":"1201.0","main.cluster index_upperinput":"1201.0"}	This Node is a Singleton	N/A	N/A	N/A	11.4378	11.4378
1209	Positive	1.43952	2.58305	4.08534	3.80723	4.12018	3.3497	1.7096	3.09093	2.99899	2.62074	4.11763	1.45131	2.9992	3.91937	4.71923	4.27709	4.69328	4.65013	2.92146	3.39751	1.41345	2.03278	2.80448	4.02241	4.96182	1.93549	3.04746	4.86104	3.18733	2.43277	3.59759	2.84126	2.19929	3.01385	4.38	6.1697	2.86081	1.83432	4.64446	3.54798	1.31752	https://gnps.ucsd.edu/ProteoSAFe/result.jsp?task=4e6f348de3a14b52b519edd142199396&view=view_all_clusters_withID&show=true#{"main.cluster index_lowerinput":"1209.0","main.cluster index_upperinput":"1209.0"}	This Node is a Singleton	N/A	N/A	N/A	10.4329	10.4329
1214	Positive	10634.5	15045.3	13398.2	13339.8	20314.1	6270.63	16590	9793.29	24537.2	8335.72	18533.5	15738.3	16929.4	8407.18	20653.6	13234.7	23835.7	22968.3	21203.1	15095.4	20017.4	12703.4	13511.5	25001.8	18075.3	13083.6	16583.7	11697.2	9438.41	28858	23895.4	13307.5	9021.69	18942	16076.9	10808.8	26003.1	13376.7	6632.8	23742.7	6510.7	https://gnps.ucsd.edu/ProteoSAFe/result.jsp?task=4e6f348de3a14b52b519edd142199396&view=view_all_clusters_withID&show=true#{"main.cluster index_lowerinput":"1214.0","main.cluster index_upperinput":"1214.0"}	https://gnps.ucsd.edu/ProteoSAFe/result.jsp?view=network_displayer&componentindex=1&task=4e6f348de3a14b52b519edd142199396&show=true	N/A	N/A	N/A	10.8305	10.8305
1225	Positive	37.2377	19.3113	44.9329	52.8373	35.6522	22.5067	30.0814	32.9598	30.5507	36.7753	30.3289	34.2306	33.1559	39.2594	42.3356	53.8982	44.0155	17.6009	19.7465	22.1971	20.2219	28.7503	23.4127	28.3003	27.4052	39.6579	31.8618	37.7374	33.1181	32.8486	53.1686	30.4506	21.3277	33.8438	32.1208	41.8902	187.939	1.90638	12.2611	21.8714	4.02806	https://gnps.ucsd.edu/ProteoSAFe/result.jsp?task=4e6f348de3a14b52b519edd142199396&view=view_all_clusters_withID&show=true#{"main.cluster index_lowerinput":"1225.0","main.cluster index_upperinput":"1225.0"}	https://gnps.ucsd.edu/ProteoSAFe/result.jsp?view=network_displayer&componentindex=18&task=4e6f348de3a14b52b519edd142199396&show=true	N/A	N/A	N/A	7.9323	7.9323
1226	Positive	76.8931	56.4972	95.8126	106.731	69.7665	46.7627	112.516	86.6291	88.8704	134.032	88.2054	113.606	73.0776	118.53	68.1443	104.168	118.486	47.5329	54.7064	46.2156	57.9986	69.9353	63.1663	70.6465	72.7241	97.8642	79.0898	87.0545	86.0185	66.6653	133.821	95.5491	35.4224	89.5169	83.1203	77.773	147.78	1.54362	32.6223	72.5582	29.8422	https://gnps.ucsd.edu/ProteoSAFe/result.jsp?task=4e6f348de3a14b52b519edd142199396&view=view_all_clusters_withID&show=true#{"main.cluster index_lowerinput":"1226.0","main.cluster index_upperinput":"1226.0"}	https://gnps.ucsd.edu/ProteoSAFe/result.jsp?view=network_displayer&componentindex=18&task=4e6f348de3a14b52b519edd142199396&show=true	N/A	N/A	N/A	4.5176	4.5176
1227	Positive	11.4369	0.643232	1.94028	11.2249	23.6907	11.4304	3.7095	1.83867	5.62687	9.97863	6.99862	6.99704	4.70282	6.48965	43.1896	24.4288	9.21919	5.54925	22.2462	23.9026	4.16301	5.47095	5.97931	6.42204	5.99976	26.4993	12.4515	14.8249	5.71217	0.782722	13.0395	4.91482	5.62063	5.96464	5.78906	3.61274	295.992	0	3.99398	33.4446	2.13178	https://gnps.ucsd.edu/ProteoSAFe/result.jsp?task=4e6f348de3a14b52b519edd142199396&view=view_all_clusters_withID&show=true#{"main.cluster index_lowerinput":"1227.0","main.cluster index_upperinput":"1227.0"}	This Node is a Singleton	N/A	N/A	N/A	7.279	7.279
1228	Positive	117.02	43.7436	129.92	190.813	82.3266	79.5852	154.093	85.7124	126.371	156.206	89.9086	138.936	80.079	112.03	106.704	146.974	139.059	51.8797	75.49	55.1124	83.9486	100.444	74.6994	110.206	108.548	113.785	115.411	104.188	77.147	124.198	179.82	80.3254	64.8402	123.866	103.965	106.216	237.356	1.24587	27.7511	99.9729	24.5478	https://gnps.ucsd.edu/ProteoSAFe/result.jsp?task=4e6f348de3a14b52b519edd142199396&view=view_all_clusters_withID&show=true#{"main.cluster index_lowerinput":"1228.0","main.cluster index_upperinput":"1228.0"}	https://gnps.ucsd.edu/ProteoSAFe/result.jsp?view=network_displayer&componentindex=1&task=4e6f348de3a14b52b519edd142199396&show=true	InChI=1S/C13H20O/c1-5-7-11(14)12-10(2)8-6-9-13(12,3)4/h5,7H,6,8-9H2,1-4H3/b7-5+	.beta.-Damascone	0.415641	4.9513	4.9513
1232	Positive	91.1787	36.1867	102.326	142.28	65.5679	62.0684	118.596	62.6742	96.021	117.518	63.9641	107.75	57.8813	85.7942	65.2823	108.83	108.97	36.4689	54.3575	46.5691	65.9201	76.6762	49.7021	72.8216	80.1644	89.1812	82.0222	72.2912	64.0039	104.1	134.858	52.4625	43.6091	96.334	86.844	76.8828	176.117	1.16007	19.3834	72.7907	17.6755	https://gnps.ucsd.edu/ProteoSAFe/result.jsp?task=4e6f348de3a14b52b519edd142199396&view=view_all_clusters_withID&show=true#{"main.cluster index_lowerinput":"1232.0","main.cluster index_upperinput":"1232.0"}	https://gnps.ucsd.edu/ProteoSAFe/result.jsp?view=network_displayer&componentindex=1&task=4e6f348de3a14b52b519edd142199396&show=true	InChI=1S/C13H20O/c1-5-7-11(14)12-10(2)8-6-9-13(12,3)4/h5,7H,6,8-9H2,1-4H3/b7-5+	.beta.-Damascone	0.433395	4.9504	4.9504
1235	Positive	81.2523	33.1622	106.615	139.857	66.6003	50.8482	107.475	62.5517	95.2013	116.832	64.2612	108.066	60.1365	81.6627	69.7113	106.152	102.98	29.7811	49.2534	39.229	68.5943	75.4783	53.2164	76.7234	73.284	87.7021	83.2767	71.8939	54.0905	72.5827	135.196	53.1937	43.4754	93.025	72.2522	66.4084	178.94	0.993814	18.9716	65.1077	18.2589	https://gnps.ucsd.edu/ProteoSAFe/result.jsp?task=4e6f348de3a14b52b519edd142199396&view=view_all_clusters_withID&show=true#{"main.cluster index_lowerinput":"1235.0","main.cluster index_upperinput":"1235.0"}	https://gnps.ucsd.edu/ProteoSAFe/result.jsp?view=network_displayer&componentindex=1&task=4e6f348de3a14b52b519edd142199396&show=true	N/A	N/A	N/A	4.9513	4.9513
1239	Positive	13.4419	14.8217	12.6946	10.6865	11.176	10.0692	8.43809	8.77606	10.0152	12.6525	6.5017	11.6729	11.4687	7.71507	10.028	16.4982	11.079	9.30975	13.446	15.4423	6.50696	12.0975	8.05664	10.4824	10.4343	15.2958	17.2076	10.8893	10.3591	11.3819	11.6897	9.36983	8.20127	8.04786	14.287	15.2278	73.1227	4.09379	50.0213	10.7123	2.19435	https://gnps.ucsd.edu/ProteoSAFe/result.jsp?task=4e6f348de3a14b52b519edd142199396&view=view_all_clusters_withID&show=true#{"main.cluster index_lowerinput":"1239.0","main.cluster index_upperinput":"1239.0"}	This Node is a Singleton	N/A	N/A	N/A	9.071	9.071
1243	Positive	9.71816	0.641985	18.9076	9.38317	6.90461	3.9376	32.0552	10.3325	4.16344	40.1383	3.7148	18.986	5.72386	15.1841	16.7505	18.1885	14.0025	4.79544	4.27176	4.72227	6.74837	3.66106	5.93628	5.49018	4.85478	28.0555	10.9237	10.8568	5.83666	5.04764	28.9046	8.22116	2.71363	6.72079	9.15338	15.1215	53.403	0	9.55829	28.6425	0.931435	https://gnps.ucsd.edu/ProteoSAFe/result.jsp?task=4e6f348de3a14b52b519edd142199396&view=view_all_clusters_withID&show=true#{"main.cluster index_lowerinput":"1243.0","main.cluster index_upperinput":"1243.0"}	This Node is a Singleton	N/A	N/A	N/A	6.3124	6.3124
1245	Positive	25.8142	15.197	34.1423	43.5904	31.2846	14.573	25.2454	26.7071	22.5088	30.6711	26.338	29.8879	26.5051	36.4358	40.1885	48.2762	39.0403	12.4306	17.2333	13.4213	19.7222	18.9535	21.1306	25.209	21.7313	33.9362	26.2868	30.2295	28.933	27.7915	42.2859	26.4777	18.1645	29.2302	26.7402	31.677	171.106	0.770561	10.3517	17.102	2.19724	https://gnps.ucsd.edu/ProteoSAFe/result.jsp?task=4e6f348de3a14b52b519edd142199396&view=view_all_clusters_withID&show=true#{"main.cluster index_lowerinput":"1245.0","main.cluster index_upperinput":"1245.0"}	https://gnps.ucsd.edu/ProteoSAFe/result.jsp?view=network_displayer&componentindex=1&task=4e6f348de3a14b52b519edd142199396&show=true	InChI=1S/C13H20O/c1-5-7-11(14)12-10(2)8-6-9-13(12,3)4/h5,7H,6,8-9H2,1-4H3/b7-5+	.beta.-Damascone	0.413232	7.9311	7.9311
1246	Positive	156.856	70.9031	175.565	248.456	137.703	92.1005	271.462	139.026	160.754	199.652	87.5481	185.326	193.143	224.152	180.077	274.791	154.666	78.6815	79.6736	122.901	102.405	139.411	118.928	218.046	154.594	266.289	122.236	124.215	144.088	120.492	265.103	193.918	88.2894	191.236	166.894	142.918	233.627	1.08485	87.4258	173.924	38.2806	https://gnps.ucsd.edu/ProteoSAFe/result.jsp?task=4e6f348de3a14b52b519edd142199396&view=view_all_clusters_withID&show=true#{"main.cluster index_lowerinput":"1246.0","main.cluster index_upperinput":"1246.0"}	https://gnps.ucsd.edu/ProteoSAFe/result.jsp?view=network_displayer&componentindex=1&task=4e6f348de3a14b52b519edd142199396&show=true	N/A	N/A	N/A	7.6978	7.6978
1251	Positive	64.1132	48.9929	165.527	222.127	187.295	102.426	134.521	135.025	147.712	117.705	78.4817	67.1494	194.875	162.391	173.262	187.945	156.709	74.5561	63.6732	91.6892	56.5207	80.5342	112.792	203.823	134.384	263.928	96.4669	113.444	135.829	72.2341	161.335	276.389	67.5507	97.6095	130.625	87.9008	112.272	0	53.4007	105.702	25.5045	https://gnps.ucsd.edu/ProteoSAFe/result.jsp?task=4e6f348de3a14b52b519edd142199396&view=view_all_clusters_withID&show=true#{"main.cluster index_lowerinput":"1251.0","main.cluster index_upperinput":"1251.0"}	This Node is a Singleton	InChI=1S/C22H43NO/c1-2-3-4-5-6-7-8-9-10-11-12-13-14-15-16-17-18-19-20-21-22(23)24/h9-10H,2-8,11-21H2,1H3,(H2,23,24)/b10-9-	Spectral Match to 13-Docosenamide, (Z)- from NIST14	0.757535	8.5192	8.5192
1253	Positive	414.944	270.061	393.977	346.948	323.062	358.536	302.397	384.423	359.685	327.716	368.035	357.752	402.974	300.187	380.127	387.027	300.108	387.04	368.34	300.63	377.327	352.063	361.779	262.983	360.179	382.337	414.469	383.062	433.406	392.125	371.86	370.567	398.158	370.435	407.89	456.899	343.028	264.884	299.73	251.668	128.704	https://gnps.ucsd.edu/ProteoSAFe/result.jsp?task=4e6f348de3a14b52b519edd142199396&view=view_all_clusters_withID&show=true#{"main.cluster index_lowerinput":"1253.0","main.cluster index_upperinput":"1253.0"}	This Node is a Singleton	N/A	N/A	N/A	7.0186	7.0186
1259	Positive	247.211	106.744	267.646	144.977	52.0504	29.639	38.2394	234.341	82.2315	170.321	151.215	59.5246	218.474	4.31796	259.142	94.2619	64.2713	103.351	101.291	140.511	51.3732	149.003	18.4704	283.935	164.333	43.4993	230.798	140.046	39.0122	61.2459	38.6056	189.726	34.1102	21.46	111.296	401.008	203.482	38.1567	95.3396	224.241	46.2797	https://gnps.ucsd.edu/ProteoSAFe/result.jsp?task=4e6f348de3a14b52b519edd142199396&view=view_all_clusters_withID&show=true#{"main.cluster index_lowerinput":"1259.0","main.cluster index_upperinput":"1259.0"}	https://gnps.ucsd.edu/ProteoSAFe/result.jsp?view=network_displayer&componentindex=4&task=4e6f348de3a14b52b519edd142199396&show=true	N/A	N/A	N/A	10.2402	10.2402
1260	Positive	0	0	7.21606	0	0	1.02272	0	0	0	0	0	0	0	0	0	0	0	0	0	0	1.21116	0	0.726111	0	0	0	1.17401	0	0	0.894006	0	0	0	0	0	0	139.659	0	0	10.161	1.05148	https://gnps.ucsd.edu/ProteoSAFe/result.jsp?task=4e6f348de3a14b52b519edd142199396&view=view_all_clusters_withID&show=true#{"main.cluster index_lowerinput":"1260.0","main.cluster index_upperinput":"1260.0"}	This Node is a Singleton	N/A	N/A	N/A	0.4819	0.4819
1261	Positive	44.1894	38.9143	56.1661	36.2266	19.7091	74.0655	40.1371	33.1376	28.4476	38.5896	37.4142	29.3437	24.4258	19.7415	17.2931	22.5328	19.1306	44.7799	37.2215	18.2779	30.6716	40.4317	18.3895	216.411	21.95	20.7716	42.3958	38.7282	30.0834	41.3243	42.2621	17.5049	44.5448	39.3911	28.7326	27.8663	279.419	5.78168	28.0871	25.7101	15.6871	https://gnps.ucsd.edu/ProteoSAFe/result.jsp?task=4e6f348de3a14b52b519edd142199396&view=view_all_clusters_withID&show=true#{"main.cluster index_lowerinput":"1261.0","main.cluster index_upperinput":"1261.0"}	This Node is a Singleton	N/A	N/A	N/A	8.5242	8.5242
1263	Positive	1.84051	1.40733	4.19612	6.44786	4.38958	1.45432	8.68171	3.51252	4.72842	4.22404	3.83231	5.20994	4.30015	6.6125	7.78274	10.0914	4.55453	1.99798	1.04252	6.34605	1.85751	3.12045	3.25252	6.0268	2.90929	9.12598	2.28017	3.04343	2.53047	2.76681	5.97944	4.99083	1.70877	2.14739	4.07115	3.48052	88.8364	0.475287	3.53934	11.5277	1.14659	https://gnps.ucsd.edu/ProteoSAFe/result.jsp?task=4e6f348de3a14b52b519edd142199396&view=view_all_clusters_withID&show=true#{"main.cluster index_lowerinput":"1263.0","main.cluster index_upperinput":"1263.0"}	This Node is a Singleton	N/A	N/A	N/A	7.2622	7.2622
1267	Positive	63.4127	12.2697	74.3331	93.0894	41.3044	39.1588	72.4671	36.7215	56.9335	80.2392	49.906	62.8425	22.0804	38.2621	53.4005	73.5138	58.9802	18.5493	24.4179	21.0806	47.6029	50.2374	29.0239	55.8645	47.302	52.6105	59.0264	46.636	20.9656	30.5064	86.5437	19.1914	30.3822	60.3014	47.9342	48.0723	102.08	0.894829	10.1877	47.6203	12.3597	https://gnps.ucsd.edu/ProteoSAFe/result.jsp?task=4e6f348de3a14b52b519edd142199396&view=view_all_clusters_withID&show=true#{"main.cluster index_lowerinput":"1267.0","main.cluster index_upperinput":"1267.0"}	This Node is a Singleton	N/A	N/A	N/A	4.9507	4.9507
1269	Positive	6.59	1.08842	19.3402	11.2672	5.69423	3.14539	16.312	5.15647	6.44718	11.1172	4.63874	17.5087	8.80847	8.44686	38.6817	31.7938	7.79466	1.9219	4.16139	7.68553	3.38072	5.796	5.3156	9.6977	9.12113	17.3402	6.09144	8.29091	3.70404	5.39713	11.0309	5.01647	3.80413	8.14502	10.6059	8.19169	79.7516	0	14.2874	38.395	0.198254	https://gnps.ucsd.edu/ProteoSAFe/result.jsp?task=4e6f348de3a14b52b519edd142199396&view=view_all_clusters_withID&show=true#{"main.cluster index_lowerinput":"1269.0","main.cluster index_upperinput":"1269.0"}	This Node is a Singleton	N/A	N/A	N/A	7.3611	7.3611
1276	Positive	103.48	134.973	73.8006	91.0501	67.3638	131.503	72.0079	105.483	98.2861	70.1148	118.67	151.951	48.2031	293.574	120.821	87.7351	90.2795	112.137	86.8845	73.6112	124.663	70.9482	44.4459	156.501	80.1406	200.651	96.254	81.3311	103.865	81.7879	86.6138	74.5936	142.456	63.4952	65.5782	85.6211	53.0492	8.83675	35.2913	106.94	30.531	https://gnps.ucsd.edu/ProteoSAFe/result.jsp?task=4e6f348de3a14b52b519edd142199396&view=view_all_clusters_withID&show=true#{"main.cluster index_lowerinput":"1276.0","main.cluster index_upperinput":"1276.0"}	https://gnps.ucsd.edu/ProteoSAFe/result.jsp?view=network_displayer&componentindex=57&task=4e6f348de3a14b52b519edd142199396&show=true	1S/C19H38N2O3/c1-4-5-6-7-8-9-10-11-12-14-18(22)20-15-13-16-21(2,3)17-19(23)24/h4-17H2,1-3H3,(H-,20,22,23,24)/p+1	Massbank: Lauramidopropyl betaine|3-(Dodecanoylamino)propyl(carboxymethyl)dimethylammonium|carboxymethyl-[3-(dodecanoylamino)propyl]-dimethylazanium	0.442813	5.0857	5.0857
1278	Positive	0.363425	0.207922	0.747382	0.325505	0	0.186133	0.71164	0.242023	0.228524	0	0	0.765327	0.631045	0	0	0	1.14579	0.341116	0	0.222098	0	0	0.467381	0.290779	0.246364	1.30829	0.297134	0	0	0.317021	0.210968	0.811769	0	1.35828	0.488841	0.89635	83.2336	0	1.24821	0.432951	0.0758873	https://gnps.ucsd.edu/ProteoSAFe/result.jsp?task=4e6f348de3a14b52b519edd142199396&view=view_all_clusters_withID&show=true#{"main.cluster index_lowerinput":"1278.0","main.cluster index_upperinput":"1278.0"}	This Node is a Singleton	N/A	N/A	N/A	9.0607	9.0607
1281	Positive	1546.68	1319.68	1607.71	1485.08	1181.54	1580.02	1685.92	1547.85	1636.13	1578.73	1531.18	1757.35	1616.94	1171.16	1337.54	1524.87	1214.64	1690.13	1798.82	1183.03	1613.81	1665.74	919.217	1572.95	1778.44	1217.83	1635.87	1596.98	1378.99	1509.31	1652.02	1309.84	1619.9	1833.68	1404.86	1605.56	76.3442	0	715.295	1270.86	392.707	https://gnps.ucsd.edu/ProteoSAFe/result.jsp?task=4e6f348de3a14b52b519edd142199396&view=view_all_clusters_withID&show=true#{"main.cluster index_lowerinput":"1281.0","main.cluster index_upperinput":"1281.0"}	This Node is a Singleton	N/A	N/A	N/A	0.4362	0.4362
1282	Positive	17.9261	5.57981	15.8736	28.5597	13.0331	13.6028	15.6436	16.2808	8.62601	18.7784	11.7564	21.937	15.6667	11.4498	24.8792	36.0529	21.7372	3.60488	5.96781	8.25502	7.38481	12.158	6.30689	13.6854	9.50851	24.885	12.4129	17.7522	11.3267	11.337	30.9451	9.79769	7.34588	19.8199	18.1352	16.5285	120.872	0	4.85933	9.99377	1.10149	https://gnps.ucsd.edu/ProteoSAFe/result.jsp?task=4e6f348de3a14b52b519edd142199396&view=view_all_clusters_withID&show=true#{"main.cluster index_lowerinput":"1282.0","main.cluster index_upperinput":"1282.0"}	This Node is a Singleton	N/A	N/A	N/A	7.9296	7.9296
1291	Positive	167.293	121.736	137.417	158.751	53.6654	68.5022	171.582	169.399	86.9878	133.643	48.3566	245.016	111.069	73.1582	77.6937	98.2081	101.896	98.8162	157.106	141.725	71.3511	129.383	107.747	72.658	55.2863	90.6935	91.8188	160.742	128.443	100.543	76.9994	52.5138	97.1809	132.286	103.516	203.141	61.0613	115.113	189.199	78.529	62.3056	https://gnps.ucsd.edu/ProteoSAFe/result.jsp?task=4e6f348de3a14b52b519edd142199396&view=view_all_clusters_withID&show=true#{"main.cluster index_lowerinput":"1291.0","main.cluster index_upperinput":"1291.0"}	This Node is a Singleton	N/A	N/A	N/A	0.4299	0.4299
1295	Positive	42.9604	42.2701	81.4475	40.828	19.3796	74.9435	30.068	42.1177	24.6668	34.6408	31.0744	19.8036	33.9845	27.3544	20.7854	43.9684	22.8379	36.2671	31.3281	28.1526	28.3261	37.5349	21.5824	187.335	26.946	27.7811	42.1459	35.588	40.241	39.6139	46.1405	18.881	55.7027	33.8184	42.757	33.6309	245.544	2.45888	27.6857	34.475	13.9401	https://gnps.ucsd.edu/ProteoSAFe/result.jsp?task=4e6f348de3a14b52b519edd142199396&view=view_all_clusters_withID&show=true#{"main.cluster index_lowerinput":"1295.0","main.cluster index_upperinput":"1295.0"}	https://gnps.ucsd.edu/ProteoSAFe/result.jsp?view=network_displayer&componentindex=85&task=4e6f348de3a14b52b519edd142199396&show=true	InChI=1S/C24H38O4/c1-19(2)13-7-5-11-17-27-23(25)21-15-9-10-16-22(21)24(26)28-18-12-6-8-14-20(3)4/h9-10,15-16,19-20H,5-8,11-14,17-18H2,1-4H3	Spectral Match to Diisooctyl phthalate from NIST14	0.901898	8.5254	8.5254
1314	Positive	1.793	0	5.16777	2.41903	1.09927	0.653192	10.671	1.60106	3.45664	15.8817	0.456995	5.16196	2.07212	5.56075	5.77753	4.73644	3.62601	0.358115	1.12744	1.34218	2.12218	1.26415	1.83995	1.421	0.514309	9.81339	2.61549	4.41538	1.29976	1.01389	10.5526	2.43613	0.294589	1.34018	3.84056	4.51479	23.7417	0	3.44395	9.67234	0	https://gnps.ucsd.edu/ProteoSAFe/result.jsp?task=4e6f348de3a14b52b519edd142199396&view=view_all_clusters_withID&show=true#{"main.cluster index_lowerinput":"1314.0","main.cluster index_upperinput":"1314.0"}	This Node is a Singleton	N/A	N/A	N/A	6.3158	6.3158
1315	Positive	3.42211	0.884753	6.39274	2.70597	2.84933	0	3.28512	5.49752	0.513766	7.06382	0.847969	7.07946	8.96414	7.8312	5.69529	5.19454	5.91212	0	0.655299	0.978923	0.687507	0.306997	0.657376	2.03144	1.02409	7.93737	0.457952	3.39721	1.64123	4.35168	9.05917	8.56199	2.94008	0.164839	6.2008	6.0202	53.4966	0	1.3705	1.21437	0.594048	https://gnps.ucsd.edu/ProteoSAFe/result.jsp?task=4e6f348de3a14b52b519edd142199396&view=view_all_clusters_withID&show=true#{"main.cluster index_lowerinput":"1315.0","main.cluster index_upperinput":"1315.0"}	This Node is a Singleton	N/A	N/A	N/A	8.7177	8.7177
1316	Positive	77.0991	73.9917	90.1179	62.488	17.0906	50.5167	65.8146	31.9801	40.4157	35.5864	46.3986	75.0813	39.083	56.5173	21.0116	84.3144	42.8622	35.8078	47.0207	35.2388	24.7224	59.6578	22.799	15.3359	49.4579	32.726	46.4224	38.3676	57.6443	38.5691	144.666	35.6295	31.7968	58.2522	25.5299	44.4333	27.5843	0	29.2983	107.601	17.8741	https://gnps.ucsd.edu/ProteoSAFe/result.jsp?task=4e6f348de3a14b52b519edd142199396&view=view_all_clusters_withID&show=true#{"main.cluster index_lowerinput":"1316.0","main.cluster index_upperinput":"1316.0"}	This Node is a Singleton	N/A	N/A	N/A	6.2963	6.2963
1320	Positive	28.7892	12.4473	29.7008	911.457	26.0829	36.6363	223.14	21.9293	42.4922	62.9814	45.5383	70.0172	39.1982	36.9008	29.8559	29.0656	46.9869	30.9145	39.7437	30.3788	34.0215	28.0562	1072.14	27.8958	25.6704	203.916	39.0156	35.5358	40.3307	34.6666	574.992	18.0195	58.812	43.6013	29.4222	24.9224	35.0309	2.86864	30.2286	27.4228	9.50351	https://gnps.ucsd.edu/ProteoSAFe/result.jsp?task=4e6f348de3a14b52b519edd142199396&view=view_all_clusters_withID&show=true#{"main.cluster index_lowerinput":"1320.0","main.cluster index_upperinput":"1320.0"}	https://gnps.ucsd.edu/ProteoSAFe/result.jsp?view=network_displayer&componentindex=20&task=4e6f348de3a14b52b519edd142199396&show=true	1S/C13H29N/c1-3-4-5-6-7-8-9-10-11-12-13-14-2/h14H,3-13H2,1-2H3	Massbank:AU285006 N-Methyldodecylamine|N-methyldodecan-1-amine	0.906981	5.0077	5.0077
1325	Positive	35.9421	48.8057	80.9727	17.6786	35.1472	50.7186	93.0284	28.159	55.3684	54.2131	53.5826	65.0946	89.7195	74.1184	60.8391	27.7577	33.7319	47.868	26.7149	64.0563	68.3857	34.7164	28.357	39.8257	18.2304	22.355	52.1415	48.1195	59.6154	70.544	49.5592	76.6011	51.2208	49.5963	26.822	19.695	72.7143	15.3218	25.2804	27.3589	15.8491	https://gnps.ucsd.edu/ProteoSAFe/result.jsp?task=4e6f348de3a14b52b519edd142199396&view=view_all_clusters_withID&show=true#{"main.cluster index_lowerinput":"1325.0","main.cluster index_upperinput":"1325.0"}	This Node is a Singleton	InChI=1S/C8H8O5/c1-13-8(12)4-2-5(9)7(11)6(10)3-4/h2-3,9-11H,1H3	Methyl gallate	0.483754	10.5831	10.5831
1335	Positive	48.5129	43.257	87.308	35.8187	31.0015	75.9623	41.0897	38.7193	30.8673	39.5193	32.0028	28.8792	39.0195	31.2069	31.4112	46.1532	30.4742	49.4476	46.1838	32.7573	38.2336	46.6555	29.5872	192.442	35.4561	30.9269	45.8626	42.9045	51.1156	50.2566	48.4989	24.453	59.104	38.7934	29.4753	48.1867	280.064	5.05607	41.2219	37.8765	13.0627	https://gnps.ucsd.edu/ProteoSAFe/result.jsp?task=4e6f348de3a14b52b519edd142199396&view=view_all_clusters_withID&show=true#{"main.cluster index_lowerinput":"1335.0","main.cluster index_upperinput":"1335.0"}	https://gnps.ucsd.edu/ProteoSAFe/result.jsp?view=network_displayer&componentindex=1&task=4e6f348de3a14b52b519edd142199396&show=true	InChI=1S/C20H30O4/c1-4-7-11-16(6-3)15-24-20(22)18-13-10-9-12-17(18)19(21)23-14-8-5-2/h9-10,12-13,16H,4-8,11,14-15H2,1-3H3	Butyl 2-ethylhexyl phthalate	0.856894	8.5249	8.5249
1341	Positive	146.627	110.481	156.378	121.687	132.638	128.489	107.873	149.844	106.741	101.865	108.064	84.3836	129.122	100.045	122.571	124.098	136.099	114.549	102.977	101.134	97.148	128.412	86.5514	138.89	127.407	125.119	133.712	124.926	120.027	105.193	126.695	128.174	130.951	105.571	131.275	104.659	105.211	27.1376	98.1463	102.481	38.4275	https://gnps.ucsd.edu/ProteoSAFe/result.jsp?task=4e6f348de3a14b52b519edd142199396&view=view_all_clusters_withID&show=true#{"main.cluster index_lowerinput":"1341.0","main.cluster index_upperinput":"1341.0"}	This Node is a Singleton	N/A	N/A	N/A	10.3697	10.3697
1343	Positive	34.0874	6.59827	43.5623	51.6846	13.2042	7.9925	102.48	19.8457	25.5015	32.6259	11.4745	28.2998	30.4045	21.4985	47.4785	67.1924	13.8875	6.45834	11.2541	22.2537	7.4233	25.4357	7.70881	48.5678	28.9634	36.5159	20.0923	18.9768	13.5714	12.9982	56.3458	26.6657	10.1703	41.0203	23.1761	18.9595	41.1797	0	17.974	70.6197	2.16552	https://gnps.ucsd.edu/ProteoSAFe/result.jsp?task=4e6f348de3a14b52b519edd142199396&view=view_all_clusters_withID&show=true#{"main.cluster index_lowerinput":"1343.0","main.cluster index_upperinput":"1343.0"}	This Node is a Singleton	N/A	N/A	N/A	7.0399	7.0399
1344	Positive	84.0563	48.2269	80.9046	190.189	65.8288	88.3249	47.519	73.2828	38.7437	34.4337	35.3768	73.0239	79.9011	465.963	68.8553	86.6327	70.0094	97.754	38.9655	49.3332	54.8958	61.2121	70.392	43.9317	68.7486	83.1228	61.8659	92.7635	81.23	70.1425	64.5261	54.3408	71.9234	48.9323	68.216	61.2826	62.0192	479.322	56.1896	38.8731	15.8684	https://gnps.ucsd.edu/ProteoSAFe/result.jsp?task=4e6f348de3a14b52b519edd142199396&view=view_all_clusters_withID&show=true#{"main.cluster index_lowerinput":"1344.0","main.cluster index_upperinput":"1344.0"}	https://gnps.ucsd.edu/ProteoSAFe/result.jsp?view=network_displayer&componentindex=11&task=4e6f348de3a14b52b519edd142199396&show=true	N/A	N/A	N/A	10.0484	10.0484
1347	Positive	28.6313	60.8818	36.1006	46.5446	25.1351	66.1189	50.5613	71.047	57.3774	45.6876	58.1688	92.6472	83.4309	51.0707	74.4436	105.532	68.6464	90.4111	89.4704	46.1105	65.4389	115.376	55.5243	48.7727	140.495	74.7861	46.1331	110.626	80.5276	31.4335	28.7633	79.439	44.5244	32.1599	94.9712	45.3858	103.181	0	105.402	55.4611	33.144	https://gnps.ucsd.edu/ProteoSAFe/result.jsp?task=4e6f348de3a14b52b519edd142199396&view=view_all_clusters_withID&show=true#{"main.cluster index_lowerinput":"1347.0","main.cluster index_upperinput":"1347.0"}	This Node is a Singleton	N/A	N/A	N/A	8.3352	8.3352
1353	Positive	10.8979	37.102	101.658	89.0839	95.1828	82.1065	12.1071	56.7668	36.6552	66.0292	87.421	42.4782	51.081	67.6267	102.402	9.76857	56.3595	21.0285	85.6654	56.9848	94.305	83.6477	85.8254	123.859	46.3062	37.3178	55.065	43.371	36.5066	18.9323	93.0974	49.3393	41.7089	71.7897	63.6179	49.476	117.377	8.05488	13.4452	42.0154	6.88549	https://gnps.ucsd.edu/ProteoSAFe/result.jsp?task=4e6f348de3a14b52b519edd142199396&view=view_all_clusters_withID&show=true#{"main.cluster index_lowerinput":"1353.0","main.cluster index_upperinput":"1353.0"}	This Node is a Singleton	N/A	N/A	N/A	10.6139	10.6139
1355	Positive	101	109.027	107.388	101.952	164.649	84.7698	119.28	186.558	88.3855	148.175	232.865	116.836	119.078	128.001	99.3835	181.905	190.35	120.668	98.5531	289.348	97.2126	128.347	186.38	97.3963	380.316	148.689	135.194	105.077	261.507	164.991	99.994	100.542	110.127	111.585	112.716	107.474	35.3467	13.1572	90.4347	80.2008	47.1141	https://gnps.ucsd.edu/ProteoSAFe/result.jsp?task=4e6f348de3a14b52b519edd142199396&view=view_all_clusters_withID&show=true#{"main.cluster index_lowerinput":"1355.0","main.cluster index_upperinput":"1355.0"}	This Node is a Singleton	N/A	N/A	N/A	2.8961	2.8961
1357	Positive	61.9241	40.3885	56.5373	61.1284	75.6202	87.448	40.2689	35.2969	68.7136	66.5743	50.5677	71.0822	80.1749	51.9246	100.37	84.0735	46.6534	85.3686	92.815	47.3164	55.6394	68.3983	40.9016	85.7666	60.6327	72.1497	77.1824	80.0815	56.1765	43.0304	84.686	45.7388	69.0421	63.5401	74.1232	60.0413	39.6809	1.50864	39.3926	145.297	19.5774	https://gnps.ucsd.edu/ProteoSAFe/result.jsp?task=4e6f348de3a14b52b519edd142199396&view=view_all_clusters_withID&show=true#{"main.cluster index_lowerinput":"1357.0","main.cluster index_upperinput":"1357.0"}	https://gnps.ucsd.edu/ProteoSAFe/result.jsp?view=network_displayer&componentindex=1&task=4e6f348de3a14b52b519edd142199396&show=true	N/A	N/A	N/A	7.8285	7.8285
1358	Positive	35.5542	20.8728	96.3772	97.7163	109.977	64.3195	74.6165	83.6497	83.1812	44.0473	42.5562	45.085	94.9011	104.329	81.8799	104.65	91.7619	43.3305	24.2364	62.8115	14.4647	48.2506	57.6914	134.059	67.8793	138.709	31.7779	49.7563	67.8191	22.0338	84.9317	161.996	31.1218	74.4228	58.1891	65.3017	82.4317	0	34.7909	58.5588	17.711	https://gnps.ucsd.edu/ProteoSAFe/result.jsp?task=4e6f348de3a14b52b519edd142199396&view=view_all_clusters_withID&show=true#{"main.cluster index_lowerinput":"1358.0","main.cluster index_upperinput":"1358.0"}	https://gnps.ucsd.edu/ProteoSAFe/result.jsp?view=network_displayer&componentindex=1&task=4e6f348de3a14b52b519edd142199396&show=true	InChI=1S/C22H39NO/c1-4-5-6-7-8-9-10-11-12-13-14-15-16-17-18-19-22(24)23-20-21(2)3/h8-9,16-19,21H,4-7,10-15,20H2,1-3H3,(H,23,24)/b9-8-,17-16+,19-18+	(2E,4E,12Z)-N-(2-methylpropyl)octadeca-2,4,12-trienamide	0.551362	7.9125	7.9125
1359	Positive	85.7468	88.8966	167.8	104.458	188.873	147.643	43.3986	78.1908	79.5691	142.191	40.1557	554.272	202.264	96.651	94.225	174.551	40.3231	90.6393	113.063	64.2163	152.112	449.312	105.561	29.5928	184.977	66.3993	116.741	168.999	87.874	82.4787	66.6127	100.718	171.246	118.512	156.248	207.986	204.094	83.358	88.941	165.25	52.3828	https://gnps.ucsd.edu/ProteoSAFe/result.jsp?task=4e6f348de3a14b52b519edd142199396&view=view_all_clusters_withID&show=true#{"main.cluster index_lowerinput":"1359.0","main.cluster index_upperinput":"1359.0"}	https://gnps.ucsd.edu/ProteoSAFe/result.jsp?view=network_displayer&componentindex=4&task=4e6f348de3a14b52b519edd142199396&show=true	N/A	N/A	N/A	8.7641	8.7641
1362	Positive	57.4198	52.7466	32.7515	38.6448	25.2535	50.8391	35.4156	37.9701	50.4092	28.7013	58.6523	70.6463	27.3353	159.557	72.7427	49.5865	40.6215	87.7408	40.0501	30.8081	61.6313	27.7908	22.7703	79.6624	40.3204	148.953	33.6104	40.4171	53.3942	22.8171	32.6589	40.2053	61.3763	35.6032	25.8029	38.8563	24.8273	4.08783	15.1009	52.0051	13.7334	https://gnps.ucsd.edu/ProteoSAFe/result.jsp?task=4e6f348de3a14b52b519edd142199396&view=view_all_clusters_withID&show=true#{"main.cluster index_lowerinput":"1362.0","main.cluster index_upperinput":"1362.0"}	https://gnps.ucsd.edu/ProteoSAFe/result.jsp?view=network_displayer&componentindex=57&task=4e6f348de3a14b52b519edd142199396&show=true	1S/C21H42N2O3/c1-4-5-6-7-8-9-10-11-12-13-14-16-20(24)22-17-15-18-23(2,3)19-21(25)26/h4-19H2,1-3H3,(H-,22,24,25,26)/p+1	Massbank: Myristamidopropyl betaine|carboxymethyl-dimethyl-[3-(tetradecanoylamino)propyl]azanium	0.41423	5.6787	5.6787
1363	Positive	338.075	214.625	268.09	291.767	190.063	226.153	273.867	209.192	242.797	369.52	223.877	273.177	335.203	230.254	211.084	321.341	208.227	321.057	258.264	170.865	231.725	296.117	197.228	198.001	289.379	213.51	259.072	297.449	229.121	258.198	255.167	224.047	239.107	287.602	229.124	257.043	167.039	73.3269	171.002	176.118	65.4745	https://gnps.ucsd.edu/ProteoSAFe/result.jsp?task=4e6f348de3a14b52b519edd142199396&view=view_all_clusters_withID&show=true#{"main.cluster index_lowerinput":"1363.0","main.cluster index_upperinput":"1363.0"}	This Node is a Singleton	N/A	N/A	N/A	7.1367	7.1367
1365	Positive	46.678	35.1193	44.6309	85.69	42.1349	55.1249	34.9902	49.5961	37.3273	34.2184	36.1889	54.9916	42.9919	588.554	52.5873	61.6623	40.9586	50.9357	27.3751	41.9785	39.1217	40.0267	43.0109	37.672	46.8386	46.3269	43.8773	49.1726	42.1429	41.5686	45.1129	42.96	43.5484	46.1603	44.5452	44.572	38.2148	322.251	35.2767	24.4798	14.343	https://gnps.ucsd.edu/ProteoSAFe/result.jsp?task=4e6f348de3a14b52b519edd142199396&view=view_all_clusters_withID&show=true#{"main.cluster index_lowerinput":"1365.0","main.cluster index_upperinput":"1365.0"}	https://gnps.ucsd.edu/ProteoSAFe/result.jsp?view=network_displayer&componentindex=4&task=4e6f348de3a14b52b519edd142199396&show=true	N/A	N/A	N/A	7.9547	7.9547
1374	Positive	53.5696	60.5948	67.1845	59.3826	63.5573	64.3773	47.4465	68.7274	40.9974	44.8321	35.9323	57.4923	71.4464	66.7106	59.7676	85.0662	71.1422	48.7583	26.7266	54.1626	27.7137	70.7148	63.8087	43.0956	80.8728	83.9346	72.3109	85.9044	56.1838	55.0684	52.6386	58.8473	89.5667	57.436	56.0947	105.075	71.7662	106.047	46.4355	30.0631	23.9633	https://gnps.ucsd.edu/ProteoSAFe/result.jsp?task=4e6f348de3a14b52b519edd142199396&view=view_all_clusters_withID&show=true#{"main.cluster index_lowerinput":"1374.0","main.cluster index_upperinput":"1374.0"}	This Node is a Singleton	N/A	N/A	N/A	7.877	7.877
1375	Positive	66.878	43.5175	56.8788	65.9752	69.7834	82.4623	40.9015	36.4603	68.1077	60.3501	55.544	72.1926	76.3802	53.1619	97.1323	83.7929	48.6975	85.7588	84.7473	43.8269	60.3153	68.1997	42.5062	77.1896	63.3941	65.2392	71.5783	84.9401	62.3676	45.4175	81.7591	45.1803	76.2884	66.9967	71.9863	59.6596	41.2333	0.96547	37.566	128.911	20.0937	https://gnps.ucsd.edu/ProteoSAFe/result.jsp?task=4e6f348de3a14b52b519edd142199396&view=view_all_clusters_withID&show=true#{"main.cluster index_lowerinput":"1375.0","main.cluster index_upperinput":"1375.0"}	https://gnps.ucsd.edu/ProteoSAFe/result.jsp?view=network_displayer&componentindex=1&task=4e6f348de3a14b52b519edd142199396&show=true	N/A	N/A	N/A	7.8364	7.8364
1377	Positive	62.2041	38.1012	50.0446	58.6886	54.5046	63.7988	32.8163	35.4572	55.0963	45.6351	45.1112	66.5933	68.2937	47.9098	85.8153	68.8741	43.2462	68.3285	68.1475	40.2149	51.2875	62.1567	34.8076	55.9649	54.4962	52.8765	58.3032	71.822	49.0602	36.1422	70.6933	41.6839	64.9835	55.2898	52.866	49.8256	38.9115	1.20573	31.7199	101.537	17.2359	https://gnps.ucsd.edu/ProteoSAFe/result.jsp?task=4e6f348de3a14b52b519edd142199396&view=view_all_clusters_withID&show=true#{"main.cluster index_lowerinput":"1377.0","main.cluster index_upperinput":"1377.0"}	https://gnps.ucsd.edu/ProteoSAFe/result.jsp?view=network_displayer&componentindex=1&task=4e6f348de3a14b52b519edd142199396&show=true	N/A	N/A	N/A	7.8434	7.8434
1384	Positive	4654.7	4681.08	4633.34	4787.2	3978.32	4871.78	5127.46	4633.77	4800.2	5013.93	4884.18	6241.01	4749.34	4220.75	4110.36	4656.57	4085.96	5462.12	5613.21	4070.76	5083.11	5161.98	3595	5063.07	5491.48	4187.16	5156.75	5242.97	4693.75	4769.16	4563.79	4494.87	5094.07	5405.07	4696.56	4899.53	17.7974	0	4679.68	5206.5	2082.47	https://gnps.ucsd.edu/ProteoSAFe/result.jsp?task=4e6f348de3a14b52b519edd142199396&view=view_all_clusters_withID&show=true#{"main.cluster index_lowerinput":"1384.0","main.cluster index_upperinput":"1384.0"}	This Node is a Singleton	N/A	N/A	N/A	3.1515	3.1515
1389	Positive	34.7463	27.1148	32.773	30.0291	33.7343	31.6786	30.9038	27.0114	26.2348	30.4644	31.5356	25.6528	34.0712	26.2061	31.7134	28.9315	24.5626	31.3683	29.5541	27.0601	30.9037	27.0484	29.2844	25.373	27.7612	25.8419	26.8873	33.6297	29.5319	33.5842	29.3546	27.8741	31.4543	30.3376	31.6997	36.9098	35.2845	14.0824	23.2502	30.5391	10.4631	https://gnps.ucsd.edu/ProteoSAFe/result.jsp?task=4e6f348de3a14b52b519edd142199396&view=view_all_clusters_withID&show=true#{"main.cluster index_lowerinput":"1389.0","main.cluster index_upperinput":"1389.0"}	This Node is a Singleton	N/A	N/A	N/A	3.7434	3.7434
1392	Positive	68.0748	5.01047	87.7824	100.542	3.86032	8.53803	8.04998	151.338	7.11917	151.183	60.8577	8.69209	76.5882	3.98992	4.05964	145.353	64.7095	13.2929	4.26103	134.969	5.21987	154.18	42.1991	132.031	68.7354	88.4242	163.555	145.224	66.1475	68.4667	72.3014	15.4562	4.32598	52.7993	106.621	150.328	168.395	0	93.8348	87.7807	1.0633	https://gnps.ucsd.edu/ProteoSAFe/result.jsp?task=4e6f348de3a14b52b519edd142199396&view=view_all_clusters_withID&show=true#{"main.cluster index_lowerinput":"1392.0","main.cluster index_upperinput":"1392.0"}	https://gnps.ucsd.edu/ProteoSAFe/result.jsp?view=network_displayer&componentindex=4&task=4e6f348de3a14b52b519edd142199396&show=true	N/A	N/A	N/A	9.2149	9.2149
1393	Positive	71.2543	54.3514	61.4679	71.6597	49.194	45.3079	53.3845	48.5435	49.1018	55	50.9942	53.7082	59.8736	59.4981	53.7179	51.6679	48.8636	58.7726	58.6677	33.9237	51.9488	48.8978	62.6391	39.4934	52.0015	54.2026	54.8655	60.6169	62.4842	50.4103	73.9433	53.0695	65.4477	53.802	44.3771	51.5547	47.044	27.1881	38.5157	39.4036	16.879	https://gnps.ucsd.edu/ProteoSAFe/result.jsp?task=4e6f348de3a14b52b519edd142199396&view=view_all_clusters_withID&show=true#{"main.cluster index_lowerinput":"1393.0","main.cluster index_upperinput":"1393.0"}	This Node is a Singleton	N/A	N/A	N/A	7.2309	7.2309
1396	Positive	210.282	133.984	133.13	99.2386	67.4816	100.523	250.56	94.0367	93.5166	99.392	108.901	186.601	94.2897	111.285	90.6866	153.575	78.4702	85.1566	103.37	56.1481	102.342	131.326	67.3014	63.4323	125.042	61.5069	115.164	142.121	116.816	97.1341	298.587	108.538	316.88	126.646	115.57	88.4305	31.2592	29.5805	88.0227	127.346	33.0103	https://gnps.ucsd.edu/ProteoSAFe/result.jsp?task=4e6f348de3a14b52b519edd142199396&view=view_all_clusters_withID&show=true#{"main.cluster index_lowerinput":"1396.0","main.cluster index_upperinput":"1396.0"}	This Node is a Singleton	N/A	N/A	N/A	7.2605	7.2605
1400	Positive	29.778	2.63974	13.1136	26.4961	14.3134	4.44241	147.432	6.21483	9.04985	11.5307	5.12196	8.14951	38.4811	12.6482	36.515	105.863	9.22256	5.09712	8.37084	20.547	5.02173	11.733	20.2405	17.9755	39.4451	19.2558	8.35055	14.1599	6.42761	5.02144	79.0182	14.6448	2.93926	11.6501	9.07997	7.63241	63.1672	0.166915	30.4942	108.847	2.28266	https://gnps.ucsd.edu/ProteoSAFe/result.jsp?task=4e6f348de3a14b52b519edd142199396&view=view_all_clusters_withID&show=true#{"main.cluster index_lowerinput":"1400.0","main.cluster index_upperinput":"1400.0"}	This Node is a Singleton	N/A	N/A	N/A	6.6418	6.6418
1415	Positive	60.2722	48.8742	48.3417	55.9795	27.7224	29.497	40.4864	55.0837	42.0298	43.5831	21.4247	27.2646	62.6655	28.8765	47.0286	78.4319	44.8265	33.5174	54.1341	30.3694	36.4899	75.3739	39.3296	40.575	59.9463	63.5641	54.2238	45.1882	75.8861	42.3115	46.51	49.6988	43.3727	23.7527	51.5295	41.7246	70.5902	0.29457	48.37	26.9472	10.0284	https://gnps.ucsd.edu/ProteoSAFe/result.jsp?task=4e6f348de3a14b52b519edd142199396&view=view_all_clusters_withID&show=true#{"main.cluster index_lowerinput":"1415.0","main.cluster index_upperinput":"1415.0"}	https://gnps.ucsd.edu/ProteoSAFe/result.jsp?view=network_displayer&componentindex=36&task=4e6f348de3a14b52b519edd142199396&show=true	N/A	N/A	N/A	10.183	10.183
1422	Positive	7.60051	52.9383	16.3846	8.72657	7.10402	68.9581	9.83519	30.6982	20.0063	40.6761	8.17582	107.071	103.928	10.0357	113.216	176.659	38.8428	53.5827	84.6462	9.79459	38.0162	192.098	34.752	11.2969	203.393	45.6645	11.7314	151.096	69.7072	15.0832	8.78905	104.518	11.0251	8.24444	63.0256	10.8303	149.163	0	162.544	55.792	22.8762	https://gnps.ucsd.edu/ProteoSAFe/result.jsp?task=4e6f348de3a14b52b519edd142199396&view=view_all_clusters_withID&show=true#{"main.cluster index_lowerinput":"1422.0","main.cluster index_upperinput":"1422.0"}	This Node is a Singleton	N/A	N/A	N/A	9.0711	9.0711
1477	Positive	7.26641	2.03151	5.47794	13.7766	5.79296	3.76193	36.146	6.26302	5.08316	7.48766	2.71618	5.13163	9.48653	7.81812	11.2563	34.8577	4.35996	1.30901	4.85892	7.76723	2.43874	6.13225	5.87284	15.0605	12.6039	12.8142	5.089	7.29935	3.35107	7.02291	12.138	5.86375	2.33554	9.59032	4.41055	2.86173	12.518	0.16125	9.50943	26.0671	0.719356	https://gnps.ucsd.edu/ProteoSAFe/result.jsp?task=4e6f348de3a14b52b519edd142199396&view=view_all_clusters_withID&show=true#{"main.cluster index_lowerinput":"1477.0","main.cluster index_upperinput":"1477.0"}	This Node is a Singleton	N/A	N/A	N/A	5.9322	5.9322
1482	Positive	7.50486	5.27887	7.10498	7.03278	4.02703	4.33836	1.9254	5.1023	3.50428	4.13421	2.28733	3.28668	4.39744	8.5323	6.89722	5.36819	3.14361	3.85661	3.09015	6.3817	6.29528	4.64925	4.87885	5.00523	3.73942	7.20181	4.47099	8.15714	3.37275	6.24626	4.26545	3.96802	5.16276	3.01343	6.34333	6.89508	8.80037	27.5678	5.21033	2.48195	1.27682	https://gnps.ucsd.edu/ProteoSAFe/result.jsp?task=4e6f348de3a14b52b519edd142199396&view=view_all_clusters_withID&show=true#{"main.cluster index_lowerinput":"1482.0","main.cluster index_upperinput":"1482.0"}	This Node is a Singleton	N/A	N/A	N/A	8.9795	8.9795
1497	Positive	10.007	2.54748	12.706	9.67316	8.77673	4.03533	5.74688	17.4858	6.47124	11.2052	14.3038	7.71942	6.95509	12.6068	4.66814	4.46734	15.7646	3.80168	4.71523	12.1157	3.98131	3.45665	13.6662	7.14785	6.42386	18.7357	17.4309	3.46009	20.9503	13.0293	11.6428	5.22708	12.7214	12.9747	5.84923	14.4505	7.28298	0	4.49781	2.89446	1.81568	https://gnps.ucsd.edu/ProteoSAFe/result.jsp?task=4e6f348de3a14b52b519edd142199396&view=view_all_clusters_withID&show=true#{"main.cluster index_lowerinput":"1497.0","main.cluster index_upperinput":"1497.0"}	This Node is a Singleton	N/A	N/A	N/A	9.4054	9.4054
1504	Positive	12.2875	10.0088	11.9156	11.2835	13.3838	12.7429	11.3552	12.1622	12.6977	15.0391	9.62246	13.9172	10.8354	12.6888	15.3177	10.461	14.1684	12.9433	8.11121	11.9063	12.7673	7.15185	9.13326	13.9217	11.2271	9.44928	12.4223	13.3991	13.0639	13.7446	11.9302	10.9416	12.3122	14.5714	13.2312	14.7891	11.5518	8.48433	9.71953	7.03112	4.37438	https://gnps.ucsd.edu/ProteoSAFe/result.jsp?task=4e6f348de3a14b52b519edd142199396&view=view_all_clusters_withID&show=true#{"main.cluster index_lowerinput":"1504.0","main.cluster index_upperinput":"1504.0"}	This Node is a Singleton	N/A	N/A	N/A	8.1589	8.1589
1511	Positive	31.9547	10.868	17.1144	51.8713	13.3666	18.1445	8.94643	19.9538	9.46215	10.6703	8.63925	17.2649	12.2015	96.8553	17.8675	18.8082	8.759	14.2738	9.97861	8.15184	22.6402	16.25	14.7625	7.84174	15.7012	15.7624	15.3407	17.6428	41.0899	13.2431	12.5837	20.2568	16.36	14.9262	18.4922	10.6043	15.2429	176.269	9.09407	6.09142	2.9647	https://gnps.ucsd.edu/ProteoSAFe/result.jsp?task=4e6f348de3a14b52b519edd142199396&view=view_all_clusters_withID&show=true#{"main.cluster index_lowerinput":"1511.0","main.cluster index_upperinput":"1511.0"}	This Node is a Singleton	N/A	N/A	N/A	8.9351	8.9351
1526	Positive	3.98368	1.08995	3.6892	9.76398	3.69773	0.98736	19.2653	2.69956	4.62572	5.92805	1.14969	5.20204	6.11289	5.60797	8.55362	15.6079	2.36211	1.05547	2.18221	4.90017	1.25723	5.19069	2.73707	10.0019	6.34686	10.6426	3.44495	1.52026	2.14914	3.07363	8.38543	5.92702	0.801034	4.98496	2.16164	1.5668	2.88076	0.350095	6.01572	13.0436	0.458784	https://gnps.ucsd.edu/ProteoSAFe/result.jsp?task=4e6f348de3a14b52b519edd142199396&view=view_all_clusters_withID&show=true#{"main.cluster index_lowerinput":"1526.0","main.cluster index_upperinput":"1526.0"}	This Node is a Singleton	N/A	N/A	N/A	5.9293	5.9293
1533	Positive	8.66637	4.60884	5.24835	3.20689	4.76718	2.89811	25.3691	3.05422	4.54321	3.28959	5.44835	3.9401	112.828	19.2016	3.7096	109.536	26.8235	4.85463	4.81284	4.63575	3.20006	62.7254	11.4734	2.8097	101.631	24.5469	5.57819	51.5625	14.166	4.14203	31.7484	6.70975	3.03374	33.3112	8.12316	3.70456	5.98615	1.95309	1.7641	4.03364	0.423205	https://gnps.ucsd.edu/ProteoSAFe/result.jsp?task=4e6f348de3a14b52b519edd142199396&view=view_all_clusters_withID&show=true#{"main.cluster index_lowerinput":"1533.0","main.cluster index_upperinput":"1533.0"}	This Node is a Singleton	N/A	N/A	N/A	3.6619	3.6619
1543	Positive	8.84465	6.1119	11.5482	16.4006	8.7472	10.0469	7.7955	10.0601	7.62713	7.85106	4.94589	10.1771	8.07062	131.99	9.15093	10.7736	6.12306	11.2199	7.36581	8.34925	9.88594	8.2031	8.60987	7.28	6.54195	5.82939	8.60562	11.4558	9.88993	6.40291	8.88185	7.97429	9.31018	7.09857	7.58702	8.96463	9.0536	58.726	8.63127	5.20838	2.79526	https://gnps.ucsd.edu/ProteoSAFe/result.jsp?task=4e6f348de3a14b52b519edd142199396&view=view_all_clusters_withID&show=true#{"main.cluster index_lowerinput":"1543.0","main.cluster index_upperinput":"1543.0"}	This Node is a Singleton	N/A	N/A	N/A	7.443	7.443
1556	Positive	13.2412	14.7531	10.1546	17.9335	9.18729	10.5101	12.4209	8.58506	11.0312	13.1307	11.3783	11.5718	10.354	10.9846	11.3559	12.2128	6.94179	13.4341	9.32756	7.53749	9.70835	9.44235	27.8053	8.76977	9.70052	10.8361	10.8753	5.0812	11.3862	8.17081	16.9387	10.9364	12.3897	11.5737	7.57982	11.6179	8.06477	2.0708	7.96988	8.74028	4.02166	https://gnps.ucsd.edu/ProteoSAFe/result.jsp?task=4e6f348de3a14b52b519edd142199396&view=view_all_clusters_withID&show=true#{"main.cluster index_lowerinput":"1556.0","main.cluster index_upperinput":"1556.0"}	This Node is a Singleton	N/A	N/A	N/A	7.5923	7.5923
1560	Positive	8.08164	4.9887	7.5111	19.6401	7.24	10.6166	6.87079	6.92042	5.41726	5.75033	4.50609	7.02171	10.118	29.2985	17.006	8.10686	6.24534	7.84838	3.5747	3.69037	6.90037	4.46579	5.27997	4.68915	7.75471	6.23713	4.80064	8.77604	7.08588	5.91676	7.22206	7.65434	10.0107	4.95314	10.2966	6.82447	6.61952	74.0742	4.31213	4.30351	2.9093	https://gnps.ucsd.edu/ProteoSAFe/result.jsp?task=4e6f348de3a14b52b519edd142199396&view=view_all_clusters_withID&show=true#{"main.cluster index_lowerinput":"1560.0","main.cluster index_upperinput":"1560.0"}	This Node is a Singleton	N/A	N/A	N/A	8.6613	8.6613
1570	Positive	11.2425	7.21448	10.9678	19.2295	6.81395	13.2142	6.59277	9.78113	6.54258	8.10572	6.1231	10.065	8.22891	28.7203	9.93177	12.5614	8.34931	13.9503	7.42493	5.55411	11.2881	4.70743	8.12664	8.99148	12.826	6.53716	7.95129	11.4528	10.4385	11.1215	7.72415	5.7129	9.17603	6.7543	9.45995	6.80365	7.39393	101.305	6.63305	6.05135	2.2177	https://gnps.ucsd.edu/ProteoSAFe/result.jsp?task=4e6f348de3a14b52b519edd142199396&view=view_all_clusters_withID&show=true#{"main.cluster index_lowerinput":"1570.0","main.cluster index_upperinput":"1570.0"}	https://gnps.ucsd.edu/ProteoSAFe/result.jsp?view=network_displayer&componentindex=95&task=4e6f348de3a14b52b519edd142199396&show=true	InChI=1S/C16H18O3/c1-6-16(3,4)13-14(17)12-10(2)8-7-9-11(12)19-15(13)18-5/h6-9H,1H2,2-5H3	2-methoxy-5-methyl-3-(2-methylbut-3-en-2-yl)chromen-4-one	0.406004	8.6567	8.6567
1583	Positive	598.297	328.82	602.647	541.259	596.338	560.209	351.224	323.177	599.636	668.494	447.216	611.518	333.961	513.237	493.182	344.792	636.043	366.687	659.645	443.221	623.312	458.572	357.992	400.271	392.094	352.054	589.399	374.432	300.086	493.383	652.937	392.81	356.122	386.875	579.407	485.698	711.526	203.109	318.409	398.532	148.064	https://gnps.ucsd.edu/ProteoSAFe/result.jsp?task=4e6f348de3a14b52b519edd142199396&view=view_all_clusters_withID&show=true#{"main.cluster index_lowerinput":"1583.0","main.cluster index_upperinput":"1583.0"}	This Node is a Singleton	N/A	N/A	N/A	5.2777	5.2777
1584	Positive	873.369	720.326	698.4	751.503	729.57	740.407	874.718	666.493	738.238	784.162	678.92	1044.78	855.523	674.331	744.279	814.256	691.77	763.927	1016.84	657.556	557.837	896.047	421.299	822.611	832.485	605.243	762.464	733.041	785.402	631.231	770.629	708.776	859.892	915.362	694.867	708.778	766.523	0	550.671	675.495	109.103	https://gnps.ucsd.edu/ProteoSAFe/result.jsp?task=4e6f348de3a14b52b519edd142199396&view=view_all_clusters_withID&show=true#{"main.cluster index_lowerinput":"1584.0","main.cluster index_upperinput":"1584.0"}	https://gnps.ucsd.edu/ProteoSAFe/result.jsp?view=network_displayer&componentindex=1&task=4e6f348de3a14b52b519edd142199396&show=true	N/A	N/A	N/A	0.7045	0.7045
1586	Positive	713.542	456.864	616.832	462.507	664.028	586.396	599.434	479.254	594.212	669.307	492.812	403.412	636.601	582.164	659.706	587.214	645.309	500.149	520.883	657.876	621.893	428.929	540.927	614.869	488.054	480.88	502.673	495.123	624.038	691.616	610.272	536.954	462.07	643.853	621.33	407.011	406.114	350.259	408.393	548.776	225.532	https://gnps.ucsd.edu/ProteoSAFe/result.jsp?task=4e6f348de3a14b52b519edd142199396&view=view_all_clusters_withID&show=true#{"main.cluster index_lowerinput":"1586.0","main.cluster index_upperinput":"1586.0"}	This Node is a Singleton	N/A	N/A	N/A	10.6958	10.6958
1587	Positive	79.1828	112.561	83.5823	64.3448	98.1324	104.163	57.9483	104.839	114.049	72.5407	92.984	148.44	112.118	86.2931	126.297	112.772	159.442	124.185	112.219	95.271	85.5607	113.975	85.2477	82.4741	138.658	120.691	102.366	107.199	113.828	76.2176	81.6778	103.179	78.1615	79.6654	119.672	80.7218	164.697	0	112.315	68.9076	37.4749	https://gnps.ucsd.edu/ProteoSAFe/result.jsp?task=4e6f348de3a14b52b519edd142199396&view=view_all_clusters_withID&show=true#{"main.cluster index_lowerinput":"1587.0","main.cluster index_upperinput":"1587.0"}	This Node is a Singleton	N/A	N/A	N/A	9.0332	9.0332
1588	Positive	51.0384	101.809	60.5347	60.3595	69.0047	112.298	82.6111	74.699	131.829	37.7719	59.1833	170.707	105.403	80.2852	123.389	116.036	80.5247	133.043	117.355	60.0135	103.044	138.191	57.9583	103.18	134.219	109.678	80.6318	110.897	108.982	63.2429	60.6533	113.478	62.7124	54.0122	107.653	69.1768	194.767	1.04067	97.9055	75.6883	41.1544	https://gnps.ucsd.edu/ProteoSAFe/result.jsp?task=4e6f348de3a14b52b519edd142199396&view=view_all_clusters_withID&show=true#{"main.cluster index_lowerinput":"1588.0","main.cluster index_upperinput":"1588.0"}	This Node is a Singleton	N/A	N/A	N/A	9.0536	9.0536
1591	Positive	10.7295	9.54614	3.98767	6.38498	12.8525	1.69224	9.28266	112.524	16.2009	58.8663	24.8693	0.984956	135.615	0	6.65478	8.36327	1.55939	6.48304	7.38714	8.41798	2.56081	15.9563	0.514839	0.705332	1.72876	0	32.3026	18.1562	3.99808	0	21.9816	2.6314	31.3919	34.7225	32.4751	0.627487	54.3365	0	8.89874	37.2609	0.120401	https://gnps.ucsd.edu/ProteoSAFe/result.jsp?task=4e6f348de3a14b52b519edd142199396&view=view_all_clusters_withID&show=true#{"main.cluster index_lowerinput":"1591.0","main.cluster index_upperinput":"1591.0"}	This Node is a Singleton	N/A	N/A	N/A	4.5117	4.5117
1592	Positive	10.8116	11.5695	6.57209	4.98579	17.07	0.871156	8.12147	137.807	19.4833	79.0567	25.7855	3.87329	154.975	0	11.6205	7.81223	3.71371	7.21963	7.44278	8.37782	3.27921	18.1854	0.215158	1.21321	2.88022	0	38.5624	17.4773	10.2364	0	27.4589	3.4579	36.4454	34.3008	43.0339	0	60.9344	0	9.56482	42.1648	0.292822	https://gnps.ucsd.edu/ProteoSAFe/result.jsp?task=4e6f348de3a14b52b519edd142199396&view=view_all_clusters_withID&show=true#{"main.cluster index_lowerinput":"1592.0","main.cluster index_upperinput":"1592.0"}	This Node is a Singleton	N/A	N/A	N/A	4.5133	4.5133
1595	Positive	88.9013	63.2492	135.302	65.4319	61.141	106.943	123.221	98.1721	138.086	73.7774	100.644	129.066	92.7303	70.9518	117.432	93.9105	112.035	86.9129	118.94	64.0393	76.2485	86.5056	71.9132	76.7999	102.564	107.61	95.1654	102.52	95.1733	92.7399	84.5805	48.6714	110.925	102.771	100.085	126.265	212.083	37.1932	65.7758	90.376	36.5678	https://gnps.ucsd.edu/ProteoSAFe/result.jsp?task=4e6f348de3a14b52b519edd142199396&view=view_all_clusters_withID&show=true#{"main.cluster index_lowerinput":"1595.0","main.cluster index_upperinput":"1595.0"}	https://gnps.ucsd.edu/ProteoSAFe/result.jsp?view=network_displayer&componentindex=1&task=4e6f348de3a14b52b519edd142199396&show=true	N/A	N/A	N/A	0.3648	0.3648
1598	Positive	127.917	74.3167	134.405	117.184	75.3015	88.6102	91.791	81.9016	142.297	175.438	115.135	111.951	87.0553	101.99	121.973	95.6882	136.886	100.49	116.447	109.843	136.434	93.9743	83.6225	104.821	93.7809	93.1226	106.365	98.6732	85.4288	112.364	138.938	78.7438	129.966	109.263	104.635	90.3862	165.791	52.9497	70.3083	96.7377	36.5336	https://gnps.ucsd.edu/ProteoSAFe/result.jsp?task=4e6f348de3a14b52b519edd142199396&view=view_all_clusters_withID&show=true#{"main.cluster index_lowerinput":"1598.0","main.cluster index_upperinput":"1598.0"}	This Node is a Singleton	N/A	N/A	N/A	5.2816	5.2816
1599	Positive	430.56	178.846	348.701	269.484	348.618	272.946	222.774	377.314	237.079	319.098	355.514	385.478	382.415	170.54	277.388	300.94	278.765	329.412	234.507	528.838	242.703	158.908	275.066	292.588	236.079	212.166	216.074	233.343	264.541	258.423	227.361	240.288	374.899	231.802	336.751	242.519	339.713	154.526	232.401	291.656	138.299	https://gnps.ucsd.edu/ProteoSAFe/result.jsp?task=4e6f348de3a14b52b519edd142199396&view=view_all_clusters_withID&show=true#{"main.cluster index_lowerinput":"1599.0","main.cluster index_upperinput":"1599.0"}	This Node is a Singleton	N/A	N/A	N/A	5.5802	5.5802
1606	Positive	57.186	36.491	50.5763	137.798	41.5721	51.4594	48.4589	56.4019	29.0682	34.9081	20.53	59.1683	65.5396	557.098	66.1382	85.1698	61.099	58.4866	38.8093	41.1018	49.9381	50.4876	48.5497	28.338	79.6714	51.7491	46.5802	112.548	55.2488	50.32	63.8667	48.8218	59.3105	50.1688	46.4609	43.3127	70.9698	1292.29	60.0321	33.4798	11.7493	https://gnps.ucsd.edu/ProteoSAFe/result.jsp?task=4e6f348de3a14b52b519edd142199396&view=view_all_clusters_withID&show=true#{"main.cluster index_lowerinput":"1606.0","main.cluster index_upperinput":"1606.0"}	https://gnps.ucsd.edu/ProteoSAFe/result.jsp?view=network_displayer&componentindex=4&task=4e6f348de3a14b52b519edd142199396&show=true	N/A	N/A	N/A	8.8718	8.8718
1607	Positive	241.454	174.402	175.216	136.153	204.392	108.006	153.759	88.6352	151.067	137.957	200.855	142.637	156.025	28.8238	102.427	143.244	152.815	137.266	203.152	205.479	177.006	179.967	103.921	147.029	116.395	102.884	167.443	122.19	119.771	134.694	111.365	89.9183	110.112	131.082	118.509	72.0538	92.6857	91.0186	116.241	150.198	67.953	https://gnps.ucsd.edu/ProteoSAFe/result.jsp?task=4e6f348de3a14b52b519edd142199396&view=view_all_clusters_withID&show=true#{"main.cluster index_lowerinput":"1607.0","main.cluster index_upperinput":"1607.0"}	This Node is a Singleton	N/A	N/A	N/A	10.8343	10.8343
1609	Positive	287.036	41.4689	48.2252	208.931	33.631	83.2107	86.9131	58.8092	36.9841	40.6797	73.1145	12.6454	148.081	16.6455	7.80003	331.632	67.718	67.0808	174.404	90.6812	140.518	123.966	123.47	23.69	65.2803	121.906	54.9835	310.09	102.201	20.7879	147.333	67.8891	114.155	108.456	28.0683	27.8275	34.7496	0	28.5114	66.6202	25.5583	https://gnps.ucsd.edu/ProteoSAFe/result.jsp?task=4e6f348de3a14b52b519edd142199396&view=view_all_clusters_withID&show=true#{"main.cluster index_lowerinput":"1609.0","main.cluster index_upperinput":"1609.0"}	https://gnps.ucsd.edu/ProteoSAFe/result.jsp?view=network_displayer&componentindex=1&task=4e6f348de3a14b52b519edd142199396&show=true	N/A	N/A	N/A	8.6695	8.6695
1612	Positive	48.1602	19.5078	48.4773	33.5509	21.6425	25.477	30.8325	32.6612	21.5239	26.5268	17.2578	25.4395	42.544	33.2006	52.8997	28.625	32.2672	31.3808	24.8097	39.1564	39.1748	44.6236	30.5879	15.2033	62.9977	50.9056	28.8663	43.2439	34.8347	29.3827	47.2827	34.5818	33.3341	17.0612	26.3302	40.3698	50.2954	25.8578	21.643	38.0227	4.4601	https://gnps.ucsd.edu/ProteoSAFe/result.jsp?task=4e6f348de3a14b52b519edd142199396&view=view_all_clusters_withID&show=true#{"main.cluster index_lowerinput":"1612.0","main.cluster index_upperinput":"1612.0"}	This Node is a Singleton	N/A	N/A	N/A	9.4491	9.4491
1614	Positive	40.3148	43.8911	28.0653	124.329	31.8187	61.0268	37.0847	69.2067	31.0693	27.421	34.2013	49.3509	35.4449	472.442	31.2425	61.1953	38.0349	69.53	28.2975	38.2031	38.7158	41.2379	46.8968	32.5833	39.9105	56.5639	40.3958	46.0966	39.8971	30.2623	52.0107	46.2261	42.6606	31.4553	61.0665	35.5342	40.3984	62.6443	31.3635	12.825	15.4704	https://gnps.ucsd.edu/ProteoSAFe/result.jsp?task=4e6f348de3a14b52b519edd142199396&view=view_all_clusters_withID&show=true#{"main.cluster index_lowerinput":"1614.0","main.cluster index_upperinput":"1614.0"}	https://gnps.ucsd.edu/ProteoSAFe/result.jsp?view=network_displayer&componentindex=4&task=4e6f348de3a14b52b519edd142199396&show=true	N/A	N/A	N/A	8.5481	8.5481
1616	Positive	110.295	91.7698	150.653	14.9517	106.201	24.8789	64.5442	94.0121	94.0896	142.575	108.625	19.0955	60.2441	56.4331	73.6195	50.7342	74.5017	93.1121	146.479	105.126	79.5785	136.749	82.0228	61.7438	136.405	88.7114	182.306	101.864	18.4805	99.6646	143.341	116.158	142.327	95.5142	109.316	93.1407	86.3449	51.424	120.081	122.56	34.8201	https://gnps.ucsd.edu/ProteoSAFe/result.jsp?task=4e6f348de3a14b52b519edd142199396&view=view_all_clusters_withID&show=true#{"main.cluster index_lowerinput":"1616.0","main.cluster index_upperinput":"1616.0"}	This Node is a Singleton	N/A	N/A	N/A	10.8106	10.8106
1620	Positive	39.0298	33.769	98.2342	100.495	96.7303	72.0881	68.5226	80.842	67.6248	62.4989	41.1475	44.0397	87.9242	87.6008	98.0358	107.926	82.9136	45.2187	40.7379	76.1422	34.9473	43.8696	56.6853	124.679	72.0923	132.046	55.0363	55.7021	73.9356	53.1609	86.4614	138.717	41.7629	53.056	62.9342	58.7209	58.6674	0	34.3534	56.1711	17.2594	https://gnps.ucsd.edu/ProteoSAFe/result.jsp?task=4e6f348de3a14b52b519edd142199396&view=view_all_clusters_withID&show=true#{"main.cluster index_lowerinput":"1620.0","main.cluster index_upperinput":"1620.0"}	https://gnps.ucsd.edu/ProteoSAFe/result.jsp?view=network_displayer&componentindex=1&task=4e6f348de3a14b52b519edd142199396&show=true	N/A	N/A	N/A	8.2001	8.2001
1622	Positive	441.233	237.823	271.965	469.218	401.156	521.729	402.15	387.126	302.928	175.156	170.503	135.761	383.595	471.222	833.614	300.44	595.576	406.469	296.903	274.532	608.58	298.446	620.276	149.386	357.533	338.898	328.88	398.611	174.456	565.193	707.044	416.948	744.537	597.23	321.236	246.471	417.769	496.842	508.439	300.253	105.065	https://gnps.ucsd.edu/ProteoSAFe/result.jsp?task=4e6f348de3a14b52b519edd142199396&view=view_all_clusters_withID&show=true#{"main.cluster index_lowerinput":"1622.0","main.cluster index_upperinput":"1622.0"}	https://gnps.ucsd.edu/ProteoSAFe/result.jsp?view=network_displayer&componentindex=11&task=4e6f348de3a14b52b519edd142199396&show=true	N/A	N/A	N/A	9.0906	9.0906
1623	Positive	16.7691	10.9937	18.4116	35.5263	10.9906	13.9323	16.9425	16.2544	7.14603	12.6181	8.04561	13.1994	16.5251	52.9738	14.6656	18.1435	12.7097	11.8165	12.4015	9.47149	13.8916	16.7798	15.0273	6.18208	21.196	18.0311	11.5491	23.2534	15.5988	12.6676	15.2201	15.8552	15.2589	12.4336	14.3172	12.215	32.1663	226.175	16.4407	11.2441	3.0997	https://gnps.ucsd.edu/ProteoSAFe/result.jsp?task=4e6f348de3a14b52b519edd142199396&view=view_all_clusters_withID&show=true#{"main.cluster index_lowerinput":"1623.0","main.cluster index_upperinput":"1623.0"}	https://gnps.ucsd.edu/ProteoSAFe/result.jsp?view=network_displayer&componentindex=4&task=4e6f348de3a14b52b519edd142199396&show=true	N/A	N/A	N/A	8.5844	8.5844
1625	Positive	49.6814	22.7238	47.3077	33.553	22.3692	27.2106	34.4473	34.4995	24.4789	31.5337	20.3753	24.2419	35.1031	43.941	50.7357	39.4783	35.9144	32.7843	30.5607	35.5827	34.8255	39.1708	27.4469	26.5577	58.2052	37.5671	40.0069	44.1627	29.8941	35.7085	42.1605	27.5582	41.9242	23.5727	32.8971	39.9862	47.1144	21.4846	23.8981	33.2043	6.99139	https://gnps.ucsd.edu/ProteoSAFe/result.jsp?task=4e6f348de3a14b52b519edd142199396&view=view_all_clusters_withID&show=true#{"main.cluster index_lowerinput":"1625.0","main.cluster index_upperinput":"1625.0"}	This Node is a Singleton	N/A	N/A	N/A	9.4484	9.4484
1626	Positive	38.2074	37.1089	27.4704	218.713	32.4467	68.7049	37.1468	58.0868	30.3244	26.9071	17.2396	60.1762	40.6358	504.669	28.3077	57.6027	29.2714	80.9422	30.7778	35.5576	27.5422	33.0682	35.3478	30.1765	38.9416	51.2996	25.9525	39.2626	43.3008	21.615	44.0543	43.7977	35.423	27.6908	52.8578	29.2754	36.6755	74.1586	25.3912	12.8993	12.8796	https://gnps.ucsd.edu/ProteoSAFe/result.jsp?task=4e6f348de3a14b52b519edd142199396&view=view_all_clusters_withID&show=true#{"main.cluster index_lowerinput":"1626.0","main.cluster index_upperinput":"1626.0"}	https://gnps.ucsd.edu/ProteoSAFe/result.jsp?view=network_displayer&componentindex=4&task=4e6f348de3a14b52b519edd142199396&show=true	N/A	N/A	N/A	9.4987	9.4987
1631	Positive	29.1725	21.9158	51.3667	65.0843	55.0864	30.106	42.9787	48.9015	41.3779	37.875	24.1894	26.3137	52.2163	72.0967	50.1172	61.3152	52.8712	28.2609	22.8034	42.3428	22.3253	29.2738	38.0001	67.0421	38.4358	93.1132	32.8731	33.3346	40.7944	35.4498	61.4277	71.8404	25.4786	35.8471	39.9063	38.6299	43.3183	0	21.8392	37.0269	9.06609	https://gnps.ucsd.edu/ProteoSAFe/result.jsp?task=4e6f348de3a14b52b519edd142199396&view=view_all_clusters_withID&show=true#{"main.cluster index_lowerinput":"1631.0","main.cluster index_upperinput":"1631.0"}	https://gnps.ucsd.edu/ProteoSAFe/result.jsp?view=network_displayer&componentindex=1&task=4e6f348de3a14b52b519edd142199396&show=true	N/A	N/A	N/A	8.3165	8.3165
1634	Positive	2.50577	0.218046	0	0.268398	0	1.46341	0	0.298813	0	0.52291	0	0.131729	0	0	0	0.803587	0.15044	1.01792	0.842506	0	0.901289	0.443109	0.161823	0.224371	0	0.228964	0.777998	0.501652	0	0	0	0.582444	0	0	2.11259	0.526619	49.1254	0	0.94065	0	0	https://gnps.ucsd.edu/ProteoSAFe/result.jsp?task=4e6f348de3a14b52b519edd142199396&view=view_all_clusters_withID&show=true#{"main.cluster index_lowerinput":"1634.0","main.cluster index_upperinput":"1634.0"}	This Node is a Singleton	N/A	N/A	N/A	0.3886	0.3886
1639	Positive	53.3381	7.97694	18.418	30.7991	16.6631	12.9649	39.0384	7.02179	13.8711	34.8945	15.2114	19.8558	33.7975	37.4853	29.7489	34.3471	18.1854	13.7984	38.3098	27.5372	36.5219	45.7466	10.5835	27.9646	70.7462	33.0472	13.3265	48.9255	13.352	10.4701	48.4505	12.7119	17.1673	25.8516	17.1152	39.1034	45.0413	69.5057	24.0247	32.7345	2.00473	https://gnps.ucsd.edu/ProteoSAFe/result.jsp?task=4e6f348de3a14b52b519edd142199396&view=view_all_clusters_withID&show=true#{"main.cluster index_lowerinput":"1639.0","main.cluster index_upperinput":"1639.0"}	This Node is a Singleton	N/A	N/A	N/A	9.953	9.953
1641	Positive	30.8783	14.6631	26.7255	21.8584	21.2026	18.0411	20.2788	18.4519	15.5163	22.6148	7.57139	15.9332	32.1329	22.7278	36.4186	24.7751	21.1211	22.5713	14.2154	20.9885	26.4268	28.7975	20.5868	9.36505	38.2059	29.693	26.9756	25.032	24.7606	18.0748	30.433	21.7296	27.0336	17.1773	17.592	23.3353	25.7777	15.1744	17.897	20.885	2.99116	https://gnps.ucsd.edu/ProteoSAFe/result.jsp?task=4e6f348de3a14b52b519edd142199396&view=view_all_clusters_withID&show=true#{"main.cluster index_lowerinput":"1641.0","main.cluster index_upperinput":"1641.0"}	This Node is a Singleton	N/A	N/A	N/A	9.4494	9.4494
1646	Positive	139.23	19.3853	22.8047	112.82	14.7037	38.1542	43.9623	25.3657	17.2705	31.8517	37.5261	16.3477	74.4326	8.35786	0.938798	139.569	34.6536	33.4782	93.6108	50.4265	74.1994	62.3024	56.5929	15.9756	32.4635	64.6242	32.9301	142.209	50.589	13.3776	63.8633	31.7646	53.7138	56.2068	17.3516	16.2906	34.463	0	17.1939	35.2362	15.5426	https://gnps.ucsd.edu/ProteoSAFe/result.jsp?task=4e6f348de3a14b52b519edd142199396&view=view_all_clusters_withID&show=true#{"main.cluster index_lowerinput":"1646.0","main.cluster index_upperinput":"1646.0"}	This Node is a Singleton	N/A	N/A	N/A	8.6695	8.6695
1648	Positive	15.1867	8.16032	11.9463	23.4136	5.98017	9.36472	12.4002	11.5103	5.47061	13.0206	4.80638	11.8883	13.3671	41.1026	12.5352	17.5061	10.2419	10.6835	7.19618	9.62368	10.6025	13.6674	11.4722	7.00284	21.4067	11.9274	9.81086	18.8583	9.69684	12.304	10.101	11.6571	12.6615	7.99199	13.1657	11.53	22.6027	192.322	13.1997	9.69179	2.5004	https://gnps.ucsd.edu/ProteoSAFe/result.jsp?task=4e6f348de3a14b52b519edd142199396&view=view_all_clusters_withID&show=true#{"main.cluster index_lowerinput":"1648.0","main.cluster index_upperinput":"1648.0"}	https://gnps.ucsd.edu/ProteoSAFe/result.jsp?view=network_displayer&componentindex=4&task=4e6f348de3a14b52b519edd142199396&show=true	N/A	N/A	N/A	8.5836	8.5836
1650	Positive	118.802	88.3042	102.155	119.793	63.437	96.7663	74.6677	61.6122	75.4889	83.2695	90.3516	64.8453	103.942	69.3362	77.2527	152	109.412	93.6708	106.834	124.768	99.8008	109.855	85.4011	80.9958	112.81	95.8912	94.1938	125.047	123.238	84.7668	103.038	97.4117	98.564	66.0419	100.5	64.3204	88.6154	5.6775	79.0094	222.601	34.9729	https://gnps.ucsd.edu/ProteoSAFe/result.jsp?task=4e6f348de3a14b52b519edd142199396&view=view_all_clusters_withID&show=true#{"main.cluster index_lowerinput":"1650.0","main.cluster index_upperinput":"1650.0"}	This Node is a Singleton	N/A	N/A	N/A	8.2804	8.2804
1653	Positive	32.1103	13.9577	32.0025	28.3058	13.8001	17.5325	23.9524	31.0253	21.4281	23.4442	10.704	17.1737	30.1273	45.6582	37.7097	22.7426	23.644	22.7886	22.994	25.4642	24.343	30.0327	21.5723	15.909	36.9736	29.5889	29.3638	31.6097	26.874	22.0101	33.2506	20.6731	35.3517	16.6454	19.0912	27.4419	33.282	15.234	18.6158	25.229	3.99086	https://gnps.ucsd.edu/ProteoSAFe/result.jsp?task=4e6f348de3a14b52b519edd142199396&view=view_all_clusters_withID&show=true#{"main.cluster index_lowerinput":"1653.0","main.cluster index_upperinput":"1653.0"}	https://gnps.ucsd.edu/ProteoSAFe/result.jsp?view=network_displayer&componentindex=4&task=4e6f348de3a14b52b519edd142199396&show=true	InChI=1S/C21H24N2O10/c1-10-7-12(29-3)8-13(30-4)16(10)20(27)33-17-14(9-24)32-19(18(17)31-11(2)25)23-6-5-15(26)22-21(23)28/h5-8,14,17-19,24H,9H2,1-4H3,(H,22,26,28)/t14-,17-,18-,19-/m1/s1	[(2R,3R,4R,5R)-4-acetyloxy-5-(2,4-dioxopyrimidin-1-yl)-2-(hydroxymethyl)oxolan-3-yl] 2,4-dimethoxy-6-methylbenzoate	0.410622	9.4495	9.4495
1654	Positive	10.1674	9.68762	23.4319	55.4406	6.96621	18.9607	23.2491	11.3663	22.2127	15.6625	8.14249	7.60544	19.5137	0.849024	23.2561	57.7645	24.9134	12.9069	10.9419	36.0726	4.94212	18.3736	10.7661	32.0497	22.8392	15.5049	25.3193	19.7177	25.7974	6.30343	9.56521	14.8812	5.39948	3.70283	26.6082	17.3867	20.6341	0	4.73769	19.1513	3.2675	https://gnps.ucsd.edu/ProteoSAFe/result.jsp?task=4e6f348de3a14b52b519edd142199396&view=view_all_clusters_withID&show=true#{"main.cluster index_lowerinput":"1654.0","main.cluster index_upperinput":"1654.0"}	This Node is a Singleton	N/A	N/A	N/A	9.1146	9.1146
1655	Positive	16.986	12.3159	33.0932	39.7659	25.0148	14.4862	46.7893	23.9008	32.7856	34.7289	16.8123	38.7135	33.8934	46.1479	56.6968	74.7753	24.8509	13.5512	25.8643	26.2461	16.279	22.3166	19.5236	36.4467	27.4949	53.8027	23.2191	27.9156	22.7713	18.3783	36.3465	37.3021	12.1441	24.2083	36.4034	24.4912	33.0877	0	42.7511	91.0285	7.14554	https://gnps.ucsd.edu/ProteoSAFe/result.jsp?task=4e6f348de3a14b52b519edd142199396&view=view_all_clusters_withID&show=true#{"main.cluster index_lowerinput":"1655.0","main.cluster index_upperinput":"1655.0"}	https://gnps.ucsd.edu/ProteoSAFe/result.jsp?view=network_displayer&componentindex=1&task=4e6f348de3a14b52b519edd142199396&show=true	N/A	N/A	N/A	7.1954	7.1954
1656	Positive	16.4646	24.3177	18.2596	154.005	19.7735	48.908	22.9378	38.5067	18.3225	17.9435	10.0765	46.0249	23.8558	335.54	18.3515	42.5555	16.5831	58.5074	18.184	21.8483	15.6424	18.9778	20.938	20.5769	23.1718	30.6351	17.3272	23.5534	25.4202	15.1773	28.3162	24.7211	19.5643	13.7621	33.5283	17.5868	25.6277	51.2812	19.3312	7.63288	9.4251	https://gnps.ucsd.edu/ProteoSAFe/result.jsp?task=4e6f348de3a14b52b519edd142199396&view=view_all_clusters_withID&show=true#{"main.cluster index_lowerinput":"1656.0","main.cluster index_upperinput":"1656.0"}	https://gnps.ucsd.edu/ProteoSAFe/result.jsp?view=network_displayer&componentindex=4&task=4e6f348de3a14b52b519edd142199396&show=true	N/A	N/A	N/A	9.998	9.998
1661	Positive	58.7878	41.749	57.655	117.865	45.4003	60.3498	36.9537	54.5034	30.7382	33.4616	22.8678	47.5501	53.2009	304.728	62.2801	84.4868	50.9564	51.783	34.6547	50.0933	43.0308	41.9469	49.7754	28.5669	53.5094	63.7362	42.9553	61.1083	62.4757	53.238	59.5078	48.4613	54.0697	36.729	51.9601	40.399	39.0568	348.227	41.145	29.8295	9.84836	https://gnps.ucsd.edu/ProteoSAFe/result.jsp?task=4e6f348de3a14b52b519edd142199396&view=view_all_clusters_withID&show=true#{"main.cluster index_lowerinput":"1661.0","main.cluster index_upperinput":"1661.0"}	This Node is a Singleton	N/A	N/A	N/A	9.5545	9.5545
1666	Positive	0.316331	0.257668	0.458909	0	0	0	0	0	0	0.305952	0.204918	0.209832	0	0.311943	0.923885	0.727388	0	0.511934	0	0	0.331856	0	0	0.192025	0.675014	0.706661	0.391077	1.17675	0.427153	0.238147	0.25883	0.300693	0.403649	0	0	0	39.8368	0	0.954136	0	0	https://gnps.ucsd.edu/ProteoSAFe/result.jsp?task=4e6f348de3a14b52b519edd142199396&view=view_all_clusters_withID&show=true#{"main.cluster index_lowerinput":"1666.0","main.cluster index_upperinput":"1666.0"}	This Node is a Singleton	N/A	N/A	N/A	8.8514	8.8514
1668	Positive	60.8109	35.8101	58.7006	202.487	51.6563	58.2072	41.771	57.4506	31.1922	32.2772	24.3541	72.6747	61.4257	754.307	64.8064	84.6415	57.4864	77.1043	31.6506	38.0808	53.0208	44.6306	51.306	27.7418	65.0729	53.6708	48.1659	140.908	42.8594	49.0826	68.6352	52.5561	47.04	51.6404	53.4863	38.77	61.2431	1366.55	46.4161	28.5154	11.0063	https://gnps.ucsd.edu/ProteoSAFe/result.jsp?task=4e6f348de3a14b52b519edd142199396&view=view_all_clusters_withID&show=true#{"main.cluster index_lowerinput":"1668.0","main.cluster index_upperinput":"1668.0"}	https://gnps.ucsd.edu/ProteoSAFe/result.jsp?view=network_displayer&componentindex=4&task=4e6f348de3a14b52b519edd142199396&show=true		Contaminant vial septum ThermoFisher C5000-44B	0.939619	9.1464	9.1464
1671	Positive	357.017	26.1799	16.3046	156.152	5.54771	59.0182	64.9578	23.5935	8.27708	14.7918	40.6673	2.34618	108.209	7.14089	3.32275	296.743	49.231	33.9696	169.17	77.8935	146.667	74.8053	47.0579	6.05398	29.0187	50.604	25.8486	372.971	43.3062	4.50739	103.885	25.4287	62.8912	68.2082	8.79158	9.20282	21.7831	0	8.91492	29.9522	14.4556	https://gnps.ucsd.edu/ProteoSAFe/result.jsp?task=4e6f348de3a14b52b519edd142199396&view=view_all_clusters_withID&show=true#{"main.cluster index_lowerinput":"1671.0","main.cluster index_upperinput":"1671.0"}	https://gnps.ucsd.edu/ProteoSAFe/result.jsp?view=network_displayer&componentindex=1&task=4e6f348de3a14b52b519edd142199396&show=true	N/A	N/A	N/A	8.6259	8.6259
1677	Positive	130.954	111.892	105.152	110.658	86.6718	91.211	79.5451	134.129	82.1841	79.2445	39.142	56.5489	130.064	75.7706	113.036	189.499	125.136	58.8803	84.0933	119.331	51.4805	162.309	81.5404	61.8966	93.7218	160.207	98.0378	103.914	129.932	119.329	108.376	85.386	124.891	69.0768	123.084	138.293	97.9368	35.4684	93.2994	80.5922	16.7783	https://gnps.ucsd.edu/ProteoSAFe/result.jsp?task=4e6f348de3a14b52b519edd142199396&view=view_all_clusters_withID&show=true#{"main.cluster index_lowerinput":"1677.0","main.cluster index_upperinput":"1677.0"}	This Node is a Singleton	N/A	N/A	N/A	8.839	8.839
1679	Positive	11.8346	3.62573	8.97078	34.9392	8.46013	8.40747	49.4461	14.2385	8.12882	24.4801	4.96637	20.7615	23.2244	29.6121	25.5725	50.7267	14.0558	4.19799	3.94223	13.2939	5.13767	10.9193	5.97339	32.3636	15.7665	35.3844	12.3755	14.8866	8.39184	6.48634	41.0029	27.2635	4.90286	22.9663	25.3251	10.044	29.2551	0	11.7604	22.7772	5.93322	https://gnps.ucsd.edu/ProteoSAFe/result.jsp?task=4e6f348de3a14b52b519edd142199396&view=view_all_clusters_withID&show=true#{"main.cluster index_lowerinput":"1679.0","main.cluster index_upperinput":"1679.0"}	This Node is a Singleton	N/A	N/A	N/A	7.7016	7.7016
1680	Positive	24.0848	35.4741	172.395	118.02	235.008	98.2692	99.2142	182.22	83.7836	39.5801	70.8646	21.6437	143.532	27.3947	340.804	173.727	121.533	70.4507	37.6725	120.847	24.2525	81.4777	40.3084	96.6209	132.822	78.287	82.055	73.9073	127.684	55.1068	120.302	282.361	79.7634	124.151	70.5854	36.686	38.5153	0	44.9387	67.3859	16.8206	https://gnps.ucsd.edu/ProteoSAFe/result.jsp?task=4e6f348de3a14b52b519edd142199396&view=view_all_clusters_withID&show=true#{"main.cluster index_lowerinput":"1680.0","main.cluster index_upperinput":"1680.0"}	This Node is a Singleton	N/A	N/A	N/A	9.8081	9.8081
[truncated: 3,142 more rows]
[truncated: 11 more columns]

## Sheet: NonPolar_Pos-Neg_gnps_result
S5 Table: Summary of molecular clusters generated by GNPS molecular networking. This table provides information on the consensus MS/MS clusters identified through molecular networking analysis using GNPS. Each cluster represents a group of MS/MS spectra with similar fragmentation patterns, corresponding to a putative unique metabolite or structurally related compounds. The table includes the clus…
[truncated: 15,108 more rows]
[truncated: 11 more columns]
